# Supplementary material for: Exploring the Phosphoregulatory Network of Human Sucrose Non-Fermenting 1-Related Kinase
Source: Biology (Basel). 2026 Apr 30;15(9):709. doi: 10.3390/biology15090709 (PMC13163123; doi:10.3390/biology15090709)
Supplement: Supplementary file 1 [file biology-15-00709-s001.zip › Supplementary Table S1.xlsx]

## Sheet: Legend
Title
Exploring the Phosphoregulatory Network of Human Sucrose Non-fermenting 1-Related Kinase
Supplementary file description
Co-occurrence data of SNRK phosphosites

## Sheet: Co-oocurrence
	T21	S351	S362	S383	S390	S482	S495	S518	T521	S563	S569	S570	S576	S597	S599	S607	S609	S610	S639
T21	0	0	0	0	0	0	0	0	0	0	0	0	0	0	0	0	0	0	0
S351	0	0	2	1	2	0	0	1.5	0	0	6	0	0	1	1	3	1	1	0
S362	0	0	0	0	0	0	0	0	1	1	1	0	0	0	0	0	0	0	1
S383	0	1	0	0	3	0	0	1	0.5	0	1	0	0	1	1	2	1	0	0
S390	0	0.5	0	0	0	0	0	1	0	0	0.333333	0	0	1	0	1	0.5	1	0
S482	0	0	0	0	0	0	34	0	0	0	0	0	0	0	0	0	0	0	0
S495	0	0	0	0	0	0	0	0	0	0	0	0	0	0	0	0	0	0	0
S518	0	0.666667	0	1	1	0	0	0	1.5	0	9	0	0	2	3	2	2	2	0
T521	0	1	1	2	2	0	0	0.666667	0	1	2	1	0	0	0	0.5	0	0	0
S563	0	0	0	0	0	0	0	0	0	0	0	0	0	0	0	0	0	0	0
S569	0	0.166667	0	1	3	0	0	0	0.5	0	0	2	0	2	2	10	2	2	1
S570	0	0	1	0	0	0	0	0	0	0	0	0	0	0	0	0	0	0	0
S576	0	0	0	0	0	0	0	0	0	0	0	0	0	0	0	0	0	0	0
S597	0	0	0	0	1	0	0	0.5	0	0	0	0	0	0	1	1	1	1	0
S599	0	0	0	0	1	0	0	0	1	0	0	0	0	0	0	3	2	2	0
S607	0	0	0	0	1	0	0	0.5	2	0	0.1	1	0	0	0	0	3	2	0
S609	0	1	0	0	2	0	0	0	0	0	0	0	0	0	0	0	0	2	0
S610	0	0	0	0	1	0	0	0.5	0	0	0.5	0	0	1	0	0	0	0	0
S639	0	0	1	0	0	0	0	0	0	0	0	0	0	0	0	0	0	0	0
