# Supplementary material for: Exploring the Phosphoregulatory Network of Human Sucrose Non-Fermenting 1-Related Kinase
Source: Biology (Basel). 2026 Apr 30;15(9):709. doi: 10.3390/biology15090709 (PMC13163123; doi:10.3390/biology15090709)
Supplement: Supplementary file 1 [file biology-15-00709-s001.zip › Supplementary Table S2.xlsx]

## Sheet: Legend
Title
Exploring the Phosphoregulatory Network of Human Sucrose Non-fermenting 1-Related Kinase
Supplementary file description
Phosphoproteomics Profiling and Differential datasets for SNRK phosphosites

## Sheet: Profiling data
PubMed_ID	Experimental conditions	Quantification	Enrichment	Mass spectrometry	Mapped_accession	Mapped_gene	Mapped_phosphosite	Sequence window	Modified Sequence	Context of Study
22424773	IR(1h)@U2OS cells	SILAC	TiO2	LTQ Orbitrap	Q9NRH2	SNRK	S390	HATVPQSPARAAD	IDVPQDLEDDLTATPLSHATVPQS(ph)PAR	DNA damage response
22424773	DMSO (IR study)@U2OS cells	SILAC	TiO2	LTQ Orbitrap	Q9NRH2	SNRK	S390	HATVPQSPARAAD	IDVPQDLEDDLTATPLSHATVPQS(ph)PAR	DNA damage response
23898821	Crizotinib@H3122 cell line	mTRAQ	IMAC	Q Exactive	Q9NRH2	SNRK	S569	SWHRRDSSEGPPG	RDS(ph)SEGPPGSEGDGGGQSK	Lung cancer
24850871	PGE2(10min)-MS1@Jurkat T cells	Label Free	Ti-IMAC	LTQ-Orbitrap Elite	Q9NRH2	SNRK	S569	LDKDSGFTYSWHRRDSSEGPPGSEGDGGGQS	_RDS(ph)SEGPPGSEGDGGGQSKPSNASGGVDK_	T cells stimulated with PGE2
24850871	PGE2(10min)-MS2@Jurkat T cells	Label Free	Ti-IMAC	LTQ-Orbitrap Elite	Q9NRH2	SNRK	S569	LDKDSGFTYSWHRRDSSEGPPGSEGDGGGQS	_RDS(ph)SEGPPGSEGDGGGQSKPSNASGGVDK_	T cells stimulated with PGE2
24850871	PGE2(20min)-MS1@Jurkat T cells	Label Free	Ti-IMAC	LTQ-Orbitrap Elite	Q9NRH2	SNRK	S569	LDKDSGFTYSWHRRDSSEGPPGSEGDGGGQS	_RDS(ph)SEGPPGSEGDGGGQSKPSNASGGVDK_	T cells stimulated with PGE2
24850871	PGE2(20min)-MS2@Jurkat T cells	Label Free	Ti-IMAC	LTQ-Orbitrap Elite	Q9NRH2	SNRK	S569	LDKDSGFTYSWHRRDSSEGPPGSEGDGGGQS	_RDS(ph)SEGPPGSEGDGGGQSKPSNASGGVDK_	T cells stimulated with PGE2
24850871	PGE2(30min)-MS1@Jurkat T cells	Label Free	Ti-IMAC	LTQ-Orbitrap Elite	Q9NRH2	SNRK	S569	LDKDSGFTYSWHRRDSSEGPPGSEGDGGGQS	_RDS(ph)SEGPPGSEGDGGGQSKPSNASGGVDK_	T cells stimulated with PGE2
24850871	PGE2(30min)-MS2@Jurkat T cells	Label Free	Ti-IMAC	LTQ-Orbitrap Elite	Q9NRH2	SNRK	S569	LDKDSGFTYSWHRRDSSEGPPGSEGDGGGQS	_RDS(ph)SEGPPGSEGDGGGQSKPSNASGGVDK_	T cells stimulated with PGE2
24850871	PGE2(5min)-MS1@Jurkat T cells	Label Free	Ti-IMAC	LTQ-Orbitrap Elite	Q9NRH2	SNRK	S569	LDKDSGFTYSWHRRDSSEGPPGSEGDGGGQS	_RDS(ph)SEGPPGSEGDGGGQSKPSNASGGVDK_	T cells stimulated with PGE2
24850871	PGE2(5min)-MS2@Jurkat T cells	Label Free	Ti-IMAC	LTQ-Orbitrap Elite	Q9NRH2	SNRK	S569	LDKDSGFTYSWHRRDSSEGPPGSEGDGGGQS	_RDS(ph)SEGPPGSEGDGGGQSKPSNASGGVDK_	T cells stimulated with PGE2
24850871	PGE2(60min)-MS1@Jurkat T cells	Label Free	Ti-IMAC	LTQ-Orbitrap Elite	Q9NRH2	SNRK	S569	LDKDSGFTYSWHRRDSSEGPPGSEGDGGGQS	_RDS(ph)SEGPPGSEGDGGGQSKPSNASGGVDK_	T cells stimulated with PGE2
24850871	PGE2(60min)-MS2@Jurkat T cells	Label Free	Ti-IMAC	LTQ-Orbitrap Elite	Q9NRH2	SNRK	S569	LDKDSGFTYSWHRRDSSEGPPGSEGDGGGQS	_RDS(ph)SEGPPGSEGDGGGQSKPSNASGGVDK_	T cells stimulated with PGE2
24850871	PGE2(0min)-MS1@Jurkat T cells	Label Free	Ti-IMAC	LTQ-Orbitrap Elite	Q9NRH2	SNRK	S569	LDKDSGFTYSWHRRDSSEGPPGSEGDGGGQS	_RDS(ph)SEGPPGSEGDGGGQSKPSNASGGVDK_	T cells stimulated with PGE2
24850871	PGE2(0min)-MS2@Jurkat T cells	Label Free	Ti-IMAC	LTQ-Orbitrap Elite	Q9NRH2	SNRK	S569	LDKDSGFTYSWHRRDSSEGPPGSEGDGGGQS	_RDS(ph)SEGPPGSEGDGGGQSKPSNASGGVDK_	T cells stimulated with PGE2
25003641	DMSO@HL-60 cells	SILAC	TiO2	Q Exactive	Q9NRH2	SNRK	T21	RGYDGKIAGLYDLDKTLGRGHFAVVKLARHV	IAGLYDLDKT(ph)LGR	leukemia
25003641	VE-821@HL-60 cells	SILAC	TiO2	Q Exactive	Q9NRH2	SNRK	T21	RGYDGKIAGLYDLDKTLGRGHFAVVKLARHV	IAGLYDLDKT(ph)LGR	leukemia
25159151	Nocodazole(pY)@Hela cell line	label-free	pY	Q Exactive	Q9NRH2	SNRK	S569	LDKDSGFTYSWHRRDSSEGPPGSEGDGGGQS		Cancer
25159151	Nocodazole(pY)@Hela cell line	label-free	pY	Q Exactive	Q9NRH2	SNRK	S563	SESRRRLDKDSGFTYSWHRRDSSEGPPGSEG		Cancer
25159151	Nocodazole(pY)@Hela cell line	label-free	pY	Q Exactive	Q9NRH2	SNRK	S495	RKSAPVLNQIFEEGESDDEFDMDENLPPKLS		Cancer
25159151	Pervanadate@Hela cell line_25159151	label-free	pY	Q Exactive	Q9NRH2	SNRK	S569	LDKDSGFTYSWHRRDSSEGPPGSEGDGGGQS		Cancer
25159151	Pervanadate@Hela cell line_25159151	label-free	pY	Q Exactive	Q9NRH2	SNRK	S563	SESRRRLDKDSGFTYSWHRRDSSEGPPGSEG		Cancer
25159151	Pervanadate@Hela cell line_25159151	label-free	pY	Q Exactive	Q9NRH2	SNRK	S495	RKSAPVLNQIFEEGESDDEFDMDENLPPKLS		Cancer
25159151	EGF(15min)@HeLa cell line	label-free	TiO2	Q Exactive mass spectrometer	Q9NRH2	SNRK	S569	LDKDSGFTYSWHRRDSSEGPPGSEGDGGGQS		Cancer
25159151	EGF(15min)@HeLa cell line	label-free	TiO2	Q Exactive mass spectrometer	Q9NRH2	SNRK	S563	SESRRRLDKDSGFTYSWHRRDSSEGPPGSEG		Cancer
25159151	EGF(15min)@HeLa cell line	label-free	TiO2	Q Exactive mass spectrometer	Q9NRH2	SNRK	S495	RKSAPVLNQIFEEGESDDEFDMDENLPPKLS		Cancer
25159151	EGF(5min)@HeLa cell line	label-free	pY	Q Exactive	Q9NRH2	SNRK	S569	LDKDSGFTYSWHRRDSSEGPPGSEGDGGGQS		Cancer
25159151	EGF(5min)@HeLa cell line	label-free	pY	Q Exactive	Q9NRH2	SNRK	S563	SESRRRLDKDSGFTYSWHRRDSSEGPPGSEG		Cancer
25159151	EGF(5min)@HeLa cell line	label-free	pY	Q Exactive	Q9NRH2	SNRK	S495	RKSAPVLNQIFEEGESDDEFDMDENLPPKLS		Cancer
25159151	Nocodazole(TiO2)@Hela cell line	label-free	TiO2	Q Exactive mass spectrometer	Q9NRH2	SNRK	S569	LDKDSGFTYSWHRRDSSEGPPGSEGDGGGQS		Cancer
25159151	Nocodazole(TiO2)@Hela cell line	label-free	TiO2	Q Exactive mass spectrometer	Q9NRH2	SNRK	S563	SESRRRLDKDSGFTYSWHRRDSSEGPPGSEG		Cancer
25159151	Nocodazole(TiO2)@Hela cell line	label-free	TiO2	Q Exactive mass spectrometer	Q9NRH2	SNRK	S495	RKSAPVLNQIFEEGESDDEFDMDENLPPKLS		Cancer
25159151	Untreated@HeLa cell line	label-free	TiO2	Q Exactive mass spectrometer	Q9NRH2	SNRK	S569	LDKDSGFTYSWHRRDSSEGPPGSEGDGGGQS		Cancer
25159151	Untreated@HeLa cell line	label-free	TiO2	Q Exactive mass spectrometer	Q9NRH2	SNRK	S563	SESRRRLDKDSGFTYSWHRRDSSEGPPGSEG		Cancer
25159151	Untreated@HeLa cell line	label-free	pY	Q Exactive	Q9NRH2	SNRK	S569	LDKDSGFTYSWHRRDSSEGPPGSEGDGGGQS		Cancer
25159151	Untreated@HeLa cell line	label-free	pY	Q Exactive	Q9NRH2	SNRK	S563	SESRRRLDKDSGFTYSWHRRDSSEGPPGSEG		Cancer
25159151	Untreated@HeLa cell line	label-free	TiO2	Q Exactive mass spectrometer	Q9NRH2	SNRK	S495	RKSAPVLNQIFEEGESDDEFDMDENLPPKLS		Cancer
25159151	Untreated@HeLa cell line	label-free	pY	Q Exactive	Q9NRH2	SNRK	S495	RKSAPVLNQIFEEGESDDEFDMDENLPPKLS		Cancer
25850435	Selumetinib(10Î¼m)@WM239A cells	SILAC	TiO2	LTQ Orbitrap Velos	Q9NRH2	SNRK	S569	LDKDSGFTYSWHRRDSSEGPPGSEGDGGGQS		Melanoma
25850435	Selumetinib(30nM)@WM239A cells	SILAC	TiO2	LTQ Orbitrap Velos	Q9NRH2	SNRK	S569	LDKDSGFTYSWHRRDSSEGPPGSEGDGGGQS	RDS(ph)SEGPPGSEGDGGGQSK	Melanoma
25850435	Vemurafenib(10Î¼m)@WM239A cells	SILAC	TiO2	LTQ Orbitrap Velos	Q9NRH2	SNRK	S569	LDKDSGFTYSWHRRDSSEGPPGSEGDGGGQS		Melanoma
25850435	Vemurafenib(30nM)@WM239A cells	SILAC	TiO2	LTQ Orbitrap Velos	Q9NRH2	SNRK	S569	LDKDSGFTYSWHRRDSSEGPPGSEGDGGGQS	RDS(ph)SEGPPGSEGDGGGQSK	Melanoma
26265067	Serum starvation+Mock treatment@PaSC	TMT	TiO2	Orbitrap Fusion	Q9NRH2	SNRK	S570	WHRRDSSEGPPGS	RDSS(ph)EGPPGSEGDGGGQSP	Pancreatic cancer
26265067	Serum starvation+Mock treatment@PaSC	TMT	TiO2	Orbitrap Fusion	Q9NRH2	SNRK	S569	SWHRRDSSEGPPG	RDS(ph)SEGPPGSEGDGGGQSP	Pancreatic cancer
26572502	VE-821+Hydroxyurea@U2OS cells	SILAC	TiO2	Q-Exactive Plus	Q9NRH2	SNRK	S390	HATVPQSPARAAD	IDVPQDLEDDLTATPLSHATVPQS(ph)PAR	Cancer
26572502	DMSO@U2OS cells_26572502	SILAC	TiO2	Q-Exactive Plus	Q9NRH2	SNRK	S390	HATVPQSPARAAD	IDVPQDLEDDLTATPLSHATVPQS(ph)PAR	Cancer
26572502	Hydroxyurea@U2OS cells	SILAC	TiO2	Q-Exactive Plus	Q9NRH2	SNRK	S390	HATVPQSPARAAD	IDVPQDLEDDLTATPLSHATVPQS(ph)PAR	Cancer
27050516	Cortistatin A@HCT116 cells	SILAC	TiO2	Orbitrap LTQ	Q9NRH2	SNRK	S390	DDLTATPLSHATVPQSPARAADSVLNGHRSK	IDVPQDLEDDLTATPLSHATVPQS(ph)PAR	Inflammation
27050516	DMSO@HCT116 cells_27050516	SILAC	TiO2	Orbitrap LTQ	Q9NRH2	SNRK	S390	DDLTATPLSHATVPQSPARAADSVLNGHRSK	IDVPQDLEDDLTATPLSHATVPQS(ph)PAR	Inflammation
27642862	Pervanadate@Hela cell line_27642862	Label-free	Src superbinder+Ti-IMAC	LTQ-Orbitrap Velos	Q9NRH2	SNRK	Y562	DSESRRRLDKDSGFTYSWHRRDSSEGPPGSE	LDKDSGFTY(ph)SWHR	Enrichment-study
27690223	WT HIV@CEM-T4 T cells	TMT	TiO2	Orbitrap Fusion	Q9NRH2	SNRK	S518	MNIASPGTVHK		Infection
27690223	WT HIV@CEM-T4 T cells	TMT	TiO2	Orbitrap Fusion	Q9NRH2	SNRK	S518	MNIASPGTVHK		Infection
27690223	HIV delta_Vif@CEM-T4 T cells	TMT	TiO2	Orbitrap Fusion	Q9NRH2	SNRK	S518	MNIASPGTVHK		Infection
27690223	HIV delta_Vif@CEM-T4 T cells	TMT	TiO2	Orbitrap Fusion	Q9NRH2	SNRK	S518	MNIASPGTVHK		Infection
27690223	Mock infected@CEM-T4 T cells	TMT	TiO2	Orbitrap Fusion	Q9NRH2	SNRK	S518	MNIASPGTVHK		Infection
27690223	Mock infected@CEM-T4 T cells	TMT	TiO2	Orbitrap Fusion	Q9NRH2	SNRK	S518	MNIASPGTVHK		Infection
27732954	Crizotinib@NB1 cell-line	SILAC	IMAC	LTQ-Orbitrap Elite	Q9NRH2	SNRK	S259	DLITRMLQRDPKRRASLEEIENHPWLQGVDP	RAS(ph)LEEIENHPWLQGVDPSPATK	Inhibition
27732954	Crizotinib@NB1 cell-line	SILAC	IMAC	LTQ-Orbitrap Elite	Q9NRH2	SNRK	S518	ENLPPKLSRLKMNIASPGTVHKRYHRRKSQG	MNIAS(ph)PGTVHK	Inhibition
27732954	DMSO@NB1 cell-line	SILAC	IMAC	LTQ-Orbitrap Elite	Q9NRH2	SNRK	S259	DLITRMLQRDPKRRASLEEIENHPWLQGVDP	RAS(ph)LEEIENHPWLQGVDPSPATK	Inhibition
27732954	DMSO@NB1 cell-line	SILAC	IMAC	LTQ-Orbitrap Elite	Q9NRH2	SNRK	S518	ENLPPKLSRLKMNIASPGTVHKRYHRRKSQG	MNIAS(ph)PGTVHK	Inhibition
28188228	Vemurafenib@HCT116 cell line	SILAC	TiO2	Q-Exactive plus	Q9NRH2	SNRK	S518		MNIAS(ph)PGTVHK	Colon cancer
28188228	Vemurafenib@Colo205 cell line	SILAC	TiO2	Q-Exactive plus	Q9NRH2	SNRK	S518		MNIAS(ph)PGTVHK	Colon cancer
28818855	APCTL(NPNDKYEPF-NH2)@BOECs L	SILAC	TiO2	Orbitrap Fusion Tribrid	Q9NRH2	SNRK	S518	ENLPPKLSRLKMNIASPGTVHKRYHRRKSQG		PAR1-mediated signaling
28818855	NETL(RNPNDKYEPF-NH2)@BOECs L	SILAC	TiO2	Orbitrap Fusion Tribrid	Q9NRH2	SNRK	S518	ENLPPKLSRLKMNIASPGTVHKRYHRRKSQG		PAR1-mediated signaling
28818855	APCTL(NPNDKYEPF-NH2)@BOECs H	SILAC	TiO2	Orbitrap Fusion Tribrid	Q9NRH2	SNRK	S518	ENLPPKLSRLKMNIASPGTVHKRYHRRKSQG		PAR1-mediated signaling
28818855	APCTL(NPNDKYEPF-NH2)@BOECs M	SILAC	TiO2	Orbitrap Fusion Tribrid	Q9NRH2	SNRK	S518	ENLPPKLSRLKMNIASPGTVHKRYHRRKSQG		PAR1-mediated signaling
28818855	MMP1TL(PRSFLLRN-NH2)@BOECs H	SILAC	TiO2	Orbitrap Fusion Tribrid	Q9NRH2	SNRK	S518	ENLPPKLSRLKMNIASPGTVHKRYHRRKSQG		PAR1-mediated signaling
28818855	MMP1TL(PRSFLLRN-NH2)@BOECs M	SILAC	TiO2	Orbitrap Fusion Tribrid	Q9NRH2	SNRK	S518	ENLPPKLSRLKMNIASPGTVHKRYHRRKSQG		PAR1-mediated signaling
28818855	NETL(RNPNDKYEPF-NH2)@BOECs H	SILAC	TiO2	Orbitrap Fusion Tribrid	Q9NRH2	SNRK	S518	ENLPPKLSRLKMNIASPGTVHKRYHRRKSQG		PAR1-mediated signaling
28818855	NETL(RNPNDKYEPF-NH2)@BOECs M	SILAC	TiO2	Orbitrap Fusion Tribrid	Q9NRH2	SNRK	S518	ENLPPKLSRLKMNIASPGTVHKRYHRRKSQG		PAR1-mediated signaling
28818855	ThrombinTL(SFLLRN-NH2)@BOECs H	SILAC	TiO2	Orbitrap Fusion Tribrid	Q9NRH2	SNRK	S518	ENLPPKLSRLKMNIASPGTVHKRYHRRKSQG		PAR1-mediated signaling
28818855	ThrombinTL(SFLLRN-NH2)@BOECs M	SILAC	TiO2	Orbitrap Fusion Tribrid	Q9NRH2	SNRK	S518	ENLPPKLSRLKMNIASPGTVHKRYHRRKSQG		PAR1-mediated signaling
28818855	MMP1TL(PRSFLLRN-NH2)@BOECs L	SILAC	TiO2	Orbitrap Fusion Tribrid	Q9NRH2	SNRK	S518	ENLPPKLSRLKMNIASPGTVHKRYHRRKSQG		PAR1-mediated signaling
28818855	NP3TL(TLDPRSF-NH2)@BOECs L	SILAC	TiO2	Orbitrap Fusion Tribrid	Q9NRH2	SNRK	S518	ENLPPKLSRLKMNIASPGTVHKRYHRRKSQG		PAR1-mediated signaling
28818855	ThrombinTL(SFLLRN-NH2)@BOECs L	SILAC	TiO2	Orbitrap Fusion Tribrid	Q9NRH2	SNRK	S518	ENLPPKLSRLKMNIASPGTVHKRYHRRKSQG		PAR1-mediated signaling
28818855	NP3TL(TLDPRSF-NH2)@BOECs H	SILAC	TiO2	Orbitrap Fusion Tribrid	Q9NRH2	SNRK	S518	ENLPPKLSRLKMNIASPGTVHKRYHRRKSQG		PAR1-mediated signaling
28818855	NP3TL(TLDPRSF-NH2)@BOECs M	SILAC	TiO2	Orbitrap Fusion Tribrid	Q9NRH2	SNRK	S518	ENLPPKLSRLKMNIASPGTVHKRYHRRKSQG		PAR1-mediated signaling
29083192	SCX@HeLa cell line R2	TMT	TiO2	LTQ Orbitrap Velos	Q9NRH2	SNRK	S570	DKDSGFTYSWHRRDSSEGPPGSEGDGGGQSK	RDSS(ph)EGPPGSEGDGGGQSKPSNASGGVDK	Fractionation-study
29523821	SB203580+IR-UV@U2OS cells	SILAC	TiO2	Q Exactive or Q Exactive Plus	Q9NRH2	SNRK	S390	DDLTATPLSHATVPQSPARAADSVLNGHRSK	IDVPQDLEDDLTATPLSHATVPQS(ph)PAR	Stimuli
29523821	SB203580+IR-UV@U2OS cells	SILAC	TiO2	Q Exactive or Q Exactive Plus	Q9NRH2	SNRK	S518	ENLPPKLSRLKMNIASPGTVHKRYHRRKSQG	MNIAS(ph)PGTVHK	Stimuli
29523821	DMSO@U2OS cells_29523821	SILAC	TiO2	Q Exactive or Q Exactive Plus	Q9NRH2	SNRK	S390	DDLTATPLSHATVPQSPARAADSVLNGHRSK	IDVPQDLEDDLTATPLSHATVPQS(ph)PAR	Stimuli
29523821	DMSO@U2OS cells_29523821	SILAC	TiO2	Q Exactive or Q Exactive Plus	Q9NRH2	SNRK	S518	ENLPPKLSRLKMNIASPGTVHKRYHRRKSQG	MNIAS(ph)PGTVHK	Stimuli
29622655	Tofactinib (1.5h)@MM.1S cells	not mentioned	IMAC	Q-Exactive Plus	Q9NRH2	SNRK	S569	LDKDSGFTYSWHRRDSSEGPPGSEGDGGGQS	RDS(ph)SEGPPGSEGDGGGQSKPSNASGGVDK	Multiple myeloma
30061712	2D cultured HCT116 spheroids-R1	TMT	IMAC	Q Exactive	Q9NRH2	SNRK	S362			Colorectal Cancer
30061712	3D cultured(Dispase)HCT116 spheroids-R1	TMT	IMAC	Q Exactive	Q9NRH2	SNRK	S569			Colorectal Cancer
30061712	3D cultured(Dispase)HCT116 spheroids-R3	TMT	IMAC	Q Exactive	Q9NRH2	SNRK	S569			Colorectal Cancer
30459283	DMSO@NB1 cell line	SILAC	TiO2	Q Exactive HF-X	Q9NRH2	SNRK	S607	NNAGGGSPSSGSG		Neuroblastoma cancer
30459283	LDK378@NB1 cell line	SILAC	TiO2	Q Exactive HF-X	Q9NRH2	SNRK	S607	NNAGGGSPSSGSG		Neuroblastoma cancer
30459283	TAE684@NB1 cell line	SILAC	TiO2	Q Exactive HF-X	Q9NRH2	SNRK	S607	NNAGGGSPSSGSG		Neuroblastoma cancer
30459283	Crizotinib@NB1 cell line	SILAC	TiO2	Q Exactive HF-X	Q9NRH2	SNRK	S607	NNAGGGSPSSGSG		Neuroblastoma cancer
30843680	Untreated@Human islet cells	TMT	IMAC-Fe3+	Orbitrap fusion lumos tribrid	Q9NRH2	SNRK	S518	ENLPPKLSRLKMNIASPGTVHKRYHRRKSQG		breast cancer
30843680	Untreated@Human islet cells	TMT	IMAC-Fe3+	Orbitrap fusion lumos tribrid	Q9NRH2	SNRK	S569	LDKDSGFTYSWHRRDSSEGPPGSEGDGGGQS		breast cancer
30843680	Untreated@Human islet cells	TMT	IMAC-Fe3+	Orbitrap fusion lumos tribrid	Q9NRH2	SNRK	S518	ENLPPKLSRLKMNIASPGTVHKRYHRRKSQG		breast cancer
30843680	Untreated@Human islet cells	TMT	IMAC-Fe3+	Orbitrap fusion lumos tribrid	Q9NRH2	SNRK	S569	LDKDSGFTYSWHRRDSSEGPPGSEGDGGGQS		breast cancer
30843680	Cytokine(IL-1beta,IFN-gama)@Human islet cells	TMT	IMAC-Fe3+	Orbitrap fusion lumos tribrid	Q9NRH2	SNRK	S518	ENLPPKLSRLKMNIASPGTVHKRYHRRKSQG		breast cancer
30843680	Cytokine(IL-1beta,IFN-gama)@Human islet cells	TMT	IMAC-Fe3+	Orbitrap fusion lumos tribrid	Q9NRH2	SNRK	S569	LDKDSGFTYSWHRRDSSEGPPGSEGDGGGQS		breast cancer
30843680	Cytokine(IL-1beta,IFN-gama)@Human islet cells	TMT	IMAC-Fe3+	Orbitrap fusion lumos tribrid	Q9NRH2	SNRK	S518	ENLPPKLSRLKMNIASPGTVHKRYHRRKSQG		breast cancer
30843680	Cytokine(IL-1beta,IFN-gama)@Human islet cells	TMT	IMAC-Fe3+	Orbitrap fusion lumos tribrid	Q9NRH2	SNRK	S569	LDKDSGFTYSWHRRDSSEGPPGSEGDGGGQS		breast cancer
32156701	Dox +isoproterenol@RE cell line	TMT	Ti-MAC	QExactive HF	Q9NRH2	SNRK	S569	LDKDSGFTYSWHRRDSSEGPPGSEGDGGGQS		Dephosphorylation
32156701	Dox basal@OE cell line	TMT	Ti-MAC	QExactive HF	Q9NRH2	SNRK	S569	LDKDSGFTYSWHRRDSSEGPPGSEGDGGGQS		Dephosphorylation
32156701	Dox basal@RE cell line	TMT	Ti-MAC	QExactive HF	Q9NRH2	SNRK	S569	LDKDSGFTYSWHRRDSSEGPPGSEGDGGGQS		Dephosphorylation
32156701	Dox+isoproterenol@OE cell line	TMT	Ti-MAC	QExactive HF	Q9NRH2	SNRK	S569	LDKDSGFTYSWHRRDSSEGPPGSEGDGGGQS		Dephosphorylation
32156701	Isoproterenol@OE cell line	TMT	Ti-MAC	QExactive HF	Q9NRH2	SNRK	S569	LDKDSGFTYSWHRRDSSEGPPGSEGDGGGQS		Dephosphorylation
32156701	Basal@OE cell line	TMT	Ti-MAC	QExactive HF	Q9NRH2	SNRK	S569	LDKDSGFTYSWHRRDSSEGPPGSEGDGGGQS		Dephosphorylation
32156701	Isoproterenol@RE cell line	TMT	Ti-MAC	QExactive HF	Q9NRH2	SNRK	S569	LDKDSGFTYSWHRRDSSEGPPGSEGDGGGQS		Dephosphorylation
32156701	Basal@RE cell line	TMT	Ti-MAC	QExactive HF	Q9NRH2	SNRK	S569	LDKDSGFTYSWHRRDSSEGPPGSEGDGGGQS		Dephosphorylation
32314919	HU+SCH 900776 SF1@HEK293A cell	SILAC	TiO2	Orbitrap Elite MS	Q9NRH2	SNRK	S569	LDKDSGFTYSWHRRDSSEGPPGSEGDGGGQS	RDS(ph)SEGPPGSEGDGGGQSKPSNASGGVDK	Inhibitors of checkpoint kinase 1 (CHK1)
32314919	HU SF1@HEK293A cell	SILAC	TiO2	Orbitrap Elite MS	Q9NRH2	SNRK	S569	LDKDSGFTYSWHRRDSSEGPPGSEGDGGGQS	RDS(ph)SEGPPGSEGDGGGQSKPSNASGGVDK	Inhibitors of checkpoint kinase 1 (CHK1)
33797919	Untreated control@HeLa cell line R2	SILAC	TiO2	Q Exactive	Q9NRH2	SNRK	S390	IDVPQDLEDDLTATPLSHATVPQSPAR	-	Cervical cancer
33797919	Untreated control@HeLa cell line R3	SILAC	TiO2	Q Exactive	Q9NRH2	SNRK	S390	IDVPQDLEDDLTATPLSHATVPQSPAR	-	Cervical cancer
33797919	Rapamycin@HeLa cell line R2	SILAC	TiO2	Q Exactive	Q9NRH2	SNRK	S390	IDVPQDLEDDLTATPLSHATVPQSPAR	-	Cervical cancer
33797919	Rapamycin@HeLa cell line R3	SILAC	TiO2	Q Exactive	Q9NRH2	SNRK	S390	IDVPQDLEDDLTATPLSHATVPQSPAR	-	Cervical cancer
33889818	Untreated@SH-SY5Y cell line	TMT	Ti02	QExactive HF	Q9NRH2	SNRK	S607	GVDKASPSENNAGGGSPSSGSGGNPTNTSGT		Neuroblastoma cancer
33889818	CBLsKD@SH-SY5Y cell line	TMT	Ti02	QExactive HF	Q9NRH2	SNRK	S607	GVDKASPSENNAGGGSPSSGSGGNPTNTSGT		Neuroblastoma cancer
33889818	Retinoic acid@SH-SY5Y cell line	TMT	Ti02	QExactive HF	Q9NRH2	SNRK	S607	GVDKASPSENNAGGGSPSSGSGGNPTNTSGT		Neuroblastoma cancer
33947818	Salmonella(2h)@HCT116 cells	SILAC	TiO2	Q-Exactive HF	Q9NRH2	SNRK	S390			Salmonella infection
33947818	Salmonella(2h)@HCT116 cells	SILAC	TiO2	Q-Exactive HF	Q9NRH2	SNRK	S495			Salmonella infection
33947818	Salmonella(2h)@HCT116 cells	SILAC	TiO2	Q-Exactive HF	Q9NRH2	SNRK	S518			Salmonella infection
33947818	Salmonella(30min)@HCT116 cells	SILAC	TiO2	Q-Exactive HF	Q9NRH2	SNRK	S518			Salmonella infection
33947818	Salmonella(30min)@HCT116 cells	SILAC	TiO2	Q-Exactive HF	Q9NRH2	SNRK	S495			Salmonella infection
33947818	Salmonella(30min)@HCT116 cells	SILAC	TiO2	Q-Exactive HF	Q9NRH2	SNRK	S390			Salmonella infection
33947818	Uninfected@HCT116 cells	SILAC	TiO2	Q-Exactive HF	Q9NRH2	SNRK	S518			Salmonella infection
33947818	Uninfected@HCT116 cells	SILAC	TiO2	Q-Exactive HF	Q9NRH2	SNRK	S495			Salmonella infection
33947818	Uninfected@HCT116 cells	SILAC	TiO2	Q-Exactive HF	Q9NRH2	SNRK	S390			Salmonella infection
33953186	Pervanadate@PC9 cell line DDA	TMT	IMAC	LTQ Orbitrap Fusion Lumos Tribrid	Q9NRH2	SNRK	S390			Lung cancer
33953186	Pervanadate@PC9 cell line DDA	TMT	IMAC	LTQ Orbitrap Fusion Lumos Tribrid	Q9NRH2	SNRK	S495			Lung cancer
34343000	ERK1 KO(0d)@BRAFMUT 451Lu cells	Label free	IMAC(Fe(III)-NTA)	Orbitrap Q Exactive HF	Q9NRH2	SNRK	S569	LDKDSGFTYSWHRRDSSEGPPGSEGDGGGQS		Melanoma
34343000	ERK1 KO(1d)@BRAFMUT 451Lu cells	Label free	IMAC(Fe(III)-NTA)	Orbitrap Q Exactive HF	Q9NRH2	SNRK	S569	LDKDSGFTYSWHRRDSSEGPPGSEGDGGGQS		Melanoma
34343000	ERK1 KO(3d)@BRAFMUT 451Lu cells	Label free	IMAC(Fe(III)-NTA)	Orbitrap Q Exactive HF	Q9NRH2	SNRK	S569	LDKDSGFTYSWHRRDSSEGPPGSEGDGGGQS		Melanoma
34343000	ERK2 KO(0d)@BRAFMUT 451Lu cells	Label free	IMAC(Fe(III)-NTA)	Orbitrap Q Exactive HF	Q9NRH2	SNRK	S569	LDKDSGFTYSWHRRDSSEGPPGSEGDGGGQS		Melanoma
34343000	ERK2 KO(1d)@BRAFMUT 451Lu cells	Label free	IMAC(Fe(III)-NTA)	Orbitrap Q Exactive HF	Q9NRH2	SNRK	S569	LDKDSGFTYSWHRRDSSEGPPGSEGDGGGQS		Melanoma
34343000	ERK2 KO(3d)@BRAFMUT 451Lu cells	Label free	IMAC(Fe(III)-NTA)	Orbitrap Q Exactive HF	Q9NRH2	SNRK	S569	LDKDSGFTYSWHRRDSSEGPPGSEGDGGGQS		Melanoma
34343000	JUNB KO(0d)@BRAFMUT 451Lu cells	Label free	IMAC(Fe(III)-NTA)	Orbitrap Q Exactive HF	Q9NRH2	SNRK	S569	LDKDSGFTYSWHRRDSSEGPPGSEGDGGGQS		Melanoma
34343000	JUNB KO(1d)@BRAFMUT 451Lu cells	Label free	IMAC(Fe(III)-NTA)	Orbitrap Q Exactive HF	Q9NRH2	SNRK	S569	LDKDSGFTYSWHRRDSSEGPPGSEGDGGGQS		Melanoma
34343000	JUNB KO(3d)@BRAFMUT 451Lu cells	Label free	IMAC(Fe(III)-NTA)	Orbitrap Q Exactive HF	Q9NRH2	SNRK	S569	LDKDSGFTYSWHRRDSSEGPPGSEGDGGGQS		Melanoma
34343000	WT(0d)@BRAFMUT 451Lu cells	Label free	IMAC(Fe(III)-NTA)	Orbitrap Q Exactive HF	Q9NRH2	SNRK	S569	LDKDSGFTYSWHRRDSSEGPPGSEGDGGGQS		Melanoma
34343000	WT(1d)@BRAFMUT 451Lu cells	Label free	IMAC(Fe(III)-NTA)	Orbitrap Q Exactive HF	Q9NRH2	SNRK	S569	LDKDSGFTYSWHRRDSSEGPPGSEGDGGGQS		Melanoma
34343000	WT(3d)@BRAFMUT 451Lu cells	Label free	IMAC(Fe(III)-NTA)	Orbitrap Q Exactive HF	Q9NRH2	SNRK	S569	LDKDSGFTYSWHRRDSSEGPPGSEGDGGGQS		Melanoma
34604676	DMSO+PCB@Primary ALL-5 cells	TMT	TiO2+Fe-NTA	Orbitrap Fusion Lumos	Q9NRH2	SNRK	S607	GVDKASPSENNAGGGSPSSGSGGNPTNTSGT	ASPSENNAGGGS(ph)PSSGSGGNPTNTSGTTR	Acute Lymphoblastic Leukemia
34604676	DMSO+PCB@Primary ALL-5 cells	TMT	TiO2+Fe-NTA	Orbitrap Fusion Lumos	Q9NRH2	SNRK	S351	ILREKQEKEIQTRSASPSNIKAQFRQSWPTK	SAS(ph)PSNIK	Acute Lymphoblastic Leukemia
34604676	DMSO@Primary ALL-5 cells	TMT	TiO2+Fe-NTA	Orbitrap Fusion Lumos	Q9NRH2	SNRK	S607	GVDKASPSENNAGGGSPSSGSGGNPTNTSGT	ASPSENNAGGGS(ph)PSSGSGGNPTNTSGTTR	Acute Lymphoblastic Leukemia
34604676	DMSO@Primary ALL-5 cells	TMT	TiO2+Fe-NTA	Orbitrap Fusion Lumos	Q9NRH2	SNRK	S351	ILREKQEKEIQTRSASPSNIKAQFRQSWPTK	SAS(ph)PSNIK	Acute Lymphoblastic Leukemia
34604676	VCR+PCB@Primary ALL-5 cells	TMT	TiO2+Fe-NTA	Orbitrap Fusion Lumos	Q9NRH2	SNRK	S607	GVDKASPSENNAGGGSPSSGSGGNPTNTSGT	ASPSENNAGGGS(ph)PSSGSGGNPTNTSGTTR	Acute Lymphoblastic Leukemia
34604676	VCR+PCB@Primary ALL-5 cells	TMT	TiO2+Fe-NTA	Orbitrap Fusion Lumos	Q9NRH2	SNRK	S351	ILREKQEKEIQTRSASPSNIKAQFRQSWPTK	SAS(ph)PSNIK	Acute Lymphoblastic Leukemia
34604676	VCR@Primary ALL-5 cells	TMT	TiO2+Fe-NTA	Orbitrap Fusion Lumos	Q9NRH2	SNRK	S607	GVDKASPSENNAGGGSPSSGSGGNPTNTSGT	ASPSENNAGGGS(ph)PSSGSGGNPTNTSGTTR	Acute Lymphoblastic Leukemia
34604676	VCR@Primary ALL-5 cells	TMT	TiO2+Fe-NTA	Orbitrap Fusion Lumos	Q9NRH2	SNRK	S351	ILREKQEKEIQTRSASPSNIKAQFRQSWPTK	SAS(ph)PSNIK	Acute Lymphoblastic Leukemia
34673281	BRAFi-resistant@A375 cells	SILAC	TiO2	Quadrupole Orbitrap	Q9NRH2	SNRK	T380	TKIDVPQDLEDDLTATPLSHATVPQSPARAA	IDVPQDLEDDLTAT(ph)PLSHATVPQSPAR	Melanoma
34673281	BRAFi-sensitive@A375 cells	SILAC	TiO2	Quadrupole Orbitrap	Q9NRH2	SNRK	T380	TKIDVPQDLEDDLTATPLSHATVPQSPARAA	IDVPQDLEDDLTAT(ph)PLSHATVPQSPAR	Melanoma
34689152	DMSO(15min)@HEK293T cell line	SILAC	Orbitrap Fusion and Q Exactive HF-X Hybrid Quadrupole-Orbitrap Mass Spectrometer	TiO2	Q9NRH2	SNRK	S518	ENLPPKLSRLKMNIASPGTVHKRYHRRKSQG	RLKMNIAS(ph)PGTVHKR	Embryonic-Kidney
34689152	DMSO(2h)@HEK293T cell line	SILAC	Orbitrap Fusion and Q Exactive HF-X Hybrid Quadrupole-Orbitrap Mass Spectrometer	TiO2	Q9NRH2	SNRK	S518	ENLPPKLSRLKMNIASPGTVHKRYHRRKSQG	RLKMNIAS(ph)PGTVHKR	Embryonic-Kidney
34689152	DMSO(30min)@HEK293T cell line	SILAC	Orbitrap Fusion and Q Exactive HF-X Hybrid Quadrupole-Orbitrap Mass Spectrometer	TiO2	Q9NRH2	SNRK	S518	ENLPPKLSRLKMNIASPGTVHKRYHRRKSQG	RLKMNIAS(ph)PGTVHKR	Embryonic-Kidney
34689152	DMSO(4h)@HEK293T cell line	SILAC	Orbitrap Fusion and Q Exactive HF-X Hybrid Quadrupole-Orbitrap Mass Spectrometer	TiO2	Q9NRH2	SNRK	S518	ENLPPKLSRLKMNIASPGTVHKRYHRRKSQG	RLKMNIAS(ph)PGTVHKR	Embryonic-Kidney
34689152	TNF+Nec1s(15min)@HEK293T cell line	SILAC	Orbitrap Fusion and Q Exactive HF-X Hybrid Quadrupole-Orbitrap Mass Spectrometer	TiO2	Q9NRH2	SNRK	S518	ENLPPKLSRLKMNIASPGTVHKRYHRRKSQG	RLKMNIAS(ph)PGTVHKR	Embryonic-Kidney
34689152	TNF(15min)@HEK293T cell line	SILAC	Orbitrap Fusion and Q Exactive HF-X Hybrid Quadrupole-Orbitrap Mass Spectrometer	TiO2	Q9NRH2	SNRK	S518	ENLPPKLSRLKMNIASPGTVHKRYHRRKSQG	RLKMNIAS(ph)PGTVHKR	Embryonic-Kidney
34689152	TNF+Nec1s(2h)@HEK293T cell line	SILAC	Orbitrap Fusion and Q Exactive HF-X Hybrid Quadrupole-Orbitrap Mass Spectrometer	TiO2	Q9NRH2	SNRK	S518	ENLPPKLSRLKMNIASPGTVHKRYHRRKSQG	RLKMNIAS(ph)PGTVHKR	Embryonic-Kidney
34689152	TNF(2h)@HEK293T cell line	SILAC	Orbitrap Fusion and Q Exactive HF-X Hybrid Quadrupole-Orbitrap Mass Spectrometer	TiO2	Q9NRH2	SNRK	S518	ENLPPKLSRLKMNIASPGTVHKRYHRRKSQG	RLKMNIAS(ph)PGTVHKR	Embryonic-Kidney
34689152	TNF+Nec1s(30min)@HEK293T cell line	SILAC	Orbitrap Fusion and Q Exactive HF-X Hybrid Quadrupole-Orbitrap Mass Spectrometer	TiO2	Q9NRH2	SNRK	S518	ENLPPKLSRLKMNIASPGTVHKRYHRRKSQG	RLKMNIAS(ph)PGTVHKR	Embryonic-Kidney
34689152	TNF(30min)@HEK293T cell line	SILAC	Orbitrap Fusion and Q Exactive HF-X Hybrid Quadrupole-Orbitrap Mass Spectrometer	TiO2	Q9NRH2	SNRK	S518	ENLPPKLSRLKMNIASPGTVHKRYHRRKSQG	RLKMNIAS(ph)PGTVHKR	Embryonic-Kidney
34689152	TNF+Nec1s(4h)@HEK293T cell line	SILAC	Orbitrap Fusion and Q Exactive HF-X Hybrid Quadrupole-Orbitrap Mass Spectrometer	TiO2	Q9NRH2	SNRK	S518	ENLPPKLSRLKMNIASPGTVHKRYHRRKSQG	RLKMNIAS(ph)PGTVHKR	Embryonic-Kidney
34689152	TNF(4h)@HEK293T cell line	SILAC	Orbitrap Fusion and Q Exactive HF-X Hybrid Quadrupole-Orbitrap Mass Spectrometer	TiO2	Q9NRH2	SNRK	S518	ENLPPKLSRLKMNIASPGTVHKRYHRRKSQG	RLKMNIAS(ph)PGTVHKR	Embryonic-Kidney
35257745	DMSO(10min)@EA.hy926 cell line	TMT	TIO2	Orbitrap Fusion Tribrid	Q9NRH2	SNRK	S518			cardiovascular disease
35257745	DMSO(0min)@EA.hy926 cell line	TMT	TIO2	Orbitrap Fusion Tribrid	Q9NRH2	SNRK	S518		mNIAS(ph)PGTVHk	cardiovascular disease
35257745	SB203580(10min)@EA.hy926 cell line	TMT	TIO2	Orbitrap Fusion Tribrid	Q9NRH2	SNRK	S518		mNIAS(ph)PGTVHk	cardiovascular disease
35257745	SB203580(0min)@EA.hy926 cell line	TMT	TIO2	Orbitrap Fusion Tribrid	Q9NRH2	SNRK	S518		mNIAS(ph)PGTVHk	cardiovascular disease
35608653	Mock(12h)@Calu-3 cells	Labelling not mention	Enrichment (no details)	OrbiMS not mention	Q9NRH2	SNRK	S518	ENLPPKLSRLKMNIASPGTVHKRYHRRKSQG		SARS-CoV-2 r
35608653	Mock(12h)@Calu-3 cells	Labelling not mention	Enrichment (no details)	OrbiMS not mention	Q9NRH2	SNRK	S351	ILREKQEKEIQTRSASPSNIKAQFRQSWPTK		SARS-CoV-2 r
35608653	Mock(4h)@Calu-3 cells	Labelling not mention	Enrichment (no details)	OrbiMS not mention	Q9NRH2	SNRK	S518	ENLPPKLSRLKMNIASPGTVHKRYHRRKSQG		SARS-CoV-2 r
35608653	Mock(4h)@Calu-3 cells	Labelling not mention	Enrichment (no details)	OrbiMS not mention	Q9NRH2	SNRK	S351	ILREKQEKEIQTRSASPSNIKAQFRQSWPTK		SARS-CoV-2 r
35608653	SARS2(12h)@Calu-3 cells	Labelling not mention	Enrichment (no details)	OrbiMS not mention	Q9NRH2	SNRK	S518	ENLPPKLSRLKMNIASPGTVHKRYHRRKSQG		SARS-CoV-2 r
35608653	SARS2(12h)@Calu-3 cells	Labelling not mention	Enrichment (no details)	OrbiMS not mention	Q9NRH2	SNRK	S351	ILREKQEKEIQTRSASPSNIKAQFRQSWPTK		SARS-CoV-2 r
35608653	SARS2(4h)@Calu-3 cells	Labelling not mention	Enrichment (no details)	OrbiMS not mention	Q9NRH2	SNRK	S518	ENLPPKLSRLKMNIASPGTVHKRYHRRKSQG		SARS-CoV-2 r
35608653	SARS2(4h)@Calu-3 cells	Labelling not mention	Enrichment (no details)	OrbiMS not mention	Q9NRH2	SNRK	S351	ILREKQEKEIQTRSASPSNIKAQFRQSWPTK		SARS-CoV-2 r
35608653	SARS2(8h)@Calu-3 cells	Labelling not mention	Enrichment (no details)	OrbiMS not mention	Q9NRH2	SNRK	S518	ENLPPKLSRLKMNIASPGTVHKRYHRRKSQG		SARS-CoV-2 r
35608653	SARS2(8h)@Calu-3 cells	Labelling not mention	Enrichment (no details)	OrbiMS not mention	Q9NRH2	SNRK	S351	ILREKQEKEIQTRSASPSNIKAQFRQSWPTK		SARS-CoV-2 r
35688186	Caffeine(0.01Î¼M)@HepG2 cells	label-free		Orbitrap Lumos	Q9NRH2	SNRK	S558	TSDDDSESRRRLDKDSGFTYSWHRRDSSEGP	DS(ph)GFTYSWHR	Signaling
35688186	Caffeine(0.01Î¼M)@HepG2 cells	label-free		Orbitrap Lumos	Q9NRH2	SNRK	T561	DDSESRRRLDKDSGFTYSWHRRDSSEGPPGS	DSGFT(ph)YSWHR	Signaling
35688186	Caffeine(0.01Î¼M)@HepG2 cells	label-free	Enrichment (no details)	Orbitrap Lumos	Q9NRH2	SNRK	S518	ENLPPKLSRLKMNIASPGTVHKRYHRRKSQG	MNIAS(ph)PGTVHK	Signaling
35688186	Caffeine(0.01Î¼M)@HepG2 cells	label-free	Enrichment (no details)	Orbitrap Lumos	Q9NRH2	SNRK	S390	DDLTATPLSHATVPQSPARAADSVLNGHRSK	IDVPQDLEDDLTATPLSHATVPQS(ph)PAR	Signaling
35688186	Caffeine(0.1Î¼M)@HepG2 cells	label-free		Orbitrap Lumos	Q9NRH2	SNRK	S558	TSDDDSESRRRLDKDSGFTYSWHRRDSSEGP	DS(ph)GFTYSWHR	Signaling
35688186	Caffeine(0.1Î¼M)@HepG2 cells	label-free		Orbitrap Lumos	Q9NRH2	SNRK	T561	DDSESRRRLDKDSGFTYSWHRRDSSEGPPGS	DSGFT(ph)YSWHR	Signaling
35688186	Caffeine(0.1Î¼M)@HepG2 cells	label-free	Enrichment (no details)	Orbitrap Lumos	Q9NRH2	SNRK	S518	ENLPPKLSRLKMNIASPGTVHKRYHRRKSQG	MNIAS(ph)PGTVHK	Signaling
35688186	Caffeine(0.1Î¼M)@HepG2 cells	label-free	Enrichment (no details)	Orbitrap Lumos	Q9NRH2	SNRK	S390	DDLTATPLSHATVPQSPARAADSVLNGHRSK	IDVPQDLEDDLTATPLSHATVPQS(ph)PAR	Signaling
35688186	Caffeine(1Î¼M)@HepG2 cells	label-free		Orbitrap Lumos	Q9NRH2	SNRK	S558	TSDDDSESRRRLDKDSGFTYSWHRRDSSEGP	DS(ph)GFTYSWHR	Signaling
35688186	Caffeine(1Î¼M)@HepG2 cells	label-free		Orbitrap Lumos	Q9NRH2	SNRK	T561	DDSESRRRLDKDSGFTYSWHRRDSSEGPPGS	DSGFT(ph)YSWHR	Signaling
35688186	Caffeine(1Î¼M)@HepG2 cells	label-free	Enrichment (no details)	Orbitrap Lumos	Q9NRH2	SNRK	S518	ENLPPKLSRLKMNIASPGTVHKRYHRRKSQG	MNIAS(ph)PGTVHK	Signaling
35688186	Caffeine(1Î¼M)@HepG2 cells	label-free	Enrichment (no details)	Orbitrap Lumos	Q9NRH2	SNRK	S390	DDLTATPLSHATVPQSPARAADSVLNGHRSK	IDVPQDLEDDLTATPLSHATVPQS(ph)PAR	Signaling
35688186	Caffeine(10Î¼M)@HepG2 cells	label-free		Orbitrap Lumos	Q9NRH2	SNRK	S558	TSDDDSESRRRLDKDSGFTYSWHRRDSSEGP	DS(ph)GFTYSWHR	Signaling
35688186	Caffeine(10Î¼M)@HepG2 cells	label-free		Orbitrap Lumos	Q9NRH2	SNRK	T561	DDSESRRRLDKDSGFTYSWHRRDSSEGPPGS	DSGFT(ph)YSWHR	Signaling
35688186	Caffeine(10Î¼M)@HepG2 cells	label-free	Enrichment (no details)	Orbitrap Lumos	Q9NRH2	SNRK	S518	ENLPPKLSRLKMNIASPGTVHKRYHRRKSQG	MNIAS(ph)PGTVHK	Signaling
35688186	Caffeine(10Î¼M)@HepG2 cells	label-free	Enrichment (no details)	Orbitrap Lumos	Q9NRH2	SNRK	S390	DDLTATPLSHATVPQSPARAADSVLNGHRSK	IDVPQDLEDDLTATPLSHATVPQS(ph)PAR	Signaling
35688186	Caffeine(100Î¼M)@HepG2 cells	label-free		Orbitrap Lumos	Q9NRH2	SNRK	S558	TSDDDSESRRRLDKDSGFTYSWHRRDSSEGP	DS(ph)GFTYSWHR	Signaling
35688186	Caffeine(100Î¼M)@HepG2 cells	label-free		Orbitrap Lumos	Q9NRH2	SNRK	T561	DDSESRRRLDKDSGFTYSWHRRDSSEGPPGS	DSGFT(ph)YSWHR	Signaling
35688186	Caffeine(100Î¼M)@HepG2 cells	label-free	Enrichment (no details)	Orbitrap Lumos	Q9NRH2	SNRK	S518	ENLPPKLSRLKMNIASPGTVHKRYHRRKSQG	MNIAS(ph)PGTVHK	Signaling
35688186	Caffeine(100Î¼M)@HepG2 cells	label-free	Enrichment (no details)	Orbitrap Lumos	Q9NRH2	SNRK	S390	DDLTATPLSHATVPQSPARAADSVLNGHRSK	IDVPQDLEDDLTATPLSHATVPQS(ph)PAR	Signaling
35688186	Caffeine(1000Î¼M)@HepG2 cells	label-free		Orbitrap Lumos	Q9NRH2	SNRK	S558	TSDDDSESRRRLDKDSGFTYSWHRRDSSEGP	DS(ph)GFTYSWHR	Signaling
35688186	Caffeine(1000Î¼M)@HepG2 cells	label-free		Orbitrap Lumos	Q9NRH2	SNRK	T561	DDSESRRRLDKDSGFTYSWHRRDSSEGPPGS	DSGFT(ph)YSWHR	Signaling
35688186	Caffeine(1000Î¼M)@HepG2 cells	label-free	Enrichment (no details)	Orbitrap Lumos	Q9NRH2	SNRK	S518	ENLPPKLSRLKMNIASPGTVHKRYHRRKSQG	MNIAS(ph)PGTVHK	Signaling
35688186	Caffeine(1000Î¼M)@HepG2 cells	label-free	Enrichment (no details)	Orbitrap Lumos	Q9NRH2	SNRK	S390	DDLTATPLSHATVPQSPARAADSVLNGHRSK	IDVPQDLEDDLTATPLSHATVPQS(ph)PAR	Signaling
35688186	Quercetin(10Î¼M)@HepG2 cells	label-free		Orbitrap Lumos	Q9NRH2	SNRK	S558	TSDDDSESRRRLDKDSGFTYSWHRRDSSEGP	DS(ph)GFTYSWHR	Signaling
35688186	Quercetin(10Î¼M)@HepG2 cells	label-free		Orbitrap Lumos	Q9NRH2	SNRK	T561	DDSESRRRLDKDSGFTYSWHRRDSSEGPPGS	DSGFT(ph)YSWHR	Signaling
35688186	Quercetin(10Î¼M)@HepG2 cells	label-free	Enrichment (no details)	Orbitrap Lumos	Q9NRH2	SNRK	S518	ENLPPKLSRLKMNIASPGTVHKRYHRRKSQG	MNIAS(ph)PGTVHK	Signaling
35688186	Quercetin(10Î¼M)@HepG2 cells	label-free	Enrichment (no details)	Orbitrap Lumos	Q9NRH2	SNRK	S390	DDLTATPLSHATVPQSPARAADSVLNGHRSK	IDVPQDLEDDLTATPLSHATVPQS(ph)PAR	Signaling
35947955	MK2206@PL21 cell line F1 CC	TMT	TiO2	Q Exactive HF-X	Q9NRH2	SNRK	S607	ENNAGGGSPSSGSGG	ENNAGGGsPSSGSGG	Blood-cancer
35947955	Selinexor+MK2206@PL21 cell line F1 CC	TMT	TiO2	Q Exactive HF-X	Q9NRH2	SNRK	S607	ENNAGGGSPSSGSGG	ENNAGGGsPSSGSGG	Blood-cancer
35947955	Selinexor@PL21 cell line F1 CC	TMT	TiO2	Q Exactive HF-X	Q9NRH2	SNRK	S607	ENNAGGGSPSSGSGG	ENNAGGGsPSSGSGG	Blood-cancer
35947955	DMSO@MV4-11 cell line F1 CC	TMT	TiO2	Q Exactive HF-X	Q9NRH2	SNRK	S607	ENNAGGGSPSSGSGG	ENNAGGGsPSSGSGG	Blood-cancer
35947955	DMSO@MV4-11 cell line F1 CC	TMT	TiO2	Q Exactive HF-X	Q9NRH2	SNRK	T617	SGSGGNPTNTSGTTR	SGSGGNPtNtSGTtR	Blood-cancer
35947955	DMSO@PL21 cell line F1 CC	TMT	TiO2	Q Exactive HF-X	Q9NRH2	SNRK	S607	ENNAGGGSPSSGSGG	ENNAGGGsPSSGSGG	Blood-cancer
35947955	MK2206@MV4-11 cell line F1 CC	TMT	TiO2	Q Exactive HF-X	Q9NRH2	SNRK	S607	ENNAGGGSPSSGSGG	ENNAGGGsPSSGSGG	Blood-cancer
35947955	MK2206@MV4-11 cell line F1 CC	TMT	TiO2	Q Exactive HF-X	Q9NRH2	SNRK	T617	SGSGGNPTNTSGTTR	SGSGGNPtNtSGTtR	Blood-cancer
35947955	Selinexor@MV4-11 cell line F1 CC	TMT	TiO2	Q Exactive HF-X	Q9NRH2	SNRK	S607	ENNAGGGSPSSGSGG	ENNAGGGsPSSGSGG	Blood-cancer
35947955	Selinexor@MV4-11 cell line F1 CC	TMT	TiO2	Q Exactive HF-X	Q9NRH2	SNRK	T617	SGSGGNPTNTSGTTR	SGSGGNPtNtSGTtR	Blood-cancer
35947955	Selinexor+MK2206@MV4-11 cell line F1 CC	TMT	TiO2	Q Exactive HF-X	Q9NRH2	SNRK	S607	ENNAGGGSPSSGSGG	ENNAGGGsPSSGSGG	Blood-cancer
35947955	Selinexor+MK2206@MV4-11 cell line F1 CC	TMT	TiO2	Q Exactive HF-X	Q9NRH2	SNRK	T617	SGSGGNPTNTSGTTR	SGSGGNPtNtSGTtR	Blood-cancer
36060052	Eto@HCT116 cells	SILAC	TiO2	Q Exactive Plus	Q9NRH2	SNRK	S518	ENLPPKLSRLKMNIASPGTVHKRYHRRKSQG		PPM1D inhibition
36060052	Eto@HCT116 cells	SILAC	TiO2	Q Exactive Plus	Q9NRH2	SNRK	S569	LDKDSGFTYSWHRRDSSEGPPGSEGDGGGQS		PPM1D inhibition
36060052	Eto+PPM1Di@HCT116 cells	SILAC	TiO2	Q Exactive Plus	Q9NRH2	SNRK	S518	ENLPPKLSRLKMNIASPGTVHKRYHRRKSQG		PPM1D inhibition
36060052	Eto+PPM1Di@HCT116 cells	SILAC	TiO2	Q Exactive Plus	Q9NRH2	SNRK	S569	LDKDSGFTYSWHRRDSSEGPPGSEGDGGGQS		PPM1D inhibition
36060052	DMSO@HCT116 cells_36060052	SILAC	TiO2	Q Exactive Plus	Q9NRH2	SNRK	S518	ENLPPKLSRLKMNIASPGTVHKRYHRRKSQG		PPM1D inhibition
36060052	DMSO@HCT116 cells_36060052	SILAC	TiO2	Q Exactive Plus	Q9NRH2	SNRK	S569	LDKDSGFTYSWHRRDSSEGPPGSEGDGGGQS		PPM1D inhibition
36477497	WT+Salmonella@HeLa cells	Label-free	Enrichment (no details)	Orbitrap	Q9NRH2	SNRK	S390		IDVPQDLEDDLTATPLSHATVPQS(ph)PAR	Salmonella infection
36477497	WT+Salmonella@HeLa cells	Label-free	Enrichment (no details)	Orbitrap	Q9NRH2	SNRK	S569		RDS(ph)SEGPPGSEGDGGGQSK	Salmonella infection
36477497	ipaJ+Salmonella@HeLa cells	Label-free	Enrichment (no details)	Orbitrap	Q9NRH2	SNRK	S390		IDVPQDLEDDLTATPLSHATVPQS(ph)PAR	Salmonella infection
36477497	ipaJ+Salmonella@HeLa cells	Label-free	Enrichment (no details)	Orbitrap	Q9NRH2	SNRK	S569		RDS(ph)SEGPPGSEGDGGGQSK	Salmonella infection
29449344	Optimised cell lysis@HEK cells		Fe3+-IMAC	Orbitrap Q- Exactive HF	Q9NRH2	SNRK	S569	LDKDSGFTYSWHRRDSSEGPPGSEGDGGGQS	RDS(ph)SEGPPGSEGDGGGQSK	Benzonase digestion
29449344	Standard cell lysis@HEK cells		Fe3+-IMAC	Orbitrap Q- Exactive HF	Q9NRH2	SNRK	S390	DDLTATPLSHATVPQSPARAADSVLNGHRSK	IDVPQDLEDDLTATPLSHATVPQS(ph)PAR	Benzonase digestion
30619164	TcdB (8h)@HEp-2 cell line	SILAC	IMAC+TiO2	Orbitrap Velos	Q9NRH2	SNRK	S607	GVDKASPSENNAGGGSPSSGSGGNPTNTSGT	ASPSENNAGGGS(ph)PSSGSGGNPTNTSGTTR	Toxin treatment
30619164	TcdBNXN (8h)HEp-2 cell line	SILAC	IMAC+TiO2	Orbitrap Velos	Q9NRH2	SNRK	S607	GVDKASPSENNAGGGSPSSGSGGNPTNTSGT	ASPSENNAGGGS(ph)PSSGSGGNPTNTSGTTR	Toxin treatment
30619164	Untreated@HEp-2 cell line	SILAC	IMAC+TiO2	Orbitrap Velos	Q9NRH2	SNRK	S607	GVDKASPSENNAGGGSPSSGSGGNPTNTSGT	ASPSENNAGGGS(ph)PSSGSGGNPTNTSGTTR	Toxin treatment
34356831	CIGB-300@HL-60 cells	Isotopic labeling	TiO2Â	QExactive HF	Q9NRH2	SNRK	S351	ILREKQEKEIQTRSASPSNIKAQFRQSWPTK		Acute myeloid leukemiaÂ
22424773	IR(1h)@U2OS cells	SILAC	TiO2	LTQ Orbitrap	Q9NRH2	SNRK	S518	LKMNIASPGTVHK	MNIAS(ph)PGTVHK	DNA damage response
22424773	DMSO (IR study)@U2OS cells	SILAC	TiO2	LTQ Orbitrap	Q9NRH2	SNRK	S518	LKMNIASPGTVHK	MNIAS(ph)PGTVHK	DNA damage response
23898821	Untreated@H3122 cell line	mTRAQ	IMAC	Q Exactive	Q9NRH2	SNRK	S362	KAQFRQSWPTKID		Lung cancer
23898821	Untreated@H3122 cell line	mTRAQ	IMAC	Q Exactive	Q9NRH2	SNRK	S518	LKMNIASPGTVHK		Lung cancer
23898821	Untreated@H3122 cell line	mTRAQ	IMAC	Q Exactive	Q9NRH2	SNRK	S569	SWHRRDSSEGPPG		Lung cancer
23898821	Untreated@H3122 cell line	SILAC	IMAC	Q Exactive	Q9NRH2	SNRK	S362	KAQFRQSWPTKID		Lung cancer
23898821	Untreated@H3122 cell line	SILAC	IMAC	Q Exactive	Q9NRH2	SNRK	S518	LKMNIASPGTVHK		Lung cancer
23898821	Untreated@H3122 cell line	SILAC	IMAC	Q Exactive	Q9NRH2	SNRK	S569	SWHRRDSSEGPPG		Lung cancer
23898821	Crizotinib@H3122 cell line	SILAC	IMAC	Q Exactive	Q9NRH2	SNRK	S362	KAQFRQSWPTKID	AQFRQS(ph)WPTK	Lung cancer
23898821	Crizotinib@H3122 cell line	SILAC	IMAC	Q Exactive	Q9NRH2	SNRK	S569	SWHRRDSSEGPPG	RDS(ph)SEGPPGSEGDGGGQSKPSNASGGVDK	Lung cancer
23898821	Crizotinib@H3122 cell line	mTRAQ	IMAC	Q Exactive	Q9NRH2	SNRK	S362	KAQFRQSWPTKID	AQFRQS(ph)WPTK	Lung cancer
23898821	Crizotinib@H3122 cell line	mTRAQ	IMAC	Q Exactive	Q9NRH2	SNRK	S362	KAQFRQSWPTKID		Lung cancer
23898821	Crizotinib@H3122 cell line	mTRAQ	IMAC	Q Exactive	Q9NRH2	SNRK	S518	LKMNIASPGTVHK		Lung cancer
23898821	Crizotinib@H3122 cell line	mTRAQ	IMAC	Q Exactive	Q9NRH2	SNRK	S569	SWHRRDSSEGPPG		Lung cancer
23898821	Crizotinib@H3122 cell line	SILAC	IMAC	Q Exactive	Q9NRH2	SNRK	S362	KAQFRQSWPTKID		Lung cancer
23898821	Crizotinib@H3122 cell line	SILAC	IMAC	Q Exactive	Q9NRH2	SNRK	S518	LKMNIASPGTVHK		Lung cancer
23898821	Crizotinib@H3122 cell line	SILAC	IMAC	Q Exactive	Q9NRH2	SNRK	S569	SWHRRDSSEGPPG		Lung cancer
24850871	PGE2(10min)-MS1@Jurkat T cells	Label Free	Ti-IMAC	LTQ-Orbitrap Elite	Q9NRH2	SNRK	S518	ENLPPKLSRLKMNIASPGTVHKRYHRRKSQG	_MNIAS(ph)PGTVHK_	T cells stimulated with PGE2
24850871	PGE2(10min)-MS2@Jurkat T cells	Label Free	Ti-IMAC	LTQ-Orbitrap Elite	Q9NRH2	SNRK	S518	ENLPPKLSRLKMNIASPGTVHKRYHRRKSQG	_MNIAS(ph)PGTVHK_	T cells stimulated with PGE2
24850871	PGE2(20min)-MS1@Jurkat T cells	Label Free	Ti-IMAC	LTQ-Orbitrap Elite	Q9NRH2	SNRK	S518	ENLPPKLSRLKMNIASPGTVHKRYHRRKSQG	_MNIAS(ph)PGTVHK_	T cells stimulated with PGE2
24850871	PGE2(20min)-MS2@Jurkat T cells	Label Free	Ti-IMAC	LTQ-Orbitrap Elite	Q9NRH2	SNRK	S518	ENLPPKLSRLKMNIASPGTVHKRYHRRKSQG	_MNIAS(ph)PGTVHK_	T cells stimulated with PGE2
24850871	PGE2(30min)-MS1@Jurkat T cells	Label Free	Ti-IMAC	LTQ-Orbitrap Elite	Q9NRH2	SNRK	S518	ENLPPKLSRLKMNIASPGTVHKRYHRRKSQG	_MNIAS(ph)PGTVHK_	T cells stimulated with PGE2
24850871	PGE2(30min)-MS2@Jurkat T cells	Label Free	Ti-IMAC	LTQ-Orbitrap Elite	Q9NRH2	SNRK	S518	ENLPPKLSRLKMNIASPGTVHKRYHRRKSQG	_MNIAS(ph)PGTVHK_	T cells stimulated with PGE2
24850871	PGE2(5min)-MS1@Jurkat T cells	Label Free	Ti-IMAC	LTQ-Orbitrap Elite	Q9NRH2	SNRK	S518	ENLPPKLSRLKMNIASPGTVHKRYHRRKSQG	_MNIAS(ph)PGTVHK_	T cells stimulated with PGE2
24850871	PGE2(5min)-MS2@Jurkat T cells	Label Free	Ti-IMAC	LTQ-Orbitrap Elite	Q9NRH2	SNRK	S518	ENLPPKLSRLKMNIASPGTVHKRYHRRKSQG	_MNIAS(ph)PGTVHK_	T cells stimulated with PGE2
24850871	PGE2(60min)-MS1@Jurkat T cells	Label Free	Ti-IMAC	LTQ-Orbitrap Elite	Q9NRH2	SNRK	S518	ENLPPKLSRLKMNIASPGTVHKRYHRRKSQG	_MNIAS(ph)PGTVHK_	T cells stimulated with PGE2
24850871	PGE2(60min)-MS2@Jurkat T cells	Label Free	Ti-IMAC	LTQ-Orbitrap Elite	Q9NRH2	SNRK	S518	ENLPPKLSRLKMNIASPGTVHKRYHRRKSQG	_MNIAS(ph)PGTVHK_	T cells stimulated with PGE2
24850871	PGE2(0min)-MS1@Jurkat T cells	Label Free	Ti-IMAC	LTQ-Orbitrap Elite	Q9NRH2	SNRK	S518	ENLPPKLSRLKMNIASPGTVHKRYHRRKSQG	_MNIAS(ph)PGTVHK_	T cells stimulated with PGE2
24850871	PGE2(0min)-MS2@Jurkat T cells	Label Free	Ti-IMAC	LTQ-Orbitrap Elite	Q9NRH2	SNRK	S518	ENLPPKLSRLKMNIASPGTVHKRYHRRKSQG	_MNIAS(ph)PGTVHK_	T cells stimulated with PGE2
24961811	BRAFV600E+OISb(3d)@HDF cells	Label free	Ti4+-IMAC	LTQ-Orbitrap Velos	Q9NRH2	SNRK	S362	IKAQFRQSWPTKIDV	AQFRQS(ph)WT(ph)K	Cancer
24961811	BRAFV600E+OIS(3d)@HDF cells	Label free	Ti4+-IMAC	LTQ-Orbitrap Velos	Q9NRH2	SNRK	S362	IKAQFRQSWPTKIDV	AQFRQS(ph)WT(ph)K	Cancer
24961811	Cycling control(3d)@HDF cells	Label free	Ti4+-IMAC	LTQ-Orbitrap Velos	Q9NRH2	SNRK	S362	IKAQFRQSWPTKIDV	AQFRQS(ph)WT(ph)K	Cancer
25002506	PD184352+ PMA(30min)@HEK293 cells	SILAC	TiO2	Orbitrap	Q9NRH2	SNRK	S518		MNIAS(ph)PGTVHKR	skin cancer
25002506	PD184352+ PMA(30min)@HEK293 cells	SILAC	TiO2	Orbitrap	Q9NRH2	SNRK	S569		RDS(ph)SEGPPGSEGDGGGQSKPSNASGGVDK	skin cancer
25002506	BI-D1870+ PMA(30min)@HEK293 cells	SILAC	TiO2	Orbitrap	Q9NRH2	SNRK	S518		MNIAS(ph)PGTVHKR	skin cancer
25002506	BI-D1870+ PMA(30min)@HEK293 cells	SILAC	TiO2	Orbitrap	Q9NRH2	SNRK	S569		RDS(ph)SEGPPGSEGDGGGQSKPSNASGGVDK	skin cancer
25002506	BI-D1870(2h)@A375 cells	SILAC	TiO2	Orbitrap	Q9NRH2	SNRK	S518		MNIAS(ph)PGTVHKR	skin cancer
25002506	BI-D1870(2h)@A375 cells	SILAC	TiO2	Orbitrap	Q9NRH2	SNRK	S569		RDS(ph)SEGPPGSEGDGGGQSKPSNASGGVDK	skin cancer
25002506	Control RNAi@A375 cells	SILAC	TiO2	Orbitrap	Q9NRH2	SNRK	S518		MNIAS(ph)PGTVHKR	skin cancer
25002506	Control RNAi@A375 cells	SILAC	TiO2	Orbitrap	Q9NRH2	SNRK	S569		RDS(ph)SEGPPGSEGDGGGQSKPSNASGGVDK	skin cancer
25002506	Control RNAi + PMA(30min)@HEK293 cells	SILAC	TiO2	Orbitrap	Q9NRH2	SNRK	S518		MNIAS(ph)PGTVHKR	skin cancer
25002506	Control RNAi + PMA(30min)@HEK293 cells	SILAC	TiO2	Orbitrap	Q9NRH2	SNRK	S569		RDS(ph)SEGPPGSEGDGGGQSKPSNASGGVDK	skin cancer
25002506	DMSO@A375 cells	SILAC	TiO2	Orbitrap	Q9NRH2	SNRK	S518		MNIAS(ph)PGTVHKR	skin cancer
25002506	DMSO@A375 cells	SILAC	TiO2	Orbitrap	Q9NRH2	SNRK	S569		RDS(ph)SEGPPGSEGDGGGQSKPSNASGGVDK	skin cancer
25002506	PD184352(2h)@A375 cells	SILAC	TiO2	Orbitrap	Q9NRH2	SNRK	S518		MNIAS(ph)PGTVHKR	skin cancer
25002506	PD184352(2h)@A375 cells	SILAC	TiO2	Orbitrap	Q9NRH2	SNRK	S569		RDS(ph)SEGPPGSEGDGGGQSKPSNASGGVDK	skin cancer
25002506	PMA(30min)@HEK293 cells	SILAC	TiO2	Orbitrap	Q9NRH2	SNRK	S518		MNIAS(ph)PGTVHKR	skin cancer
25002506	PMA(30min)@HEK293 cells	SILAC	TiO2	Orbitrap	Q9NRH2	SNRK	S569		RDS(ph)SEGPPGSEGDGGGQSKPSNASGGVDK	skin cancer
25002506	RSK1/2 RNAi@A375 cells	SILAC	TiO2	Orbitrap	Q9NRH2	SNRK	S518		MNIAS(ph)PGTVHKR	skin cancer
25002506	RSK1/2 RNAi@A375 cells	SILAC	TiO2	Orbitrap	Q9NRH2	SNRK	S569		RDS(ph)SEGPPGSEGDGGGQSKPSNASGGVDK	skin cancer
25002506	RSK1/2 RNAi + PMA (30min)@HEK293 cells	SILAC	TiO2	Orbitrap	Q9NRH2	SNRK	S518		MNIAS(ph)PGTVHKR	skin cancer
25002506	RSK1/2 RNAi + PMA (30min)@HEK293 cells	SILAC	TiO2	Orbitrap	Q9NRH2	SNRK	S569		RDS(ph)SEGPPGSEGDGGGQSKPSNASGGVDK	skin cancer
25159151	Nocodazole(pY)@Hela cell line	label-free	pY	Q Exactive	Q9NRH2	SNRK	S362	TRSASPSNIKAQFRQSWPTKIDVPQDLEDDL		Cancer
25159151	Pervanadate@Hela cell line_25159151	label-free	pY	Q Exactive	Q9NRH2	SNRK	S362	TRSASPSNIKAQFRQSWPTKIDVPQDLEDDL		Cancer
25159151	EGF(15min)@HeLa cell line	label-free	TiO2	Q Exactive mass spectrometer	Q9NRH2	SNRK	S362	TRSASPSNIKAQFRQSWPTKIDVPQDLEDDL		Cancer
25159151	EGF(5min)@HeLa cell line	label-free	pY	Q Exactive	Q9NRH2	SNRK	S362	TRSASPSNIKAQFRQSWPTKIDVPQDLEDDL		Cancer
25159151	Nocodazole(TiO2)@Hela cell line	label-free	TiO2	Q Exactive mass spectrometer	Q9NRH2	SNRK	S362	TRSASPSNIKAQFRQSWPTKIDVPQDLEDDL		Cancer
25159151	Untreated@HeLa cell line	label-free	TiO2	Q Exactive mass spectrometer	Q9NRH2	SNRK	S362	TRSASPSNIKAQFRQSWPTKIDVPQDLEDDL		Cancer
25159151	Untreated@HeLa cell line	label-free	pY	Q Exactive	Q9NRH2	SNRK	S362	TRSASPSNIKAQFRQSWPTKIDVPQDLEDDL		Cancer
25850435	Selumetinib(10Î¼m)@WM239A cells	SILAC	TiO2	LTQ Orbitrap Velos	Q9NRH2	SNRK	S390	DDLTATPLSHATVPQSPARAADSVLNGHRSK		Melanoma
25850435	Selumetinib(30nM)@WM239A cells	SILAC	TiO2	LTQ Orbitrap Velos	Q9NRH2	SNRK	T521	PPKLSRLKMNIASPGTVHKRYHRRKSQGRGS	MNIASPGT(ph)VHK	Melanoma
25850435	Selumetinib(30nM)@WM239A cells	SILAC	TiO2	LTQ Orbitrap Velos	Q9NRH2	SNRK	S607	GVDKASPSENNAGGGSPSSGSGGNPTNTSGT	ASPSENNAGGGS(ph)PSSGSGGNPTNTSGTTR	Melanoma
25850435	Vemurafenib(10Î¼m)@WM239A cells	SILAC	TiO2	LTQ Orbitrap Velos	Q9NRH2	SNRK	S390	DDLTATPLSHATVPQSPARAADSVLNGHRSK		Melanoma
25850435	Vemurafenib(30nM)@WM239A cells	SILAC	TiO2	LTQ Orbitrap Velos	Q9NRH2	SNRK	T521	PPKLSRLKMNIASPGTVHKRYHRRKSQGRGS	MNIASPGT(ph)VHK	Melanoma
25850435	Vemurafenib(30nM)@WM239A cells	SILAC	TiO2	LTQ Orbitrap Velos	Q9NRH2	SNRK	S607	GVDKASPSENNAGGGSPSSGSGGNPTNTSGT	ASPSENNAGGGS(ph)PSSGSGGNPTNTSGTTR	Melanoma
27642862	Sequential enrichment(4G10/SB)A1S2-S2	Label-free	Src-superbinder or sequencial enrichment	LTQ-Orbitrap Velos	Q9NRH2	SNRK	Y562	DSESRRRLDKDSGFTYSWHRRDSSEGPPGSE	DSGFTY(ph)SWHR	Enrichment-study
27642862	Pervanadate@HEPG2 cell line	Label-free	Src superbinder+Ti-IMAC	LTQ-Orbitrap Velos	Q9NRH2	SNRK	Y562	DSESRRRLDKDSGFTYSWHRRDSSEGPPGSE	LDKDSGFTY(ph)SWHR	Enrichment-study
27642862	Sequential enrichment(4G10/SB)S1A2-S1	Label-free	Src-superbinder or sequencial enrichment	LTQ-Orbitrap Velos	Q9NRH2	SNRK	Y562	DSESRRRLDKDSGFTYSWHRRDSSEGPPGSE	DSGFTY(ph)SWHR	Enrichment-study
27690223	WT HIV@CEM-T4 T cells	TMT	TiO2	Orbitrap Fusion	Q9NRH2	SNRK	S495	SAPVLNQIFEEGESDDEFDMDENLPPK		Infection
27690223	WT HIV@CEM-T4 T cells	TMT	TiO2	Orbitrap Fusion	Q9NRH2	SNRK	S362	AQFRQSWPTK		Infection
27690223	HIV delta_Vif@CEM-T4 T cells	TMT	TiO2	Orbitrap Fusion	Q9NRH2	SNRK	S495	SAPVLNQIFEEGESDDEFDMDENLPPK		Infection
27690223	HIV delta_Vif@CEM-T4 T cells	TMT	TiO2	Orbitrap Fusion	Q9NRH2	SNRK	S362	AQFRQSWPTK		Infection
27690223	Mock infected@CEM-T4 T cells	TMT	TiO2	Orbitrap Fusion	Q9NRH2	SNRK	S495	SAPVLNQIFEEGESDDEFDMDENLPPK		Infection
27690223	Mock infected@CEM-T4 T cells	TMT	TiO2	Orbitrap Fusion	Q9NRH2	SNRK	S362	AQFRQSWPTK		Infection
27732954	Crizotinib@NB1 cell-line	SILAC	IMAC	LTQ-Orbitrap Elite	Q9NRH2	SNRK	S570	DKDSGFTYSWHRRDSSEGPPGSEGDGGGQSK	RDSS(ph)EGPPGSEGDGGGQSKPSNASGGVDK	Inhibition
27732954	Crizotinib@SHSY5Y cell-line	SILAC	IMAC	LTQ-Orbitrap Elite	Q9NRH2	SNRK	S390	DDLTATPLSHATVPQSPARAADSVLNGHRSK	_IDVPQDLEDDLTATPLSHATVPQS(ph)PAR_	Inhibition
27732954	DMSO@NB1 cell-line	SILAC	IMAC	LTQ-Orbitrap Elite	Q9NRH2	SNRK	S570	DKDSGFTYSWHRRDSSEGPPGSEGDGGGQSK	RDSS(ph)EGPPGSEGDGGGQSKPSNASGGVDK	Inhibition
27732954	DMSO@SHSY5Y cell-line	SILAC	IMAC	LTQ-Orbitrap Elite	Q9NRH2	SNRK	S390	DDLTATPLSHATVPQSPARAADSVLNGHRSK	_IDVPQDLEDDLTATPLSHATVPQS(ph)PAR_	Inhibition
28176443	K8-GFP-WT@A431 cell line	TMT	TiO2	Orbitrap fusion Tribrid	Q9NRH2	SNRK	S569		RDS(ph)SEGPPGSEGDGGGQSKPSNASGGVDK	Skin squamous cell carcinoma
28176443	K8-GFP-WT@A431 cell line	TMT	TiO2	Orbitrap fusion Tribrid	Q9NRH2	SNRK	S518		MNIAS(ph)PGTVHK	Skin squamous cell carcinoma
28176443	KD8S431A@A431 cell line	TMT	TiO2	Orbitrap fusion Tribrid	Q9NRH2	SNRK	S569		RDS(ph)SEGPPGSEGDGGGQSKPSNASGGVDK	Skin squamous cell carcinoma
28176443	KD8S431A@A431 cell line	TMT	TiO2	Orbitrap fusion Tribrid	Q9NRH2	SNRK	S518		MNIAS(ph)PGTVHK	Skin squamous cell carcinoma
28176443	KD8S73D@A431 cell line	TMT	TiO2	Orbitrap fusion Tribrid	Q9NRH2	SNRK	S569		RDS(ph)SEGPPGSEGDGGGQSKPSNASGGVDK	Skin squamous cell carcinoma
28176443	KD8S73D@A431 cell line	TMT	TiO2	Orbitrap fusion Tribrid	Q9NRH2	SNRK	S518		MNIAS(ph)PGTVHK	Skin squamous cell carcinoma
28176443	KD8WT@A431 cell line	TMT	TiO2	Orbitrap fusion Tribrid	Q9NRH2	SNRK	S569		RDS(ph)SEGPPGSEGDGGGQSKPSNASGGVDK	Skin squamous cell carcinoma
28176443	KD8WT@A431 cell line	TMT	TiO2	Orbitrap fusion Tribrid	Q9NRH2	SNRK	S518		MNIAS(ph)PGTVHK	Skin squamous cell carcinoma
28176443	shRNA resistant K8-WT@A431 cell line	TMT	TiO2	Orbitrap fusion Tribrid	Q9NRH2	SNRK	S569		RDS(ph)SEGPPGSEGDGGGQSKPSNASGGVDK	Skin squamous cell carcinoma
28176443	shRNA resistant K8-WT@A431 cell line	TMT	TiO2	Orbitrap fusion Tribrid	Q9NRH2	SNRK	S518		MNIAS(ph)PGTVHK	Skin squamous cell carcinoma
28176443	shRNA resistant K8-WT@A431 cell line	TMT	TiO2	Orbitrap fusion Tribrid	Q9NRH2	SNRK	S569		RDS(ph)SEGPPGSEGDGGGQSKPSNASGGVDK	Skin squamous cell carcinoma
28176443	shRNA resistant K8-WT@A431 cell line	TMT	TiO2	Orbitrap fusion Tribrid	Q9NRH2	SNRK	S518		MNIAS(ph)PGTVHK	Skin squamous cell carcinoma
28176443	KD8S431A@A431 cell line	TMT	TiO2	Orbitrap fusion Tribrid	Q9NRH2	SNRK	S569		RDS(ph)SEGPPGSEGDGGGQSKPSNASGGVDK	Skin squamous cell carcinoma
28176443	KD8S431A@A431 cell line	TMT	TiO2	Orbitrap fusion Tribrid	Q9NRH2	SNRK	S518		MNIAS(ph)PGTVHK	Skin squamous cell carcinoma
28176443	KD8S431A@A431 cell line	TMT	TiO2	Orbitrap fusion Tribrid	Q9NRH2	SNRK	S569		RDS(ph)SEGPPGSEGDGGGQSKPSNASGGVDK	Skin squamous cell carcinoma
28176443	KD8S431A@A431 cell line	TMT	TiO2	Orbitrap fusion Tribrid	Q9NRH2	SNRK	S518		MNIAS(ph)PGTVHK	Skin squamous cell carcinoma
28176443	KD8S431D@A431 cell line	TMT	TiO2	Orbitrap fusion Tribrid	Q9NRH2	SNRK	S569		RDS(ph)SEGPPGSEGDGGGQSKPSNASGGVDK	Skin squamous cell carcinoma
28176443	KD8S431D@A431 cell line	TMT	TiO2	Orbitrap fusion Tribrid	Q9NRH2	SNRK	S518		MNIAS(ph)PGTVHK	Skin squamous cell carcinoma
28176443	KD8S431D@A431 cell line	TMT	TiO2	Orbitrap fusion Tribrid	Q9NRH2	SNRK	S569		RDS(ph)SEGPPGSEGDGGGQSKPSNASGGVDK	Skin squamous cell carcinoma
28176443	KD8S431D@A431 cell line	TMT	TiO2	Orbitrap fusion Tribrid	Q9NRH2	SNRK	S518		MNIAS(ph)PGTVHK	Skin squamous cell carcinoma
28176443	KD8S73A@A431 cell line	TMT	TiO2	Orbitrap fusion Tribrid	Q9NRH2	SNRK	S569		RDS(ph)SEGPPGSEGDGGGQSKPSNASGGVDK	Skin squamous cell carcinoma
28176443	KD8S73A@A431 cell line	TMT	TiO2	Orbitrap fusion Tribrid	Q9NRH2	SNRK	S518		MNIAS(ph)PGTVHK	Skin squamous cell carcinoma
28176443	KD8S73D@A431 cell line	TMT	TiO2	Orbitrap fusion Tribrid	Q9NRH2	SNRK	S569		RDS(ph)SEGPPGSEGDGGGQSKPSNASGGVDK	Skin squamous cell carcinoma
28176443	KD8S73D@A431 cell line	TMT	TiO2	Orbitrap fusion Tribrid	Q9NRH2	SNRK	S518		MNIAS(ph)PGTVHK	Skin squamous cell carcinoma
28176443	KD8S73D@A431 cell line	TMT	TiO2	Orbitrap fusion Tribrid	Q9NRH2	SNRK	S569		RDS(ph)SEGPPGSEGDGGGQSKPSNASGGVDK	Skin squamous cell carcinoma
28176443	KD8S73D@A431 cell line	TMT	TiO2	Orbitrap fusion Tribrid	Q9NRH2	SNRK	S518		MNIAS(ph)PGTVHK	Skin squamous cell carcinoma
28176443	KD8S73D phosphosead@A431 cell line	TMT	TiO2	Orbitrap fusion Tribrid	Q9NRH2	SNRK	S569		RDS(ph)SEGPPGSEGDGGGQSKPSNASGGVDK	Skin squamous cell carcinoma
28176443	KD8S73D phosphosead@A431 cell line	TMT	TiO2	Orbitrap fusion Tribrid	Q9NRH2	SNRK	S518		MNIAS(ph)PGTVHK	Skin squamous cell carcinoma
28176443	KD8S431A phosphosead@A431 cell line	TMT	TiO2	Orbitrap fusion Tribrid	Q9NRH2	SNRK	S569		RDS(ph)SEGPPGSEGDGGGQSKPSNASGGVDK	Skin squamous cell carcinoma
28176443	KD8S431A phosphosead@A431 cell line	TMT	TiO2	Orbitrap fusion Tribrid	Q9NRH2	SNRK	S518		MNIAS(ph)PGTVHK	Skin squamous cell carcinoma
28176443	KD8S431D phosphosead@A431 cell line	TMT	TiO2	Orbitrap fusion Tribrid	Q9NRH2	SNRK	S569		RDS(ph)SEGPPGSEGDGGGQSKPSNASGGVDK	Skin squamous cell carcinoma
28176443	KD8S431D phosphosead@A431 cell line	TMT	TiO2	Orbitrap fusion Tribrid	Q9NRH2	SNRK	S518		MNIAS(ph)PGTVHK	Skin squamous cell carcinoma
28176443	KD8S73A phosphosead@A431 cell line	TMT	TiO2	Orbitrap fusion Tribrid	Q9NRH2	SNRK	S569		RDS(ph)SEGPPGSEGDGGGQSKPSNASGGVDK	Skin squamous cell carcinoma
28176443	KD8S73A phosphosead@A431 cell line	TMT	TiO2	Orbitrap fusion Tribrid	Q9NRH2	SNRK	S518		MNIAS(ph)PGTVHK	Skin squamous cell carcinoma
28176443	KD8S431A@A431 cell line	TMT	TiO2	Orbitrap fusion Tribrid	Q9NRH2	SNRK	S569		RDS(ph)SEGPPGSEGDGGGQSKPSNASGGVDK	Skin squamous cell carcinoma
28176443	KD8S431A@A431 cell line	TMT	TiO2	Orbitrap fusion Tribrid	Q9NRH2	SNRK	S518		MNIAS(ph)PGTVHK	Skin squamous cell carcinoma
28209619	Lapatinib@BT-474 cell Parental	dimethyl labeling	IMAC	Q Exactive	Q9NRH2	SNRK	S518	ENLPPKLSRLKMNIASPGTVHKRYHRRKSQG	_MNIAS(ph)PGTVHK_	Breast cancer
28209619	Lapatinib@BT-474 cell Resistant	dimethyl labeling	IMAC	Q Exactive	Q9NRH2	SNRK	S518	ENLPPKLSRLKMNIASPGTVHKRYHRRKSQG	_MNIAS(ph)PGTVHK_	Breast cancer
28209619	Untreated@BT-474 cells Parental	dimethyl labeling	IMAC	Q Exactive	Q9NRH2	SNRK	S518	ENLPPKLSRLKMNIASPGTVHKRYHRRKSQG	_MNIAS(ph)PGTVHK_	Breast cancer
28818855	APCTL(NPNDKYEPF-NH2)@BOECs L	SILAC	TiO2	Orbitrap Fusion Tribrid	Q9NRH2	SNRK	S390	DDLTATPLSHATVPQSPARAADSVLNGHRSK		PAR1-mediated signaling
28818855	APCTL(NPNDKYEPF-NH2)@BOECs L	SILAC	TiO2	Orbitrap Fusion Tribrid	Q9NRH2	SNRK	S362	TRSASPSNIKAQFRQSWPTKIDVPQDLEDDL		PAR1-mediated signaling
28818855	APCTL(NPNDKYEPF-NH2)@BOECs L	SILAC	TiO2	Orbitrap Fusion Tribrid	Q9NRH2	SNRK	S569	LDKDSGFTYSWHRRDSSEGPPGSEGDGGGQS		PAR1-mediated signaling
28818855	NETL(RNPNDKYEPF-NH2)@BOECs L	SILAC	TiO2	Orbitrap Fusion Tribrid	Q9NRH2	SNRK	S390	DDLTATPLSHATVPQSPARAADSVLNGHRSK		PAR1-mediated signaling
28818855	NETL(RNPNDKYEPF-NH2)@BOECs L	SILAC	TiO2	Orbitrap Fusion Tribrid	Q9NRH2	SNRK	S362	TRSASPSNIKAQFRQSWPTKIDVPQDLEDDL		PAR1-mediated signaling
28818855	NETL(RNPNDKYEPF-NH2)@BOECs L	SILAC	TiO2	Orbitrap Fusion Tribrid	Q9NRH2	SNRK	S569	LDKDSGFTYSWHRRDSSEGPPGSEGDGGGQS		PAR1-mediated signaling
28818855	APCTL(NPNDKYEPF-NH2)@BOECs H	SILAC	TiO2	Orbitrap Fusion Tribrid	Q9NRH2	SNRK	S390	DDLTATPLSHATVPQSPARAADSVLNGHRSK		PAR1-mediated signaling
28818855	APCTL(NPNDKYEPF-NH2)@BOECs H	SILAC	TiO2	Orbitrap Fusion Tribrid	Q9NRH2	SNRK	S362	TRSASPSNIKAQFRQSWPTKIDVPQDLEDDL		PAR1-mediated signaling
28818855	APCTL(NPNDKYEPF-NH2)@BOECs H	SILAC	TiO2	Orbitrap Fusion Tribrid	Q9NRH2	SNRK	S569	LDKDSGFTYSWHRRDSSEGPPGSEGDGGGQS		PAR1-mediated signaling
28818855	APCTL(NPNDKYEPF-NH2)@BOECs M	SILAC	TiO2	Orbitrap Fusion Tribrid	Q9NRH2	SNRK	S390	DDLTATPLSHATVPQSPARAADSVLNGHRSK		PAR1-mediated signaling
28818855	APCTL(NPNDKYEPF-NH2)@BOECs M	SILAC	TiO2	Orbitrap Fusion Tribrid	Q9NRH2	SNRK	S362	TRSASPSNIKAQFRQSWPTKIDVPQDLEDDL		PAR1-mediated signaling
28818855	APCTL(NPNDKYEPF-NH2)@BOECs M	SILAC	TiO2	Orbitrap Fusion Tribrid	Q9NRH2	SNRK	S569	LDKDSGFTYSWHRRDSSEGPPGSEGDGGGQS		PAR1-mediated signaling
28818855	MMP1TL(PRSFLLRN-NH2)@BOECs H	SILAC	TiO2	Orbitrap Fusion Tribrid	Q9NRH2	SNRK	S390	DDLTATPLSHATVPQSPARAADSVLNGHRSK		PAR1-mediated signaling
28818855	MMP1TL(PRSFLLRN-NH2)@BOECs H	SILAC	TiO2	Orbitrap Fusion Tribrid	Q9NRH2	SNRK	S362	TRSASPSNIKAQFRQSWPTKIDVPQDLEDDL		PAR1-mediated signaling
28818855	MMP1TL(PRSFLLRN-NH2)@BOECs H	SILAC	TiO2	Orbitrap Fusion Tribrid	Q9NRH2	SNRK	S569	LDKDSGFTYSWHRRDSSEGPPGSEGDGGGQS		PAR1-mediated signaling
28818855	MMP1TL(PRSFLLRN-NH2)@BOECs M	SILAC	TiO2	Orbitrap Fusion Tribrid	Q9NRH2	SNRK	S390	DDLTATPLSHATVPQSPARAADSVLNGHRSK		PAR1-mediated signaling
28818855	MMP1TL(PRSFLLRN-NH2)@BOECs M	SILAC	TiO2	Orbitrap Fusion Tribrid	Q9NRH2	SNRK	S362	TRSASPSNIKAQFRQSWPTKIDVPQDLEDDL		PAR1-mediated signaling
28818855	MMP1TL(PRSFLLRN-NH2)@BOECs M	SILAC	TiO2	Orbitrap Fusion Tribrid	Q9NRH2	SNRK	S569	LDKDSGFTYSWHRRDSSEGPPGSEGDGGGQS		PAR1-mediated signaling
28818855	NETL(RNPNDKYEPF-NH2)@BOECs H	SILAC	TiO2	Orbitrap Fusion Tribrid	Q9NRH2	SNRK	S390	DDLTATPLSHATVPQSPARAADSVLNGHRSK		PAR1-mediated signaling
28818855	NETL(RNPNDKYEPF-NH2)@BOECs H	SILAC	TiO2	Orbitrap Fusion Tribrid	Q9NRH2	SNRK	S362	TRSASPSNIKAQFRQSWPTKIDVPQDLEDDL		PAR1-mediated signaling
28818855	NETL(RNPNDKYEPF-NH2)@BOECs H	SILAC	TiO2	Orbitrap Fusion Tribrid	Q9NRH2	SNRK	S569	LDKDSGFTYSWHRRDSSEGPPGSEGDGGGQS		PAR1-mediated signaling
28818855	NETL(RNPNDKYEPF-NH2)@BOECs M	SILAC	TiO2	Orbitrap Fusion Tribrid	Q9NRH2	SNRK	S390	DDLTATPLSHATVPQSPARAADSVLNGHRSK		PAR1-mediated signaling
28818855	NETL(RNPNDKYEPF-NH2)@BOECs M	SILAC	TiO2	Orbitrap Fusion Tribrid	Q9NRH2	SNRK	S362	TRSASPSNIKAQFRQSWPTKIDVPQDLEDDL		PAR1-mediated signaling
28818855	NETL(RNPNDKYEPF-NH2)@BOECs M	SILAC	TiO2	Orbitrap Fusion Tribrid	Q9NRH2	SNRK	S569	LDKDSGFTYSWHRRDSSEGPPGSEGDGGGQS		PAR1-mediated signaling
28818855	ThrombinTL(SFLLRN-NH2)@BOECs H	SILAC	TiO2	Orbitrap Fusion Tribrid	Q9NRH2	SNRK	S390	DDLTATPLSHATVPQSPARAADSVLNGHRSK		PAR1-mediated signaling
28818855	ThrombinTL(SFLLRN-NH2)@BOECs H	SILAC	TiO2	Orbitrap Fusion Tribrid	Q9NRH2	SNRK	S362	TRSASPSNIKAQFRQSWPTKIDVPQDLEDDL		PAR1-mediated signaling
28818855	ThrombinTL(SFLLRN-NH2)@BOECs H	SILAC	TiO2	Orbitrap Fusion Tribrid	Q9NRH2	SNRK	S569	LDKDSGFTYSWHRRDSSEGPPGSEGDGGGQS		PAR1-mediated signaling
28818855	ThrombinTL(SFLLRN-NH2)@BOECs M	SILAC	TiO2	Orbitrap Fusion Tribrid	Q9NRH2	SNRK	S390	DDLTATPLSHATVPQSPARAADSVLNGHRSK		PAR1-mediated signaling
28818855	ThrombinTL(SFLLRN-NH2)@BOECs M	SILAC	TiO2	Orbitrap Fusion Tribrid	Q9NRH2	SNRK	S362	TRSASPSNIKAQFRQSWPTKIDVPQDLEDDL		PAR1-mediated signaling
28818855	ThrombinTL(SFLLRN-NH2)@BOECs M	SILAC	TiO2	Orbitrap Fusion Tribrid	Q9NRH2	SNRK	S569	LDKDSGFTYSWHRRDSSEGPPGSEGDGGGQS		PAR1-mediated signaling
28818855	MMP1TL(PRSFLLRN-NH2)@BOECs L	SILAC	TiO2	Orbitrap Fusion Tribrid	Q9NRH2	SNRK	S390	DDLTATPLSHATVPQSPARAADSVLNGHRSK		PAR1-mediated signaling
28818855	MMP1TL(PRSFLLRN-NH2)@BOECs L	SILAC	TiO2	Orbitrap Fusion Tribrid	Q9NRH2	SNRK	S362	TRSASPSNIKAQFRQSWPTKIDVPQDLEDDL		PAR1-mediated signaling
28818855	MMP1TL(PRSFLLRN-NH2)@BOECs L	SILAC	TiO2	Orbitrap Fusion Tribrid	Q9NRH2	SNRK	S569	LDKDSGFTYSWHRRDSSEGPPGSEGDGGGQS		PAR1-mediated signaling
28818855	NP3TL(TLDPRSF-NH2)@BOECs L	SILAC	TiO2	Orbitrap Fusion Tribrid	Q9NRH2	SNRK	S390	DDLTATPLSHATVPQSPARAADSVLNGHRSK		PAR1-mediated signaling
28818855	NP3TL(TLDPRSF-NH2)@BOECs L	SILAC	TiO2	Orbitrap Fusion Tribrid	Q9NRH2	SNRK	S362	TRSASPSNIKAQFRQSWPTKIDVPQDLEDDL		PAR1-mediated signaling
28818855	NP3TL(TLDPRSF-NH2)@BOECs L	SILAC	TiO2	Orbitrap Fusion Tribrid	Q9NRH2	SNRK	S569	LDKDSGFTYSWHRRDSSEGPPGSEGDGGGQS		PAR1-mediated signaling
28818855	ThrombinTL(SFLLRN-NH2)@BOECs L	SILAC	TiO2	Orbitrap Fusion Tribrid	Q9NRH2	SNRK	S390	DDLTATPLSHATVPQSPARAADSVLNGHRSK		PAR1-mediated signaling
28818855	ThrombinTL(SFLLRN-NH2)@BOECs L	SILAC	TiO2	Orbitrap Fusion Tribrid	Q9NRH2	SNRK	S362	TRSASPSNIKAQFRQSWPTKIDVPQDLEDDL		PAR1-mediated signaling
28818855	ThrombinTL(SFLLRN-NH2)@BOECs L	SILAC	TiO2	Orbitrap Fusion Tribrid	Q9NRH2	SNRK	S569	LDKDSGFTYSWHRRDSSEGPPGSEGDGGGQS		PAR1-mediated signaling
28818855	NP3TL(TLDPRSF-NH2)@BOECs H	SILAC	TiO2	Orbitrap Fusion Tribrid	Q9NRH2	SNRK	S390	DDLTATPLSHATVPQSPARAADSVLNGHRSK		PAR1-mediated signaling
28818855	NP3TL(TLDPRSF-NH2)@BOECs H	SILAC	TiO2	Orbitrap Fusion Tribrid	Q9NRH2	SNRK	S362	TRSASPSNIKAQFRQSWPTKIDVPQDLEDDL		PAR1-mediated signaling
28818855	NP3TL(TLDPRSF-NH2)@BOECs H	SILAC	TiO2	Orbitrap Fusion Tribrid	Q9NRH2	SNRK	S569	LDKDSGFTYSWHRRDSSEGPPGSEGDGGGQS		PAR1-mediated signaling
28818855	NP3TL(TLDPRSF-NH2)@BOECs M	SILAC	TiO2	Orbitrap Fusion Tribrid	Q9NRH2	SNRK	S390	DDLTATPLSHATVPQSPARAADSVLNGHRSK		PAR1-mediated signaling
28818855	NP3TL(TLDPRSF-NH2)@BOECs M	SILAC	TiO2	Orbitrap Fusion Tribrid	Q9NRH2	SNRK	S362	TRSASPSNIKAQFRQSWPTKIDVPQDLEDDL		PAR1-mediated signaling
28818855	NP3TL(TLDPRSF-NH2)@BOECs M	SILAC	TiO2	Orbitrap Fusion Tribrid	Q9NRH2	SNRK	S569	LDKDSGFTYSWHRRDSSEGPPGSEGDGGGQS		PAR1-mediated signaling
28842319	Dasatinib@A204 cell line	SILAC	IMAC+TiO2	LTQ velos orbitrap + Q Exactive HF	Q9NRH2	SNRK	S518	RLKMNIASPGTVHKR		Rhabdoid cancer
29083192	SCX@HeLa cell line R2	TMT	TiO2	LTQ Orbitrap Velos	Q9NRH2	SNRK	S518	ENLPPKLSRLKMNIASPGTVHKRYHRRKSQG	MNIAS(ph)PGTVHK	Fractionation-study
29083192	SCX@HeLa cell line R2	TMT	TiO2	LTQ Orbitrap Velos	Q9NRH2	SNRK	S569	LDKDSGFTYSWHRRDSSEGPPGSEGDGGGQS	RDS(ph)SEGPPGSEGDGGGQSKPSNASGGVDK	Fractionation-study
29083192	SCX@HeLa cell line R3	TMT	TiO2	LTQ Orbitrap Velos	Q9NRH2	SNRK	S518	ENLPPKLSRLKMNIASPGTVHKRYHRRKSQG	MNIAS(ph)PGTVHK	Fractionation-study
29255136	DMSO@WM239A Cell line	SILAC	TiO2	Orbitrap Fusion	Q9NRH2	SNRK	S518	ENLPPKLSRLKMNIASPGTVHKRYHRRKSQG	-	Metastatic Melanoma
29255136	DMSO@WM239A Cell line	SILAC	TiO2	Orbitrap Fusion	Q9NRH2	SNRK	S569	LDKDSGFTYSWHRRDSSEGPPGSEGDGGGQS	-	Metastatic Melanoma
29255136	GDC0994@WM239A Cell line	SILAC	TiO2	Orbitrap Fusion	Q9NRH2	SNRK	S518	ENLPPKLSRLKMNIASPGTVHKRYHRRKSQG	-	Metastatic Melanoma
29255136	GDC0994@WM239A Cell line	SILAC	TiO2	Orbitrap Fusion	Q9NRH2	SNRK	S390	DDLTATPLSHATVPQSPARAADSVLNGHRSK	-	Metastatic Melanoma
29255136	SCH772984@WM239A Cell line	SILAC	TiO2	Orbitrap Fusion	Q9NRH2	SNRK	S518	ENLPPKLSRLKMNIASPGTVHKRYHRRKSQG	-	Metastatic Melanoma
29255136	SCH772984@WM239A Cell line	SILAC	TiO2	Orbitrap Fusion	Q9NRH2	SNRK	S390	DDLTATPLSHATVPQSPARAADSVLNGHRSK	-	Metastatic Melanoma
29255136	Trametinib@WM239A Cell line	SILAC	TiO2	Orbitrap Fusion	Q9NRH2	SNRK	S518	ENLPPKLSRLKMNIASPGTVHKRYHRRKSQG	-	Metastatic Melanoma
29255136	Trametinib@WM239A Cell line	SILAC	TiO2	Orbitrap Fusion	Q9NRH2	SNRK	S569	LDKDSGFTYSWHRRDSSEGPPGSEGDGGGQS	-	Metastatic Melanoma
29507054	DMSO@SK-Mel24 cells	TMT 10plex	TiO2	HF Q-Exactive Orbitrap	Q9NRH2	SNRK	S390	DDLTATPLSHATVPQSPARAADSVLNGHRSK		melanomas
29507054	DMSO@SK-Mel24 cells	TMT 10plex	TiO2	HF Q-Exactive Orbitrap	Q9NRH2	SNRK	S518	ENLPPKLSRLKMNIASPGTVHKRYHRRKSQG		melanomas
29507054	DMSO@SK-Mel28 cells	TMT 10plex	TiO2	HF Q-Exactive Orbitrap	Q9NRH2	SNRK	S390	DDLTATPLSHATVPQSPARAADSVLNGHRSK		melanomas
29507054	DMSO@SK-Mel28 cells	TMT 10plex	TiO2	HF Q-Exactive Orbitrap	Q9NRH2	SNRK	S518	ENLPPKLSRLKMNIASPGTVHKRYHRRKSQG		melanomas
29507054	DMSO@SK-Mel28 cells	TMT 10plex	TiO2	HF Q-Exactive Orbitrap	Q9NRH2	SNRK	S390	DDLTATPLSHATVPQSPARAADSVLNGHRSK		melanomas
29507054	DMSO@SK-Mel28 cells	TMT 10plex	TiO2	HF Q-Exactive Orbitrap	Q9NRH2	SNRK	S518	ENLPPKLSRLKMNIASPGTVHKRYHRRKSQG		melanomas
29507054	Dabra+XL888@SK-Mel28 cells	TMT 10plex	TiO2	HF Q-Exactive Orbitrap	Q9NRH2	SNRK	S390	DDLTATPLSHATVPQSPARAADSVLNGHRSK		melanomas
29507054	Dabra+XL888@SK-Mel28 cells	TMT 10plex	TiO2	HF Q-Exactive Orbitrap	Q9NRH2	SNRK	S518	ENLPPKLSRLKMNIASPGTVHKRYHRRKSQG		melanomas
29507054	Dabra+XL888@SK-Mel24 cells	TMT 10plex	TiO2	HF Q-Exactive Orbitrap	Q9NRH2	SNRK	S390	DDLTATPLSHATVPQSPARAADSVLNGHRSK		melanomas
29507054	Dabra+XL888@SK-Mel24 cells	TMT 10plex	TiO2	HF Q-Exactive Orbitrap	Q9NRH2	SNRK	S518	ENLPPKLSRLKMNIASPGTVHKRYHRRKSQG		melanomas
29507054	Dabra@SK-Mel28 cells	TMT 10plex	TiO2	HF Q-Exactive Orbitrap	Q9NRH2	SNRK	S390	DDLTATPLSHATVPQSPARAADSVLNGHRSK		melanomas
29507054	Dabra@SK-Mel28 cells	TMT 10plex	TiO2	HF Q-Exactive Orbitrap	Q9NRH2	SNRK	S518	ENLPPKLSRLKMNIASPGTVHKRYHRRKSQG		melanomas
29507054	Dabra@SK-Mel28 cells	TMT 10plex	TiO2	HF Q-Exactive Orbitrap	Q9NRH2	SNRK	S518	ENLPPKLSRLKMNIASPGTVHKRYHRRKSQG		melanomas
29507054	Dabra@SK-Mel24 cells	TMT 10plex	TiO2	HF Q-Exactive Orbitrap	Q9NRH2	SNRK	S390	DDLTATPLSHATVPQSPARAADSVLNGHRSK		melanomas
29507054	Dabra@SK-Mel24 cells	TMT 10plex	TiO2	HF Q-Exactive Orbitrap	Q9NRH2	SNRK	S518	ENLPPKLSRLKMNIASPGTVHKRYHRRKSQG		melanomas
29507054	XL888@SK-Mel28 cells	TMT 10plex	TiO2	HF Q-Exactive Orbitrap	Q9NRH2	SNRK	S390	DDLTATPLSHATVPQSPARAADSVLNGHRSK		melanomas
29507054	XL888@SK-Mel28 cells	TMT 10plex	TiO2	HF Q-Exactive Orbitrap	Q9NRH2	SNRK	S518	ENLPPKLSRLKMNIASPGTVHKRYHRRKSQG		melanomas
29507054	XL888@SK-Mel28 cells	TMT 10plex	TiO2	HF Q-Exactive Orbitrap	Q9NRH2	SNRK	S518	ENLPPKLSRLKMNIASPGTVHKRYHRRKSQG		melanomas
29507054	XL888@SK-Mel24 cells	TMT 10plex	TiO2	HF Q-Exactive Orbitrap	Q9NRH2	SNRK	S390	DDLTATPLSHATVPQSPARAADSVLNGHRSK		melanomas
29507054	XL888@SK-Mel24 cells	TMT 10plex	TiO2	HF Q-Exactive Orbitrap	Q9NRH2	SNRK	S518	ENLPPKLSRLKMNIASPGTVHKRYHRRKSQG		melanomas
29514088	TGF-beta@RPE-1 cell line	SILAC	TiO2	Orbitrap HF	Q9NRH2	SNRK	S362	TRSASPSNIKAQFRQSWPTKIDVPQDLEDDL	AQFRQS(ph)WPTK	Retinal pigment epithelial
29514088	TGF-beta@RPE-1 cell line	SILAC	TiO2	Orbitrap HF	Q9NRH2	SNRK	S351	ILREKQEKEIQTRSASPSNIKAQFRQSWPTK	EIQTRSAS(ph)PSNIK	Retinal pigment epithelial
29514088	Unstimulated@RPE-1 cell line	SILAC	TiO2	Orbitrap HF	Q9NRH2	SNRK	S362	TRSASPSNIKAQFRQSWPTKIDVPQDLEDDL	AQFRQS(ph)WPTK	Retinal pigment epithelial
29514088	Unstimulated@RPE-1 cell line	SILAC	TiO2	Orbitrap HF	Q9NRH2	SNRK	S351	ILREKQEKEIQTRSASPSNIKAQFRQSWPTK	EIQTRSAS(ph)PSNIK	Retinal pigment epithelial
29622655	Tofactinib (24h)@MM.1S cells	not mentioned	IMAC	Q-Exactive Plus	Q9NRH2	SNRK	S569	LDKDSGFTYSWHRRDSSEGPPGSEGDGGGQS	RDS(ph)SEGPPGSEGDGGGQSKPSNASGGVDK	Multiple myeloma
29622655	Monoculture@MM.1S cells	not mentioned	IMAC	Q-Exactive Plus	Q9NRH2	SNRK	S569	LDKDSGFTYSWHRRDSSEGPPGSEGDGGGQS	RDS(ph)SEGPPGSEGDGGGQSKPSNASGGVDK	Multiple myeloma
29967110	DMSO@PC9 cell line	Label free	Fe3+-IMAC	Orbitrap Q-Exactive HF	Q9NRH2	SNRK	S518	ENLPPKLSRLKMNIASPGTVHKRYHRRKSQG		Lung Cancer
29967110	Afatinib (30min)@PC9 cell line	Label free	Fe3+-IMAC	Orbitrap Q-Exactive HF	Q9NRH2	SNRK	S518	ENLPPKLSRLKMNIASPGTVHKRYHRRKSQG		Lung Cancer
29967110	Afatinib (2d)@PC9 cell line	Label free	Fe3+-IMAC	Orbitrap Q-Exactive HF	Q9NRH2	SNRK	S518	ENLPPKLSRLKMNIASPGTVHKRYHRRKSQG		Lung Cancer
29967110	Afatinib (5d)@PC9 cell line	Label free	Fe3+-IMAC	Orbitrap Q-Exactive HF	Q9NRH2	SNRK	S518	ENLPPKLSRLKMNIASPGTVHKRYHRRKSQG		Lung Cancer
30061712	2D cultured HCT116 spheroids-R1	TMT	IMAC	Q Exactive	Q9NRH2	SNRK	S518			Colorectal Cancer
30061712	2D cultured HCT116 spheroids-R2	TMT	IMAC	Q Exactive	Q9NRH2	SNRK	S390			Colorectal Cancer
30061712	2D cultured HCT116 spheroids-R3	TMT	IMAC	Q Exactive	Q9NRH2	SNRK	S362			Colorectal Cancer
30061712	2D cultured HCT116 spheroids-R3	TMT	IMAC	Q Exactive	Q9NRH2	SNRK	S390			Colorectal Cancer
30061712	3D cultured(CR)HCT116 spheroids-R2	TMT	IMAC	Q Exactive	Q9NRH2	SNRK	S569			Colorectal Cancer
30061712	3D cultured(Dispase)HCT116 spheroids-R2	TMT	IMAC	Q Exactive	Q9NRH2	SNRK	S607			Colorectal Cancer
30177828	Mock(24h)@SK-N-BE2 cells	Label free	EasyPhos	LTQ-Orbitrap XL + Orbitrap Q Exactive HF	Q9NRH2	SNRK	S569	LDKDSGFTYSWHRRDSSEGPPGSEGDGGGQS	RDS(ph)SEGPPGSEGDGGGQSKPSNASGGVDK	Infection
30177828	Mock(48h)@SK-N-BE2 cells	Label free	EasyPhos	LTQ-Orbitrap XL + Orbitrap Q Exactive HF	Q9NRH2	SNRK	S569	LDKDSGFTYSWHRRDSSEGPPGSEGDGGGQS	RDS(ph)SEGPPGSEGDGGGQSKPSNASGGVDK	Infection
30177828	Mock(72h)@SK-N-BE2 cells	Label free	EasyPhos	LTQ-Orbitrap XL + Orbitrap Q Exactive HF	Q9NRH2	SNRK	S569	LDKDSGFTYSWHRRDSSEGPPGSEGDGGGQS	RDS(ph)SEGPPGSEGDGGGQSKPSNASGGVDK	Infection
30177828	ZIKV(24h)@SK-N-BE2 cells	Label free	EasyPhos	LTQ-Orbitrap XL + Orbitrap Q Exactive HF	Q9NRH2	SNRK	S569	LDKDSGFTYSWHRRDSSEGPPGSEGDGGGQS	RDS(ph)SEGPPGSEGDGGGQSKPSNASGGVDK	Infection
30177828	ZIKV(48h)@SK-N-BE2 cells	Label free	EasyPhos	LTQ-Orbitrap XL + Orbitrap Q Exactive HF	Q9NRH2	SNRK	S569	LDKDSGFTYSWHRRDSSEGPPGSEGDGGGQS	RDS(ph)SEGPPGSEGDGGGQSKPSNASGGVDK	Infection
30177828	ZIKV(72h)@SK-N-BE2 cells	Label free	EasyPhos	LTQ-Orbitrap XL + Orbitrap Q Exactive HF	Q9NRH2	SNRK	S569	LDKDSGFTYSWHRRDSSEGPPGSEGDGGGQS	RDS(ph)SEGPPGSEGDGGGQSKPSNASGGVDK	Infection
30843680	With boosting channel@AML cells	TMT	IMAC-Fe3+	Orbitrap fusion lumos tribrid	Q9NRH2	SNRK	S518	ENLPPKLSRLKMNIASPGTVHKRYHRRKSQG		breast cancer
30865897	CD8-sub loc DM@HeLa cells	Label free	Ti4+-IMAC	LTQ-Orbitrap Elite	Q9NRH2	SNRK	S495	RKSAPVINQIFEEGESDDEFDMDENIPPKIS	SAPVINQIFEEGES(ph)DDEFDMDENIPPK	Cervix carcinoma
30865897	KDEL-sub loc GA@HeLa cells	Label free	Ti4+-IMAC	LTQ-Orbitrap Elite	Q9NRH2	SNRK	S495	RKSAPVINQIFEEGESDDEFDMDENIPPKIS	SAPVINQIFEEGES(ph)DDEFDMDENIPPK	Cervix carcinoma
30865897	LCR-sub loc LR@HeLa cells	Label free	Ti4+-IMAC	LTQ-Orbitrap Elite	Q9NRH2	SNRK	S495	RKSAPVINQIFEEGESDDEFDMDENIPPKIS	SAPVINQIFEEGES(ph)DDEFDMDENIPPK	Cervix carcinoma
30865897	MI-sub loc ER@HeLa cells	Label free	Ti4+-IMAC	LTQ-Orbitrap Elite	Q9NRH2	SNRK	S495	RKSAPVINQIFEEGESDDEFDMDENIPPKIS	SAPVINQIFEEGES(ph)DDEFDMDENIPPK	Cervix carcinoma
30865897	WT@HeLa cells	Label free	Ti4+-IMAC	LTQ-Orbitrap Elite	Q9NRH2	SNRK	S495	RKSAPVINQIFEEGESDDEFDMDENIPPKIS	SAPVINQIFEEGES(ph)DDEFDMDENIPPK	Cervix carcinoma
30865897	Empty vectors-Flag-CDC25@HeLa cells	Label free	Ti4+-IMAC	LTQ-Orbitrap Elite	Q9NRH2	SNRK	S495	RKSAPVINQIFEEGESDDEFDMDENIPPKIS	SAPVINQIFEEGES(ph)DDEFDMDENIPPK	Cervix carcinoma
31108958	TERT-NHUC@VMCUB-1 cell line R1	SILAC	TiO2	LTQ Orbitrap Elite	Q9NRH2	SNRK	S569		RDS(ph)SEGPPGSEGDGGGQSKPSNASGGVDK	Bladder carcinoma
31108958	TERT-NHUC@J82 cell line R1	SILAC	TiO2	LTQ Orbitrap Elite	Q9NRH2	SNRK	S569		RDS(ph)SEGPPGSEGDGGGQSKPSNASGGVDK	Bladder carcinoma
31108958	TERT-NHUC@J82 cell line R2	SILAC	TiO2	LTQ Orbitrap Elite	Q9NRH2	SNRK	S569		RDS(ph)SEGPPGSEGDGGGQSKPSNASGGVDK	Bladder carcinoma
31108958	TERT-NHUC@RT112 cell line R1	SILAC	TiO2	LTQ Orbitrap Elite	Q9NRH2	SNRK	S569		RDS(ph)SEGPPGSEGDGGGQSKPSNASGGVDK	Bladder carcinoma
31108958	TERT-NHUC@RT112 cell line R2	SILAC	TiO2	LTQ Orbitrap Elite	Q9NRH2	SNRK	S569		RDS(ph)SEGPPGSEGDGGGQSKPSNASGGVDK	Bladder carcinoma
31108958	TERT-NHUC@SW780 cell line R1	SILAC	TiO2	LTQ Orbitrap Elite	Q9NRH2	SNRK	S569		RDS(ph)SEGPPGSEGDGGGQSKPSNASGGVDK	Bladder carcinoma
31108958	TERT-NHUC@SW780 cell line R2	SILAC	TiO2	LTQ Orbitrap Elite	Q9NRH2	SNRK	S569		RDS(ph)SEGPPGSEGDGGGQSKPSNASGGVDK	Bladder carcinoma
31108958	TERT-NHUC@T24 cell line R1	SILAC	TiO2	LTQ Orbitrap Elite	Q9NRH2	SNRK	S569		RDS(ph)SEGPPGSEGDGGGQSKPSNASGGVDK	Bladder carcinoma
31108958	TERT-NHUC@T24 cell line R2	SILAC	TiO2	LTQ Orbitrap Elite	Q9NRH2	SNRK	S569		RDS(ph)SEGPPGSEGDGGGQSKPSNASGGVDK	Bladder carcinoma
31108958	TERT-NHUC@UMUC3 cell line R2	SILAC	TiO2	LTQ Orbitrap Elite	Q9NRH2	SNRK	S569		RDS(ph)SEGPPGSEGDGGGQSKPSNASGGVDK	Bladder carcinoma
31108958	TERT-NHUC@UMUC3 cell line R1	SILAC	TiO2	LTQ Orbitrap Elite	Q9NRH2	SNRK	S569		RDS(ph)SEGPPGSEGDGGGQSKPSNASGGVDK	Bladder carcinoma
31108958	TERT-NHUC@VMCUB-1 cell line R2	SILAC	TiO2	LTQ Orbitrap Elite	Q9NRH2	SNRK	S569		RDS(ph)SEGPPGSEGDGGGQSKPSNASGGVDK	Bladder carcinoma
32156701	Dox +isoproterenol@RE cell line	TMT	Ti-MAC	QExactive HF	Q9NRH2	SNRK	S607	GVDKASPSENNAGGGSPSSGSGGNPTNTSGT		Dephosphorylation
32156701	Dox basal@OE cell line	TMT	Ti-MAC	QExactive HF	Q9NRH2	SNRK	S607	GVDKASPSENNAGGGSPSSGSGGNPTNTSGT		Dephosphorylation
32156701	Dox basal@RE cell line	TMT	Ti-MAC	QExactive HF	Q9NRH2	SNRK	S607	GVDKASPSENNAGGGSPSSGSGGNPTNTSGT		Dephosphorylation
32156701	Dox+isoproterenol@OE cell line	TMT	Ti-MAC	QExactive HF	Q9NRH2	SNRK	S607	GVDKASPSENNAGGGSPSSGSGGNPTNTSGT		Dephosphorylation
32156701	Isoproterenol@OE cell line	TMT	Ti-MAC	QExactive HF	Q9NRH2	SNRK	S607	GVDKASPSENNAGGGSPSSGSGGNPTNTSGT		Dephosphorylation
32156701	Basal@OE cell line	TMT	Ti-MAC	QExactive HF	Q9NRH2	SNRK	S607	GVDKASPSENNAGGGSPSSGSGGNPTNTSGT		Dephosphorylation
32156701	Isoproterenol@RE cell line	TMT	Ti-MAC	QExactive HF	Q9NRH2	SNRK	S607	GVDKASPSENNAGGGSPSSGSGGNPTNTSGT		Dephosphorylation
32156701	Basal@RE cell line	TMT	Ti-MAC	QExactive HF	Q9NRH2	SNRK	S607	GVDKASPSENNAGGGSPSSGSGGNPTNTSGT		Dephosphorylation
32314919	HU+SCH 900776 SF1@HEK293A cell	SILAC	TiO2	Orbitrap Elite MS	Q9NRH2	SNRK	S518	ENLPPKLSRLKMNIASPGTVHKRYHRRKSQG	MNIASPGTVHKR	Inhibitors of checkpoint kinase 1 (CHK1)
32314919	HU+SCH 900776 SF2@HEK293A cell	SILAC	TiO2	Orbitrap Elite MS	Q9NRH2	SNRK	S518	ENLPPKLSRLKMNIASPGTVHKRYHRRKSQG	MNIAS(ph)PGTVHKR	Inhibitors of checkpoint kinase 1 (CHK1)
32314919	HU SF1@HEK293A cell	SILAC	TiO2	Orbitrap Elite MS	Q9NRH2	SNRK	S518	ENLPPKLSRLKMNIASPGTVHKRYHRRKSQG	MNIASPGTVHKR	Inhibitors of checkpoint kinase 1 (CHK1)
32314919	HU SF2@HEK293A cell	SILAC	TiO2	Orbitrap Elite MS	Q9NRH2	SNRK	S518	ENLPPKLSRLKMNIASPGTVHKRYHRRKSQG	MNIAS(ph)PGTVHKR	Inhibitors of checkpoint kinase 1 (CHK1)
32877642	SARS-CoV-2@Caco-2 cell line	TMT	Fe-NTA	Orbitrap Fusion Lumos	Q9NRH2	SNRK	S518	MNIASPGTVHK		Infection
32877642	Mock@Caco-2 cell line	TMT	Fe-NTA	Orbitrap Fusion Lumos	Q9NRH2	SNRK	S518	MNIASPGTVHK		Infection
33357429	Unstimulated@Th-1 cells	SILAC	Ti-IMAC	Q Exactive Plus	Q9NRH2	SNRK	S162	FFEKQGLVKLTDFGFSNKFQPGKKLTTSCGS	LTDFGFS(ph)NK	Cytokine stimulation
33357429	Unstimulated@Th-1 cells	SILAC	Ti-IMAC	Q Exactive Plus	Q9NRH2	SNRK	S607	GVDKASPSENNAGGGSPSSGSGGNPTNTSGT	ASPSENNAGGGS(ph)PSSGSGGNPTNTSGTTR	Cytokine stimulation
33357429	HyIL6@Th-1 cells	SILAC	Ti-IMAC	Q Exactive Plus	Q9NRH2	SNRK	S162	FFEKQGLVKLTDFGFSNKFQPGKKLTTSCGS	LTDFGFS(ph)NK	Cytokine stimulation
33357429	HyIL6@Th-1 cells	SILAC	Ti-IMAC	Q Exactive Plus	Q9NRH2	SNRK	S607	GVDKASPSENNAGGGSPSSGSGGNPTNTSGT	ASPSENNAGGGS(ph)PSSGSGGNPTNTSGTTR	Cytokine stimulation
33357429	HyIL6+MSC@Th-1 cells	SILAC	Ti-IMAC	Q Exactive Plus	Q9NRH2	SNRK	S162	FFEKQGLVKLTDFGFSNKFQPGKKLTTSCGS	LTDFGFS(ph)NK	Cytokine stimulation
33357429	HyIL6+MSC@Th-1 cells	SILAC	Ti-IMAC	Q Exactive Plus	Q9NRH2	SNRK	S607	GVDKASPSENNAGGGSPSSGSGGNPTNTSGT	ASPSENNAGGGS(ph)PSSGSGGNPTNTSGTTR	Cytokine stimulation
33755436	DMSO@BT-474 cell line R1	TMT	LTQ Orbitrap Elite	Fe-IMAC	Q9NRH2	SNRK	S351	EIQTRSASPSNIKAQ	EIQTRSAs(ph)PSNIKAQ	Breast cancer
33755436	DMSO@BT-474 cell line R3	TMT	LTQ Orbitrap Elite	Fe-IMAC	Q9NRH2	SNRK	S351	EIQTRSASPSNIKAQ	EIQTRSAs(ph)PSNIKAQ	Breast cancer
33755436	AZD5363@BT-474 cell line R1	TMT	LTQ Orbitrap Elite	Fe-IMAC	Q9NRH2	SNRK	S351	EIQTRSASPSNIKAQ	EIQTRSAs(ph)PSNIKAQ	Breast cancer
33755436	AZD5363@BT-474 cell line R3	TMT	LTQ Orbitrap Elite	Fe-IMAC	Q9NRH2	SNRK	S351	EIQTRSASPSNIKAQ	EIQTRSAs(ph)PSNIKAQ	Breast cancer
33755436	GSK2110183@BT-474 cell line R1	TMT	LTQ Orbitrap Elite	Fe-IMAC	Q9NRH2	SNRK	S351	EIQTRSASPSNIKAQ	EIQTRSAs(ph)PSNIKAQ	Breast cancer
33755436	GSK2110183@BT-474 cell line R3	TMT	LTQ Orbitrap Elite	Fe-IMAC	Q9NRH2	SNRK	S351	EIQTRSASPSNIKAQ	EIQTRSAs(ph)PSNIKAQ	Breast cancer
33755436	GSK690693@BT-474 cell line R1	TMT	LTQ Orbitrap Elite	Fe-IMAC	Q9NRH2	SNRK	S351	EIQTRSASPSNIKAQ	EIQTRSAs(ph)PSNIKAQ	Breast cancer
33755436	GSK690693@BT-474 cell line R3	TMT	LTQ Orbitrap Elite	Fe-IMAC	Q9NRH2	SNRK	S351	EIQTRSASPSNIKAQ	EIQTRSAs(ph)PSNIKAQ	Breast cancer
33755436	Ipatasertib@BT-474 cell line R1	TMT	LTQ Orbitrap Elite	Fe-IMAC	Q9NRH2	SNRK	S351	EIQTRSASPSNIKAQ	EIQTRSAs(ph)PSNIKAQ	Breast cancer
33755436	Ipatasertib@BT-474 cell line R3	TMT	LTQ Orbitrap Elite	Fe-IMAC	Q9NRH2	SNRK	S351	EIQTRSASPSNIKAQ	EIQTRSAs(ph)PSNIKAQ	Breast cancer
33755436	MK-2206@BT-474 cell line R1	TMT	LTQ Orbitrap Elite	Fe-IMAC	Q9NRH2	SNRK	S351	EIQTRSASPSNIKAQ	EIQTRSAs(ph)PSNIKAQ	Breast cancer
33755436	MK-2206@BT-474 cell line R3	TMT	LTQ Orbitrap Elite	Fe-IMAC	Q9NRH2	SNRK	S351	EIQTRSASPSNIKAQ	EIQTRSAs(ph)PSNIKAQ	Breast cancer
33797919	Untreated control@HeLa cell line R2	SILAC	TiO2	Q Exactive	Q9NRH2	SNRK	S518	MNIASPGTVHK		Cervical cancer
33797919	Untreated control@HeLa cell line R3	SILAC	TiO2	Q Exactive	Q9NRH2	SNRK	S518	MNIASPGTVHK		Cervical cancer
33797919	Rapamycin@HeLa cell line R2	SILAC	TiO2	Q Exactive	Q9NRH2	SNRK	S518	MNIASPGTVHK		Cervical cancer
33797919	Rapamycin@HeLa cell line R3	SILAC	TiO2	Q Exactive	Q9NRH2	SNRK	S518	MNIASPGTVHK		Cervical cancer
33889818	Untreated@SH-SY5Y cell line	TMT	Ti02	QExactive HF	Q9NRH2	SNRK	S351	ILREKQEKEIQTRSASPSNIKAQFRQSWPTK		Neuroblastoma cancer
33889818	CBLsKD@SH-SY5Y cell line	TMT	Ti02	QExactive HF	Q9NRH2	SNRK	S351	ILREKQEKEIQTRSASPSNIKAQFRQSWPTK		Neuroblastoma cancer
33889818	Retinoic acid@SH-SY5Y cell line	TMT	Ti02	QExactive HF	Q9NRH2	SNRK	S351	ILREKQEKEIQTRSASPSNIKAQFRQSWPTK		Neuroblastoma cancer
33946525	Hypoxia(0h)@SK-Mel-28 cell line	TMT	TiO2	Orbitrap Fusion Tribrid	Q9NRH2	SNRK	S495		SAPVLNQIFEEGESDDEFDMDENLPPK	Skin cancer
33946525	Hypoxia(0h)@SK-Mel-28 cell line	TMT	TiO2	Orbitrap Fusion Tribrid	Q9NRH2	SNRK	S495		SAPVLNQIFEEGESDDEFDMDENLPPK	Skin cancer
33946525	Hypoxia(0h)@SK-Mel-28 cell line	TMT	TiO2	Orbitrap Fusion Tribrid	Q9NRH2	SNRK	S495		SAPVLNQIFEEGESDDEFDMDENLPPK	Skin cancer
33946525	Hypoxia(12h)@A2058 cell line	TMT	TiO2	Orbitrap Fusion Tribrid	Q9NRH2	SNRK	S495		SAPVLNQIFEEGESDDEFDMDENLPPK	Skin cancer
33946525	Hypoxia(12h)@HT-144 cell line	TMT	TiO2	Orbitrap Fusion Tribrid	Q9NRH2	SNRK	S495		SAPVLNQIFEEGESDDEFDMDENLPPK	Skin cancer
33946525	Hypoxia(12h)@HT-144 cell line	TMT	TiO2	Orbitrap Fusion Tribrid	Q9NRH2	SNRK	S495		SAPVLNQIFEEGESDDEFDMDENLPPK	Skin cancer
33946525	Hypoxia(12h)@SK-Mel-28 cell line	TMT	TiO2	Orbitrap Fusion Tribrid	Q9NRH2	SNRK	S495		SAPVLNQIFEEGESDDEFDMDENLPPK	Skin cancer
33946525	Hypoxia(12h)@SK-Mel-28 cell line	TMT	TiO2	Orbitrap Fusion Tribrid	Q9NRH2	SNRK	S495		SAPVLNQIFEEGESDDEFDMDENLPPK	Skin cancer
33946525	Hypoxia(12h)@SK-Mel-28 cell line	TMT	TiO2	Orbitrap Fusion Tribrid	Q9NRH2	SNRK	S495		SAPVLNQIFEEGESDDEFDMDENLPPK	Skin cancer
33946525	Hypoxia(12h)@SK-Mel-5 cell line	TMT	TiO2	Orbitrap Fusion Tribrid	Q9NRH2	SNRK	S495		SAPVLNQIFEEGESDDEFDMDENLPPK	Skin cancer
33946525	Hypoxia(15h)@A2058 cell line	TMT	TiO2	Orbitrap Fusion Tribrid	Q9NRH2	SNRK	S495		SAPVLNQIFEEGESDDEFDMDENLPPK	Skin cancer
33946525	Hypoxia(15h)@HT-144 cell line	TMT	TiO2	Orbitrap Fusion Tribrid	Q9NRH2	SNRK	S495		SAPVLNQIFEEGESDDEFDMDENLPPK	Skin cancer
33946525	Hypoxia(15h)@HT-144 cell line	TMT	TiO2	Orbitrap Fusion Tribrid	Q9NRH2	SNRK	S495		SAPVLNQIFEEGESDDEFDMDENLPPK	Skin cancer
33946525	Hypoxia(15h)@SK-Mel-28 cell line	TMT	TiO2	Orbitrap Fusion Tribrid	Q9NRH2	SNRK	S495		SAPVLNQIFEEGESDDEFDMDENLPPK	Skin cancer
33946525	Hypoxia(15h)@SK-Mel-28 cell line	TMT	TiO2	Orbitrap Fusion Tribrid	Q9NRH2	SNRK	S495		SAPVLNQIFEEGESDDEFDMDENLPPK	Skin cancer
33946525	Hypoxia(15h)@SK-Mel-28 cell line	TMT	TiO2	Orbitrap Fusion Tribrid	Q9NRH2	SNRK	S495		SAPVLNQIFEEGESDDEFDMDENLPPK	Skin cancer
33946525	Hypoxia(15h)@SK-Mel-5 cell line	TMT	TiO2	Orbitrap Fusion Tribrid	Q9NRH2	SNRK	S495		SAPVLNQIFEEGESDDEFDMDENLPPK	Skin cancer
33946525	Hypoxia(18h)@A2058 cell line	TMT	TiO2	Orbitrap Fusion Tribrid	Q9NRH2	SNRK	S495		SAPVLNQIFEEGESDDEFDMDENLPPK	Skin cancer
33946525	Hypoxia(18h)@HT-144 cell line	TMT	TiO2	Orbitrap Fusion Tribrid	Q9NRH2	SNRK	S495		SAPVLNQIFEEGESDDEFDMDENLPPK	Skin cancer
33946525	Hypoxia(18h)@HT-144 cell line	TMT	TiO2	Orbitrap Fusion Tribrid	Q9NRH2	SNRK	S495		SAPVLNQIFEEGESDDEFDMDENLPPK	Skin cancer
33946525	Hypoxia(18h)@SK-Mel-28 cell line	TMT	TiO2	Orbitrap Fusion Tribrid	Q9NRH2	SNRK	S495		SAPVLNQIFEEGESDDEFDMDENLPPK	Skin cancer
33946525	Hypoxia(18h)@SK-Mel-28 cell line	TMT	TiO2	Orbitrap Fusion Tribrid	Q9NRH2	SNRK	S495		SAPVLNQIFEEGESDDEFDMDENLPPK	Skin cancer
33946525	Hypoxia(18h)@SK-Mel-28 cell line	TMT	TiO2	Orbitrap Fusion Tribrid	Q9NRH2	SNRK	S495		SAPVLNQIFEEGESDDEFDMDENLPPK	Skin cancer
33946525	Hypoxia(18h)@SK-Mel-5 cell line	TMT	TiO2	Orbitrap Fusion Tribrid	Q9NRH2	SNRK	S495		SAPVLNQIFEEGESDDEFDMDENLPPK	Skin cancer
33946525	Hypoxia(21h)@A2058 cell line	TMT	TiO2	Orbitrap Fusion Tribrid	Q9NRH2	SNRK	S495		SAPVLNQIFEEGESDDEFDMDENLPPK	Skin cancer
33946525	Hypoxia(21h)@HT-144 cell line	TMT	TiO2	Orbitrap Fusion Tribrid	Q9NRH2	SNRK	S495		SAPVLNQIFEEGESDDEFDMDENLPPK	Skin cancer
33946525	Hypoxia(21h)@HT-144 cell line	TMT	TiO2	Orbitrap Fusion Tribrid	Q9NRH2	SNRK	S495		SAPVLNQIFEEGESDDEFDMDENLPPK	Skin cancer
33946525	Hypoxia(21h)@SK-Mel-28 cell line	TMT	TiO2	Orbitrap Fusion Tribrid	Q9NRH2	SNRK	S495		SAPVLNQIFEEGESDDEFDMDENLPPK	Skin cancer
33946525	Hypoxia(21h)@SK-Mel-28 cell line	TMT	TiO2	Orbitrap Fusion Tribrid	Q9NRH2	SNRK	S495		SAPVLNQIFEEGESDDEFDMDENLPPK	Skin cancer
33946525	Hypoxia(21h)@SK-Mel-28 cell line	TMT	TiO2	Orbitrap Fusion Tribrid	Q9NRH2	SNRK	S495		SAPVLNQIFEEGESDDEFDMDENLPPK	Skin cancer
33946525	Hypoxia(21h)@SK-Mel-5 cell line	TMT	TiO2	Orbitrap Fusion Tribrid	Q9NRH2	SNRK	S495		SAPVLNQIFEEGESDDEFDMDENLPPK	Skin cancer
33946525	Hypoxia(24h)@A2058 cell line	TMT	TiO2	Orbitrap Fusion Tribrid	Q9NRH2	SNRK	S495		SAPVLNQIFEEGESDDEFDMDENLPPK	Skin cancer
33946525	Hypoxia(24h)@HT-144 cell line	TMT	TiO2	Orbitrap Fusion Tribrid	Q9NRH2	SNRK	S495		SAPVLNQIFEEGESDDEFDMDENLPPK	Skin cancer
33946525	Hypoxia(24h)@HT-144 cell line	TMT	TiO2	Orbitrap Fusion Tribrid	Q9NRH2	SNRK	S495		SAPVLNQIFEEGESDDEFDMDENLPPK	Skin cancer
33946525	Hypoxia(24h)@SK-Mel-28 cell line	TMT	TiO2	Orbitrap Fusion Tribrid	Q9NRH2	SNRK	S495		SAPVLNQIFEEGESDDEFDMDENLPPK	Skin cancer
33946525	Hypoxia(24h)@SK-Mel-28 cell line	TMT	TiO2	Orbitrap Fusion Tribrid	Q9NRH2	SNRK	S495		SAPVLNQIFEEGESDDEFDMDENLPPK	Skin cancer
33946525	Hypoxia(24h)@SK-Mel-28 cell line	TMT	TiO2	Orbitrap Fusion Tribrid	Q9NRH2	SNRK	S495		SAPVLNQIFEEGESDDEFDMDENLPPK	Skin cancer
33946525	Hypoxia(24h)@SK-Mel-5 cell line	TMT	TiO2	Orbitrap Fusion Tribrid	Q9NRH2	SNRK	S495		SAPVLNQIFEEGESDDEFDMDENLPPK	Skin cancer
33946525	Hypoxia(3h)@A2058 cell line	TMT	TiO2	Orbitrap Fusion Tribrid	Q9NRH2	SNRK	S495		SAPVLNQIFEEGESDDEFDMDENLPPK	Skin cancer
33946525	Hypoxia(3h)@HT-144 cell line	TMT	TiO2	Orbitrap Fusion Tribrid	Q9NRH2	SNRK	S495		SAPVLNQIFEEGESDDEFDMDENLPPK	Skin cancer
33946525	Hypoxia(3h)@HT-144 cell line	TMT	TiO2	Orbitrap Fusion Tribrid	Q9NRH2	SNRK	S495		SAPVLNQIFEEGESDDEFDMDENLPPK	Skin cancer
33946525	Hypoxia(3h)@SK-Mel-28 cell line	TMT	TiO2	Orbitrap Fusion Tribrid	Q9NRH2	SNRK	S495		SAPVLNQIFEEGESDDEFDMDENLPPK	Skin cancer
33946525	Hypoxia(3h)@SK-Mel-28 cell line	TMT	TiO2	Orbitrap Fusion Tribrid	Q9NRH2	SNRK	S495		SAPVLNQIFEEGESDDEFDMDENLPPK	Skin cancer
33946525	Hypoxia(3h)@SK-Mel-28 cell line	TMT	TiO2	Orbitrap Fusion Tribrid	Q9NRH2	SNRK	S495		SAPVLNQIFEEGESDDEFDMDENLPPK	Skin cancer
33946525	Hypoxia(3h)@SK-Mel-5 cell line	TMT	TiO2	Orbitrap Fusion Tribrid	Q9NRH2	SNRK	S495		SAPVLNQIFEEGESDDEFDMDENLPPK	Skin cancer
33946525	Hypoxia(6h)@A2058 cell line	TMT	TiO2	Orbitrap Fusion Tribrid	Q9NRH2	SNRK	S495		SAPVLNQIFEEGESDDEFDMDENLPPK	Skin cancer
33946525	Hypoxia(6h)@HT-144 cell line	TMT	TiO2	Orbitrap Fusion Tribrid	Q9NRH2	SNRK	S495		SAPVLNQIFEEGESDDEFDMDENLPPK	Skin cancer
33946525	Hypoxia(6h)@HT-144 cell line	TMT	TiO2	Orbitrap Fusion Tribrid	Q9NRH2	SNRK	S495		SAPVLNQIFEEGESDDEFDMDENLPPK	Skin cancer
33946525	Hypoxia(6h)@SK-Mel-28 cell line	TMT	TiO2	Orbitrap Fusion Tribrid	Q9NRH2	SNRK	S495		SAPVLNQIFEEGESDDEFDMDENLPPK	Skin cancer
33946525	Hypoxia(6h)@SK-Mel-28 cell line	TMT	TiO2	Orbitrap Fusion Tribrid	Q9NRH2	SNRK	S495		SAPVLNQIFEEGESDDEFDMDENLPPK	Skin cancer
33946525	Hypoxia(6h)@SK-Mel-28 cell line	TMT	TiO2	Orbitrap Fusion Tribrid	Q9NRH2	SNRK	S495		SAPVLNQIFEEGESDDEFDMDENLPPK	Skin cancer
33946525	Hypoxia(6h)@SK-Mel-5 cell line	TMT	TiO2	Orbitrap Fusion Tribrid	Q9NRH2	SNRK	S495		SAPVLNQIFEEGESDDEFDMDENLPPK	Skin cancer
33946525	Hypoxia(9h)@A2058 cell line	TMT	TiO2	Orbitrap Fusion Tribrid	Q9NRH2	SNRK	S495		SAPVLNQIFEEGESDDEFDMDENLPPK	Skin cancer
33946525	Hypoxia(9h)@HT-144 cell line	TMT	TiO2	Orbitrap Fusion Tribrid	Q9NRH2	SNRK	S495		SAPVLNQIFEEGESDDEFDMDENLPPK	Skin cancer
33946525	Hypoxia(9h)@HT-144 cell line	TMT	TiO2	Orbitrap Fusion Tribrid	Q9NRH2	SNRK	S495		SAPVLNQIFEEGESDDEFDMDENLPPK	Skin cancer
33946525	Hypoxia(9h)@SK-Mel-28 cell line	TMT	TiO2	Orbitrap Fusion Tribrid	Q9NRH2	SNRK	S495		SAPVLNQIFEEGESDDEFDMDENLPPK	Skin cancer
33946525	Hypoxia(9h)@SK-Mel-28 cell line	TMT	TiO2	Orbitrap Fusion Tribrid	Q9NRH2	SNRK	S495		SAPVLNQIFEEGESDDEFDMDENLPPK	Skin cancer
33946525	Hypoxia(9h)@SK-Mel-28 cell line	TMT	TiO2	Orbitrap Fusion Tribrid	Q9NRH2	SNRK	S495		SAPVLNQIFEEGESDDEFDMDENLPPK	Skin cancer
33946525	Hypoxia(9h)@SK-Mel-5 cell line	TMT	TiO2	Orbitrap Fusion Tribrid	Q9NRH2	SNRK	S495		SAPVLNQIFEEGESDDEFDMDENLPPK	Skin cancer
33946525	Hypoxia(0h)@A2058 cell line	TMT	TiO2	Orbitrap Fusion Tribrid	Q9NRH2	SNRK	S495		SAPVLNQIFEEGESDDEFDMDENLPPK	Skin cancer
33946525	Hypoxia(0h)@HT-144 cell line	TMT	TiO2	Orbitrap Fusion Tribrid	Q9NRH2	SNRK	S495		SAPVLNQIFEEGESDDEFDMDENLPPK	Skin cancer
33946525	Hypoxia(0h)@HT-144 cell line	TMT	TiO2	Orbitrap Fusion Tribrid	Q9NRH2	SNRK	S495		SAPVLNQIFEEGESDDEFDMDENLPPK	Skin cancer
33946525	Hypoxia(0h)@SK-Mel-5 cell line	TMT	TiO2	Orbitrap Fusion Tribrid	Q9NRH2	SNRK	S495		SAPVLNQIFEEGESDDEFDMDENLPPK	Skin cancer
34417301	Mitotic arrest G1@RPE1 cells	SILAC	TiO2	Orbitrap	Q9NRH2	SNRK	S518	ENLPPKLSRLKMNIASPGTVHKRYHRRKSQG	IDVPQDLEDDLTATPLSHATVPQS(ph)PAR	KIF2A
34417301	Mitotic arrest G1@RPE1 cells	SILAC	TiO2	Orbitrap	Q9NRH2	SNRK	S390	DDLTATPLSHATVPQSPARAADSVLNGHRSK	MNIAS(ph)PGTVHKR	KIF2A
34417301	DKK1@RPE1 cells	SILAC	TiO2	Orbitrap	Q9NRH2	SNRK	S518	ENLPPKLSRLKMNIASPGTVHKRYHRRKSQG	IDVPQDLEDDLTATPLSHATVPQS(ph)PAR	KIF2A
34417301	DKK1@RPE1 cells	SILAC	TiO2	Orbitrap	Q9NRH2	SNRK	S390	DDLTATPLSHATVPQSPARAADSVLNGHRSK	MNIAS(ph)PGTVHKR	KIF2A
34673281	BRAFi-resistant@A375 cells	SILAC	TiO2	Quadrupole Orbitrap	Q9NRH2	SNRK	S351	ILREKQEKEIQTRSASPSNIKAQFRQSWPTK	SAS(ph)PSNIK	Melanoma
34673281	BRAFi-sensitive@A375 cells	SILAC	TiO2	Quadrupole Orbitrap	Q9NRH2	SNRK	S351	ILREKQEKEIQTRSASPSNIKAQFRQSWPTK	SAS(ph)PSNIK	Melanoma
35022314	DMSO@H1299 cell line	TMT10plex	IMAC	Q Exactive Plus	Q9NRH2	SNRK	S351		SAS(ph)PSNIK	Kinase-Signalling
35022314	RXDX-106(30min)@H1299 cell line IMAC	TMT10plex	IMAC	Q Exactive Plus	Q9NRH2	SNRK	S351		SAS(ph)PSNIK	Kinase-Signalling
35022314	RXDX-106(4h)@H1299 cell line IMAC	TMT10plex	IMAC	Q Exactive Plus	Q9NRH2	SNRK	S351		SAS(ph)PSNIK	Kinase-Signalling
35257745	DMSO(10min)@EA.hy926 cell line	TMT	TIO2	Orbitrap Fusion Tribrid	Q9NRH2	SNRK	S495			cardiovascular disease
35257745	DMSO(0min)@EA.hy926 cell line	TMT	TIO2	Orbitrap Fusion Tribrid	Q9NRH2	SNRK	S495		S(ph)APVLNQIFEEGES(ph)DDEFDmDENLPPk	cardiovascular disease
35257745	SB203580(10min)@EA.hy926 cell line	TMT	TIO2	Orbitrap Fusion Tribrid	Q9NRH2	SNRK	S495		S(ph)APVLNQIFEEGES(ph)DDEFDmDENLPPk	cardiovascular disease
35257745	SB203580(0min)@EA.hy926 cell line	TMT	TIO2	Orbitrap Fusion Tribrid	Q9NRH2	SNRK	S495		S(ph)APVLNQIFEEGES(ph)DDEFDmDENLPPk	cardiovascular disease
35688186	Coumarin(0Î¼M)@HepG2 cells	label-free	Enrichment (no details)	Orbitrap Lumos	Q9NRH2	SNRK	S569	LDKDSGFTYSWHRRDSSEGPPGSEGDGGGQS	RDS(ph)SEGPPGSEGDGGGQSKPSNASGGVDK	Signaling
35688186	Quercetin(0Î¼M)@HepG2 cells	label-free		Orbitrap Lumos	Q9NRH2	SNRK	S584	SSEGPPGSEGDGGGQSKPSNASGGVDKASPS	RDSSEGPPGSEGDGGGQS(ph)KPSNASGGVDK	Signaling
35688186	Quercetin(0Î¼M)@HepG2 cells	label-free		Orbitrap Lumos	Q9NRH2	SNRK	T378	WPTKIDVPQDLEDDLTATPLSHATVPQSPAR	IDVPQDLEDDLT(ph)ATPLSHATVPQSPAR	Signaling
35688186	Quercetin(0Î¼M)@HepG2 cells	label-free		Orbitrap Lumos	Q9NRH2	SNRK	T386	QDLEDDLTATPLSHATVPQSPARAADSVLNG	IDVPQDLEDDLTATPLSHAT(ph)VPQSPAR	Signaling
35688186	Coumarin(0.001Î¼M)@HepG2 cells	label-free	Enrichment (no details)	Orbitrap Lumos	Q9NRH2	SNRK	S569	LDKDSGFTYSWHRRDSSEGPPGSEGDGGGQS	RDS(ph)SEGPPGSEGDGGGQSKPSNASGGVDK	Signaling
35688186	Coumarin(0.01Î¼M)@HepG2 cells	label-free	Enrichment (no details)	Orbitrap Lumos	Q9NRH2	SNRK	S569	LDKDSGFTYSWHRRDSSEGPPGSEGDGGGQS	RDS(ph)SEGPPGSEGDGGGQSKPSNASGGVDK	Signaling
35688186	Caffeine(0.01Î¼M)@HepG2 cells	label-free	Enrichment (no details)	Orbitrap Lumos	Q9NRH2	SNRK	S570	DKDSGFTYSWHRRDSSEGPPGSEGDGGGQSK	RDSS(ph)EGPPGSEGDGGGQSKPSNASGGVDK	Signaling
35688186	Caffeine(0.01Î¼M)@HepG2 cells	label-free	Enrichment (no details)	Orbitrap Lumos	Q9NRH2	SNRK	S563	SESRRRLDKDSGFTYSWHRRDSSEGPPGSEG	DSGFTYS(ph)WHR	Signaling
35688186	Caffeine(0.01Î¼M)@HepG2 cells	label-free	Enrichment (no details)	Orbitrap Lumos	Q9NRH2	SNRK	S495	RKSAPVLNQIFEEGESDDEFDMDENLPPKLS	SAPVLNQIFEEGES(ph)DDEFDMDENLPPK	Signaling
35688186	Coumarin(0.1Î¼M)@HepG2 cells	label-free	Enrichment (no details)	Orbitrap Lumos	Q9NRH2	SNRK	S569	LDKDSGFTYSWHRRDSSEGPPGSEGDGGGQS	RDS(ph)SEGPPGSEGDGGGQSKPSNASGGVDK	Signaling
35688186	Caffeine(0.1Î¼M)@HepG2 cells	label-free	Enrichment (no details)	Orbitrap Lumos	Q9NRH2	SNRK	S570	DKDSGFTYSWHRRDSSEGPPGSEGDGGGQSK	RDSS(ph)EGPPGSEGDGGGQSKPSNASGGVDK	Signaling
35688186	Caffeine(0.1Î¼M)@HepG2 cells	label-free	Enrichment (no details)	Orbitrap Lumos	Q9NRH2	SNRK	S563	SESRRRLDKDSGFTYSWHRRDSSEGPPGSEG	DSGFTYS(ph)WHR	Signaling
35688186	Caffeine(0.1Î¼M)@HepG2 cells	label-free	Enrichment (no details)	Orbitrap Lumos	Q9NRH2	SNRK	S495	RKSAPVLNQIFEEGESDDEFDMDENLPPKLS	SAPVLNQIFEEGES(ph)DDEFDMDENLPPK	Signaling
35688186	Coumarin(1Î¼M)@HepG2 cells	label-free	Enrichment (no details)	Orbitrap Lumos	Q9NRH2	SNRK	S569	LDKDSGFTYSWHRRDSSEGPPGSEGDGGGQS	RDS(ph)SEGPPGSEGDGGGQSKPSNASGGVDK	Signaling
35688186	Caffeine(1Î¼M)@HepG2 cells	label-free	Enrichment (no details)	Orbitrap Lumos	Q9NRH2	SNRK	S570	DKDSGFTYSWHRRDSSEGPPGSEGDGGGQSK	RDSS(ph)EGPPGSEGDGGGQSKPSNASGGVDK	Signaling
35688186	Caffeine(1Î¼M)@HepG2 cells	label-free	Enrichment (no details)	Orbitrap Lumos	Q9NRH2	SNRK	S563	SESRRRLDKDSGFTYSWHRRDSSEGPPGSEG	DSGFTYS(ph)WHR	Signaling
35688186	Caffeine(1Î¼M)@HepG2 cells	label-free	Enrichment (no details)	Orbitrap Lumos	Q9NRH2	SNRK	S495	RKSAPVLNQIFEEGESDDEFDMDENLPPKLS	SAPVLNQIFEEGES(ph)DDEFDMDENLPPK	Signaling
35688186	Coumarin(10Î¼M)@HepG2 cells	label-free	Enrichment (no details)	Orbitrap Lumos	Q9NRH2	SNRK	S569	LDKDSGFTYSWHRRDSSEGPPGSEGDGGGQS	RDS(ph)SEGPPGSEGDGGGQSKPSNASGGVDK	Signaling
35688186	Caffeine(10Î¼M)@HepG2 cells	label-free	Enrichment (no details)	Orbitrap Lumos	Q9NRH2	SNRK	S570	DKDSGFTYSWHRRDSSEGPPGSEGDGGGQSK	RDSS(ph)EGPPGSEGDGGGQSKPSNASGGVDK	Signaling
35688186	Caffeine(10Î¼M)@HepG2 cells	label-free	Enrichment (no details)	Orbitrap Lumos	Q9NRH2	SNRK	S563	SESRRRLDKDSGFTYSWHRRDSSEGPPGSEG	DSGFTYS(ph)WHR	Signaling
35688186	Caffeine(10Î¼M)@HepG2 cells	label-free	Enrichment (no details)	Orbitrap Lumos	Q9NRH2	SNRK	S495	RKSAPVLNQIFEEGESDDEFDMDENLPPKLS	SAPVLNQIFEEGES(ph)DDEFDMDENLPPK	Signaling
35688186	Coumarin(100Î¼M)@HepG2 cells	label-free	Enrichment (no details)	Orbitrap Lumos	Q9NRH2	SNRK	S569	LDKDSGFTYSWHRRDSSEGPPGSEGDGGGQS	RDS(ph)SEGPPGSEGDGGGQSKPSNASGGVDK	Signaling
35688186	Caffeine(100Î¼M)@HepG2 cells	label-free	Enrichment (no details)	Orbitrap Lumos	Q9NRH2	SNRK	S570	DKDSGFTYSWHRRDSSEGPPGSEGDGGGQSK	RDSS(ph)EGPPGSEGDGGGQSKPSNASGGVDK	Signaling
35688186	Caffeine(100Î¼M)@HepG2 cells	label-free	Enrichment (no details)	Orbitrap Lumos	Q9NRH2	SNRK	S563	SESRRRLDKDSGFTYSWHRRDSSEGPPGSEG	DSGFTYS(ph)WHR	Signaling
35688186	Caffeine(100Î¼M)@HepG2 cells	label-free	Enrichment (no details)	Orbitrap Lumos	Q9NRH2	SNRK	S495	RKSAPVLNQIFEEGESDDEFDMDENLPPKLS	SAPVLNQIFEEGES(ph)DDEFDMDENLPPK	Signaling
35688186	Caffeine(1000Î¼M)@HepG2 cells	label-free	Enrichment (no details)	Orbitrap Lumos	Q9NRH2	SNRK	S570	DKDSGFTYSWHRRDSSEGPPGSEGDGGGQSK	RDSS(ph)EGPPGSEGDGGGQSKPSNASGGVDK	Signaling
35688186	Caffeine(1000Î¼M)@HepG2 cells	label-free	Enrichment (no details)	Orbitrap Lumos	Q9NRH2	SNRK	S563	SESRRRLDKDSGFTYSWHRRDSSEGPPGSEG	DSGFTYS(ph)WHR	Signaling
35688186	Caffeine(1000Î¼M)@HepG2 cells	label-free	Enrichment (no details)	Orbitrap Lumos	Q9NRH2	SNRK	S495	RKSAPVLNQIFEEGESDDEFDMDENLPPKLS	SAPVLNQIFEEGES(ph)DDEFDMDENLPPK	Signaling
35688186	Quercetin(0.2Î¼M)@HepG2 cells	label-free		Orbitrap Lumos	Q9NRH2	SNRK	S584	SSEGPPGSEGDGGGQSKPSNASGGVDKASPS	RDSSEGPPGSEGDGGGQS(ph)KPSNASGGVDK	Signaling
35688186	Quercetin(0.2Î¼M)@HepG2 cells	label-free		Orbitrap Lumos	Q9NRH2	SNRK	T378	WPTKIDVPQDLEDDLTATPLSHATVPQSPAR	IDVPQDLEDDLT(ph)ATPLSHATVPQSPAR	Signaling
35688186	Quercetin(0.2Î¼M)@HepG2 cells	label-free		Orbitrap Lumos	Q9NRH2	SNRK	T386	QDLEDDLTATPLSHATVPQSPARAADSVLNG	IDVPQDLEDDLTATPLSHAT(ph)VPQSPAR	Signaling
35688186	Quercetin(10Î¼M)@HepG2 cells	label-free		Orbitrap Lumos	Q9NRH2	SNRK	S584	SSEGPPGSEGDGGGQSKPSNASGGVDKASPS	RDSSEGPPGSEGDGGGQS(ph)KPSNASGGVDK	Signaling
35688186	Quercetin(10Î¼M)@HepG2 cells	label-free		Orbitrap Lumos	Q9NRH2	SNRK	T378	WPTKIDVPQDLEDDLTATPLSHATVPQSPAR	IDVPQDLEDDLT(ph)ATPLSHATVPQSPAR	Signaling
35688186	Quercetin(10Î¼M)@HepG2 cells	label-free		Orbitrap Lumos	Q9NRH2	SNRK	T386	QDLEDDLTATPLSHATVPQSPARAADSVLNG	IDVPQDLEDDLTATPLSHAT(ph)VPQSPAR	Signaling
35688186	Quercetin(10Î¼M)@HepG2 cells	label-free	Enrichment (no details)	Orbitrap Lumos	Q9NRH2	SNRK	S570	DKDSGFTYSWHRRDSSEGPPGSEGDGGGQSK	RDSS(ph)EGPPGSEGDGGGQSKPSNASGGVDK	Signaling
35688186	Quercetin(10Î¼M)@HepG2 cells	label-free	Enrichment (no details)	Orbitrap Lumos	Q9NRH2	SNRK	S563	SESRRRLDKDSGFTYSWHRRDSSEGPPGSEG	DSGFTYS(ph)WHR	Signaling
35688186	Quercetin(10Î¼M)@HepG2 cells	label-free	Enrichment (no details)	Orbitrap Lumos	Q9NRH2	SNRK	S495	RKSAPVLNQIFEEGESDDEFDMDENLPPKLS	SAPVLNQIFEEGES(ph)DDEFDMDENLPPK	Signaling
35947955	MK2206@PL21 cell line F6 NN	TMT	TiO2	Q Exactive HF-X	Q9NRH2	SNRK	S482	NRLTSRKSAPVLNQI		Blood-cancer
35947955	MK2206@PL21 cell line F6 NN	TMT	TiO2	Q Exactive HF-X	Q9NRH2	SNRK	S390	SHATVPQSPARAADS	SHATVPQsPARAADS	Blood-cancer
35947955	MK2206@PL21 cell line F6 NN	TMT	TiO2	Q Exactive HF-X	Q9NRH2	SNRK	S259	RDPKRRASLEEIENH		Blood-cancer
35947955	MK2206@PL21 cell line F6 NN	TMT	TiO2	Q Exactive HF-X	Q9NRH2	SNRK	S495	QIFEEGESDDEFDMD	QIFEEGEsDDEFDMD	Blood-cancer
35947955	Selinexor@PL21 cell line F6 NN	TMT	TiO2	Q Exactive HF-X	Q9NRH2	SNRK	S482	NRLTSRKSAPVLNQI		Blood-cancer
35947955	Selinexor@PL21 cell line F6 NN	TMT	TiO2	Q Exactive HF-X	Q9NRH2	SNRK	S390	SHATVPQSPARAADS	SHATVPQsPARAADS	Blood-cancer
35947955	Selinexor@PL21 cell line F6 NN	TMT	TiO2	Q Exactive HF-X	Q9NRH2	SNRK	S259	RDPKRRASLEEIENH		Blood-cancer
35947955	Selinexor@PL21 cell line F6 NN	TMT	TiO2	Q Exactive HF-X	Q9NRH2	SNRK	S495	QIFEEGESDDEFDMD	QIFEEGEsDDEFDMD	Blood-cancer
35947955	Selinexor+MK2206@PL21 cell line F6 NN	TMT	TiO2	Q Exactive HF-X	Q9NRH2	SNRK	S482	NRLTSRKSAPVLNQI		Blood-cancer
35947955	Selinexor+MK2206@PL21 cell line F6 NN	TMT	TiO2	Q Exactive HF-X	Q9NRH2	SNRK	S390	SHATVPQSPARAADS	SHATVPQsPARAADS	Blood-cancer
35947955	Selinexor+MK2206@PL21 cell line F6 NN	TMT	TiO2	Q Exactive HF-X	Q9NRH2	SNRK	S259	RDPKRRASLEEIENH		Blood-cancer
35947955	Selinexor+MK2206@PL21 cell line F6 NN	TMT	TiO2	Q Exactive HF-X	Q9NRH2	SNRK	S495	QIFEEGESDDEFDMD	QIFEEGEsDDEFDMD	Blood-cancer
35947955	MK2206@PL21 cell line F1 CC	TMT	TiO2	Q Exactive HF-X	Q9NRH2	SNRK	T21	GLYDLDKTLGRGHFA		Blood-cancer
35947955	MK2206@PL21 cell line F1 CC	TMT	TiO2	Q Exactive HF-X	Q9NRH2	SNRK	S482	NRLTSRKSAPVLNQI		Blood-cancer
35947955	MK2206@PL21 cell line F1 CC	TMT	TiO2	Q Exactive HF-X	Q9NRH2	SNRK	S482	NRLTSRKSAPVLNQI		Blood-cancer
35947955	MK2206@PL21 cell line F1 CC	TMT	TiO2	Q Exactive HF-X	Q9NRH2	SNRK	S390	SHATVPQSPARAADS	SHATVPQsPARAADS	Blood-cancer
35947955	MK2206@PL21 cell line F1 CC	TMT	TiO2	Q Exactive HF-X	Q9NRH2	SNRK	S569	YSWHRRDSSEGPPGS	ysWHRRDssEGPPGS	Blood-cancer
35947955	MK2206@PL21 cell line F1 CC	TMT	TiO2	Q Exactive HF-X	Q9NRH2	SNRK	S495	QIFEEGESDDEFDMD	QIFEEGEsDDEFDMD	Blood-cancer
35947955	Selinexor+MK2206@PL21 cell line F1 CC	TMT	TiO2	Q Exactive HF-X	Q9NRH2	SNRK	T21	GLYDLDKTLGRGHFA		Blood-cancer
35947955	Selinexor+MK2206@PL21 cell line F1 CC	TMT	TiO2	Q Exactive HF-X	Q9NRH2	SNRK	S482	NRLTSRKSAPVLNQI		Blood-cancer
35947955	Selinexor+MK2206@PL21 cell line F1 CC	TMT	TiO2	Q Exactive HF-X	Q9NRH2	SNRK	S482	NRLTSRKSAPVLNQI		Blood-cancer
35947955	Selinexor+MK2206@PL21 cell line F1 CC	TMT	TiO2	Q Exactive HF-X	Q9NRH2	SNRK	S390	SHATVPQSPARAADS	SHATVPQsPARAADS	Blood-cancer
35947955	Selinexor+MK2206@PL21 cell line F1 CC	TMT	TiO2	Q Exactive HF-X	Q9NRH2	SNRK	S569	YSWHRRDSSEGPPGS	ysWHRRDssEGPPGS	Blood-cancer
35947955	Selinexor+MK2206@PL21 cell line F1 CC	TMT	TiO2	Q Exactive HF-X	Q9NRH2	SNRK	S495	QIFEEGESDDEFDMD	QIFEEGEsDDEFDMD	Blood-cancer
35947955	Selinexor@PL21 cell line F1 CC	TMT	TiO2	Q Exactive HF-X	Q9NRH2	SNRK	T21	GLYDLDKTLGRGHFA		Blood-cancer
35947955	Selinexor@PL21 cell line F1 CC	TMT	TiO2	Q Exactive HF-X	Q9NRH2	SNRK	S482	NRLTSRKSAPVLNQI		Blood-cancer
35947955	Selinexor@PL21 cell line F1 CC	TMT	TiO2	Q Exactive HF-X	Q9NRH2	SNRK	S482	NRLTSRKSAPVLNQI		Blood-cancer
35947955	Selinexor@PL21 cell line F1 CC	TMT	TiO2	Q Exactive HF-X	Q9NRH2	SNRK	S390	SHATVPQSPARAADS	SHATVPQsPARAADS	Blood-cancer
35947955	Selinexor@PL21 cell line F1 CC	TMT	TiO2	Q Exactive HF-X	Q9NRH2	SNRK	S569	YSWHRRDSSEGPPGS	ysWHRRDssEGPPGS	Blood-cancer
35947955	Selinexor@PL21 cell line F1 CC	TMT	TiO2	Q Exactive HF-X	Q9NRH2	SNRK	S495	QIFEEGESDDEFDMD	QIFEEGEsDDEFDMD	Blood-cancer
35947955	MK2206@PL21 cell line F4 MBO	TMT	TiO2	Q Exactive HF-X	Q9NRH2	SNRK	S482	NRLTSRKSAPVLNQI		Blood-cancer
35947955	MK2206@PL21 cell line F4 MBO	TMT	TiO2	Q Exactive HF-X	Q9NRH2	SNRK	S495	QIFEEGESDDEFDMD	QIFEEGEsDDEFDMD	Blood-cancer
35947955	MK2206@PL21 cell line F2 CC	TMT	TiO2	Q Exactive HF-X	Q9NRH2	SNRK	S482	NRLTSRKSAPVLNQI		Blood-cancer
35947955	MK2206@PL21 cell line F2 CC	TMT	TiO2	Q Exactive HF-X	Q9NRH2	SNRK	S495	QIFEEGESDDEFDMD	QIFEEGEsDDEFDMD	Blood-cancer
35947955	MK2206@PL21 cell line F3 MBO	TMT	TiO2	Q Exactive HF-X	Q9NRH2	SNRK	S482	NRLTSRKSAPVLNQI		Blood-cancer
35947955	MK2206@PL21 cell line F3 MBO	TMT	TiO2	Q Exactive HF-X	Q9NRH2	SNRK	S495	QIFEEGESDDEFDMD	QIFEEGEsDDEFDMD	Blood-cancer
35947955	Selinexor+MK2206@PL21 cell line F4 MBO	TMT	TiO2	Q Exactive HF-X	Q9NRH2	SNRK	S482	NRLTSRKSAPVLNQI		Blood-cancer
35947955	Selinexor+MK2206@PL21 cell line F4 MBO	TMT	TiO2	Q Exactive HF-X	Q9NRH2	SNRK	S495	QIFEEGESDDEFDMD	QIFEEGEsDDEFDMD	Blood-cancer
35947955	Selinexor+MK2206@PL21 cell line F2 CC	TMT	TiO2	Q Exactive HF-X	Q9NRH2	SNRK	S482	NRLTSRKSAPVLNQI		Blood-cancer
35947955	Selinexor+MK2206@PL21 cell line F2 CC	TMT	TiO2	Q Exactive HF-X	Q9NRH2	SNRK	S495	QIFEEGESDDEFDMD	QIFEEGEsDDEFDMD	Blood-cancer
35947955	Selinexor+MK2206@PL21 cell line F3 MBO	TMT	TiO2	Q Exactive HF-X	Q9NRH2	SNRK	S482	NRLTSRKSAPVLNQI		Blood-cancer
35947955	Selinexor+MK2206@PL21 cell line F3 MBO	TMT	TiO2	Q Exactive HF-X	Q9NRH2	SNRK	S495	QIFEEGESDDEFDMD	QIFEEGEsDDEFDMD	Blood-cancer
35947955	Selinexor@PL21 cell line F4 MBO	TMT	TiO2	Q Exactive HF-X	Q9NRH2	SNRK	S482	NRLTSRKSAPVLNQI		Blood-cancer
35947955	Selinexor@PL21 cell line F4 MBO	TMT	TiO2	Q Exactive HF-X	Q9NRH2	SNRK	S495	QIFEEGESDDEFDMD	QIFEEGEsDDEFDMD	Blood-cancer
35947955	Selinexor@PL21 cell line F2 CC	TMT	TiO2	Q Exactive HF-X	Q9NRH2	SNRK	S482	NRLTSRKSAPVLNQI		Blood-cancer
35947955	Selinexor@PL21 cell line F2 CC	TMT	TiO2	Q Exactive HF-X	Q9NRH2	SNRK	S495	QIFEEGESDDEFDMD	QIFEEGEsDDEFDMD	Blood-cancer
35947955	Selinexor@PL21 cell line F3 MBO	TMT	TiO2	Q Exactive HF-X	Q9NRH2	SNRK	S482	NRLTSRKSAPVLNQI		Blood-cancer
35947955	Selinexor@PL21 cell line F3 MBO	TMT	TiO2	Q Exactive HF-X	Q9NRH2	SNRK	S495	QIFEEGESDDEFDMD	QIFEEGEsDDEFDMD	Blood-cancer
35947955	DMSO@PL21 cell line F4 MBO	TMT	TiO2	Q Exactive HF-X	Q9NRH2	SNRK	S482	NRLTSRKSAPVLNQI		Blood-cancer
35947955	DMSO@PL21 cell line F4 MBO	TMT	TiO2	Q Exactive HF-X	Q9NRH2	SNRK	S495	QIFEEGESDDEFDMD	QIFEEGEsDDEFDMD	Blood-cancer
35947955	DMSO@PL21 cell line F6 NN	TMT	TiO2	Q Exactive HF-X	Q9NRH2	SNRK	S482	NRLTSRKSAPVLNQI		Blood-cancer
35947955	DMSO@PL21 cell line F6 NN	TMT	TiO2	Q Exactive HF-X	Q9NRH2	SNRK	S390	SHATVPQSPARAADS	SHATVPQsPARAADS	Blood-cancer
35947955	DMSO@PL21 cell line F6 NN	TMT	TiO2	Q Exactive HF-X	Q9NRH2	SNRK	S259	RDPKRRASLEEIENH		Blood-cancer
35947955	DMSO@PL21 cell line F6 NN	TMT	TiO2	Q Exactive HF-X	Q9NRH2	SNRK	S495	QIFEEGESDDEFDMD	QIFEEGEsDDEFDMD	Blood-cancer
35947955	DMSO@MV4-11 cell line F1 CC	TMT	TiO2	Q Exactive HF-X	Q9NRH2	SNRK	S482	NRLTSRKSAPVLNQI		Blood-cancer
35947955	DMSO@MV4-11 cell line F1 CC	TMT	TiO2	Q Exactive HF-X	Q9NRH2	SNRK	T21	GLYDLDKTLGRGHFA		Blood-cancer
35947955	DMSO@MV4-11 cell line F1 CC	TMT	TiO2	Q Exactive HF-X	Q9NRH2	SNRK	S390	SHATVPQSPARAADS	SHATVPQsPARAADS	Blood-cancer
35947955	DMSO@MV4-11 cell line F1 CC	TMT	TiO2	Q Exactive HF-X	Q9NRH2	SNRK	S495	QIFEEGESDDEFDMD	QIFEEGEsDDEFDMD	Blood-cancer
35947955	DMSO@PL21 cell line F1 CC	TMT	TiO2	Q Exactive HF-X	Q9NRH2	SNRK	T21	GLYDLDKTLGRGHFA		Blood-cancer
35947955	DMSO@PL21 cell line F1 CC	TMT	TiO2	Q Exactive HF-X	Q9NRH2	SNRK	S482	NRLTSRKSAPVLNQI		Blood-cancer
35947955	DMSO@PL21 cell line F1 CC	TMT	TiO2	Q Exactive HF-X	Q9NRH2	SNRK	S482	NRLTSRKSAPVLNQI		Blood-cancer
35947955	DMSO@PL21 cell line F1 CC	TMT	TiO2	Q Exactive HF-X	Q9NRH2	SNRK	S390	SHATVPQSPARAADS	SHATVPQsPARAADS	Blood-cancer
35947955	DMSO@PL21 cell line F1 CC	TMT	TiO2	Q Exactive HF-X	Q9NRH2	SNRK	S569	YSWHRRDSSEGPPGS	ysWHRRDssEGPPGS	Blood-cancer
35947955	DMSO@PL21 cell line F1 CC	TMT	TiO2	Q Exactive HF-X	Q9NRH2	SNRK	S495	QIFEEGESDDEFDMD	QIFEEGEsDDEFDMD	Blood-cancer
35947955	DMSO@PL21 cell line F2 CC	TMT	TiO2	Q Exactive HF-X	Q9NRH2	SNRK	S482	NRLTSRKSAPVLNQI		Blood-cancer
35947955	DMSO@PL21 cell line F2 CC	TMT	TiO2	Q Exactive HF-X	Q9NRH2	SNRK	S495	QIFEEGESDDEFDMD	QIFEEGEsDDEFDMD	Blood-cancer
35947955	DMSO@PL21 cell line F3 MBO	TMT	TiO2	Q Exactive HF-X	Q9NRH2	SNRK	S482	NRLTSRKSAPVLNQI		Blood-cancer
35947955	DMSO@PL21 cell line F3 MBO	TMT	TiO2	Q Exactive HF-X	Q9NRH2	SNRK	S495	QIFEEGESDDEFDMD	QIFEEGEsDDEFDMD	Blood-cancer
35947955	MK2206@MV4-11 cell line F1 CC	TMT	TiO2	Q Exactive HF-X	Q9NRH2	SNRK	S482	NRLTSRKSAPVLNQI		Blood-cancer
35947955	MK2206@MV4-11 cell line F1 CC	TMT	TiO2	Q Exactive HF-X	Q9NRH2	SNRK	T21	GLYDLDKTLGRGHFA		Blood-cancer
35947955	MK2206@MV4-11 cell line F1 CC	TMT	TiO2	Q Exactive HF-X	Q9NRH2	SNRK	S390	SHATVPQSPARAADS	SHATVPQsPARAADS	Blood-cancer
35947955	MK2206@MV4-11 cell line F1 CC	TMT	TiO2	Q Exactive HF-X	Q9NRH2	SNRK	S495	QIFEEGESDDEFDMD	QIFEEGEsDDEFDMD	Blood-cancer
35947955	MK2206@MV4-11 cell line F3 MBO	TMT	TiO2	Q Exactive HF-X	Q9NRH2	SNRK	S482	NRLTSRKSAPVLNQI		Blood-cancer
35947955	MK2206@MV4-11 cell line F3 MBO	TMT	TiO2	Q Exactive HF-X	Q9NRH2	SNRK	S495	QIFEEGESDDEFDMD	QIFEEGEsDDEFDMD	Blood-cancer
35947955	MK2206@MV4-11 cell line F4 MBO	TMT	TiO2	Q Exactive HF-X	Q9NRH2	SNRK	S482	NRLTSRKSAPVLNQI		Blood-cancer
35947955	MK2206@MV4-11 cell line F4 MBO	TMT	TiO2	Q Exactive HF-X	Q9NRH2	SNRK	S495	QIFEEGESDDEFDMD	QIFEEGEsDDEFDMD	Blood-cancer
35947955	MK2206@MV4-11 cell line F5 NN	TMT	TiO2	Q Exactive HF-X	Q9NRH2	SNRK	S482	NRLTSRKSAPVLNQI		Blood-cancer
35947955	MK2206@MV4-11 cell line F5 NN	TMT	TiO2	Q Exactive HF-X	Q9NRH2	SNRK	S495	QIFEEGESDDEFDMD	QIFEEGEsDDEFDMD	Blood-cancer
35947955	Selinexor@MV4-11 cell line F1 CC	TMT	TiO2	Q Exactive HF-X	Q9NRH2	SNRK	S482	NRLTSRKSAPVLNQI		Blood-cancer
35947955	Selinexor@MV4-11 cell line F1 CC	TMT	TiO2	Q Exactive HF-X	Q9NRH2	SNRK	T21	GLYDLDKTLGRGHFA		Blood-cancer
35947955	Selinexor@MV4-11 cell line F1 CC	TMT	TiO2	Q Exactive HF-X	Q9NRH2	SNRK	S390	SHATVPQSPARAADS	SHATVPQsPARAADS	Blood-cancer
35947955	Selinexor@MV4-11 cell line F1 CC	TMT	TiO2	Q Exactive HF-X	Q9NRH2	SNRK	S495	QIFEEGESDDEFDMD	QIFEEGEsDDEFDMD	Blood-cancer
35947955	Selinexor+MK2206@MV4-11 cell line F1 CC	TMT	TiO2	Q Exactive HF-X	Q9NRH2	SNRK	S482	NRLTSRKSAPVLNQI		Blood-cancer
35947955	Selinexor+MK2206@MV4-11 cell line F1 CC	TMT	TiO2	Q Exactive HF-X	Q9NRH2	SNRK	T21	GLYDLDKTLGRGHFA		Blood-cancer
35947955	Selinexor+MK2206@MV4-11 cell line F1 CC	TMT	TiO2	Q Exactive HF-X	Q9NRH2	SNRK	S390	SHATVPQSPARAADS	SHATVPQsPARAADS	Blood-cancer
35947955	Selinexor+MK2206@MV4-11 cell line F1 CC	TMT	TiO2	Q Exactive HF-X	Q9NRH2	SNRK	S495	QIFEEGESDDEFDMD	QIFEEGEsDDEFDMD	Blood-cancer
35947955	Selinexor+MK2206@MV4-11 cell line F3 MBO	TMT	TiO2	Q Exactive HF-X	Q9NRH2	SNRK	S482	NRLTSRKSAPVLNQI		Blood-cancer
35947955	Selinexor+MK2206@MV4-11 cell line F3 MBO	TMT	TiO2	Q Exactive HF-X	Q9NRH2	SNRK	S495	QIFEEGESDDEFDMD	QIFEEGEsDDEFDMD	Blood-cancer
35947955	Selinexor+MK2206@MV4-11 cell line F4 MBO	TMT	TiO2	Q Exactive HF-X	Q9NRH2	SNRK	S482	NRLTSRKSAPVLNQI		Blood-cancer
35947955	Selinexor+MK2206@MV4-11 cell line F4 MBO	TMT	TiO2	Q Exactive HF-X	Q9NRH2	SNRK	S495	QIFEEGESDDEFDMD	QIFEEGEsDDEFDMD	Blood-cancer
35947955	Selinexor+MK2206@MV4-11 cell line F5 NN	TMT	TiO2	Q Exactive HF-X	Q9NRH2	SNRK	S482	NRLTSRKSAPVLNQI		Blood-cancer
35947955	Selinexor+MK2206@MV4-11 cell line F5 NN	TMT	TiO2	Q Exactive HF-X	Q9NRH2	SNRK	S495	QIFEEGESDDEFDMD	QIFEEGEsDDEFDMD	Blood-cancer
35947955	Selinexor@MV4-11 cell line F3 MBO	TMT	TiO2	Q Exactive HF-X	Q9NRH2	SNRK	S482	NRLTSRKSAPVLNQI		Blood-cancer
35947955	Selinexor@MV4-11 cell line F3 MBO	TMT	TiO2	Q Exactive HF-X	Q9NRH2	SNRK	S495	QIFEEGESDDEFDMD	QIFEEGEsDDEFDMD	Blood-cancer
35947955	Selinexor@MV4-11 cell line F4 MBO	TMT	TiO2	Q Exactive HF-X	Q9NRH2	SNRK	S482	NRLTSRKSAPVLNQI		Blood-cancer
35947955	Selinexor@MV4-11 cell line F4 MBO	TMT	TiO2	Q Exactive HF-X	Q9NRH2	SNRK	S495	QIFEEGESDDEFDMD	QIFEEGEsDDEFDMD	Blood-cancer
35947955	Selinexor@MV4-11 cell line F1 CC	TMT	TiO2	Q Exactive HF-X	Q9NRH2	SNRK	S482	NRLTSRKSAPVLNQI		Blood-cancer
35947955	Selinexor@MV4-11 cell line F1 CC	TMT	TiO2	Q Exactive HF-X	Q9NRH2	SNRK	S495	QIFEEGESDDEFDMD	QIFEEGEsDDEFDMD	Blood-cancer
35947955	DMSO@MV4-11 cell line F3 MBO	TMT	TiO2	Q Exactive HF-X	Q9NRH2	SNRK	S482	NRLTSRKSAPVLNQI		Blood-cancer
35947955	DMSO@MV4-11 cell line F3 MBO	TMT	TiO2	Q Exactive HF-X	Q9NRH2	SNRK	S495	QIFEEGESDDEFDMD	QIFEEGEsDDEFDMD	Blood-cancer
35947955	DMSO@MV4-11 cell line F4 MBO	TMT	TiO2	Q Exactive HF-X	Q9NRH2	SNRK	S482	NRLTSRKSAPVLNQI		Blood-cancer
35947955	DMSO@MV4-11 cell line F4 MBO	TMT	TiO2	Q Exactive HF-X	Q9NRH2	SNRK	S495	QIFEEGESDDEFDMD	QIFEEGEsDDEFDMD	Blood-cancer
35947955	DMSO@MV4-11 cell line F5 NN	TMT	TiO2	Q Exactive HF-X	Q9NRH2	SNRK	S482	NRLTSRKSAPVLNQI		Blood-cancer
35947955	DMSO@MV4-11 cell line F5 NN	TMT	TiO2	Q Exactive HF-X	Q9NRH2	SNRK	S495	QIFEEGESDDEFDMD	QIFEEGEsDDEFDMD	Blood-cancer
36060052	Eto@HCT116 cells	SILAC	TiO2	Q Exactive Plus	Q9NRH2	SNRK	S362	TRSASPSNIKAQFRQSWPTKIDVPQDLEDDL		PPM1D inhibition
36060052	Eto+PPM1Di@HCT116 cells	SILAC	TiO2	Q Exactive Plus	Q9NRH2	SNRK	S362	TRSASPSNIKAQFRQSWPTKIDVPQDLEDDL		PPM1D inhibition
36060052	DMSO@HCT116 cells_36060052	SILAC	TiO2	Q Exactive Plus	Q9NRH2	SNRK	S362	TRSASPSNIKAQFRQSWPTKIDVPQDLEDDL		PPM1D inhibition
36357940	JPH203 (15min)@KKU-055-BTC cell line	TMT	IMAC	Q-Exactive-orbitrap	Q9NRH2	SNRK	S518			Signaling
36357940	JPH203 (15min)@KKU-100-BTC cell line	TMT	IMAC	Q-Exactive-orbitrap	Q9NRH2	SNRK	S518			Signaling
36357940	JPH203 (15min)@KKU-100-BTC cell line	TMT	IMAC	Q-Exactive-orbitrap	Q9NRH2	SNRK	S563			Signaling
36357940	JPH203 (15min)@KKU-100-BTC cell line	TMT	IMAC	Q-Exactive-orbitrap	Q9NRH2	SNRK	S351			Signaling
36357940	JPH203 (15min)@KKU-100-BTC cell line	TMT	IMAC	Q-Exactive-orbitrap	Q9NRH2	SNRK	S569			Signaling
36357940	JPH203 (15min)@KKU-213-BTC cell line	TMT	IMAC	Q-Exactive-orbitrap	Q9NRH2	SNRK	S518			Signaling
36357940	JPH203 (15min)@KKU-213-BTC cell line	TMT	IMAC	Q-Exactive-orbitrap	Q9NRH2	SNRK	S607			Signaling
36357940	JPH203 (30min)@KKU-055-BTC cell line	TMT	IMAC	Q-Exactive-orbitrap	Q9NRH2	SNRK	S518			Signaling
36357940	JPH203 (30min)@KKU-100-BTC cell line	TMT	IMAC	Q-Exactive-orbitrap	Q9NRH2	SNRK	S351			Signaling
36357940	JPH203 (30min)@KKU-213-BTC cell line	TMT	IMAC	Q-Exactive-orbitrap	Q9NRH2	SNRK	S518			Signaling
36357940	JPH203 (30min)@KKU-213-BTC cell line	TMT	IMAC	Q-Exactive-orbitrap	Q9NRH2	SNRK	S569			Signaling
36357940	DMSO@KKU-055-BTC cell line	TMT	IMAC	Q-Exactive-orbitrap	Q9NRH2	SNRK	S518			Signaling
36357940	DMSO@KKU-055-BTC cell line	TMT	IMAC	Q-Exactive-orbitrap	Q9NRH2	SNRK	S518			Signaling
36357940	DMSO@KKU-100-BTC cell line	TMT	IMAC	Q-Exactive-orbitrap	Q9NRH2	SNRK	S563			Signaling
36357940	DMSO@KKU-100-BTC cell line	TMT	IMAC	Q-Exactive-orbitrap	Q9NRH2	SNRK	S518			Signaling
36357940	DMSO@KKU-100-BTC cell line	TMT	IMAC	Q-Exactive-orbitrap	Q9NRH2	SNRK	S569			Signaling
36357940	DMSO@KKU-100-BTC cell line	TMT	IMAC	Q-Exactive-orbitrap	Q9NRH2	SNRK	S351			Signaling
36357940	DMSO@KKU-100-BTC cell line	TMT	IMAC	Q-Exactive-orbitrap	Q9NRH2	SNRK	S351			Signaling
36357940	DMSO@KKU-213-BTC cell line	TMT	IMAC	Q-Exactive-orbitrap	Q9NRH2	SNRK	S518			Signaling
36357940	DMSO@KKU-213-BTC cell line	TMT	IMAC	Q-Exactive-orbitrap	Q9NRH2	SNRK	S607			Signaling
36357940	DMSO@KKU-213-BTC cell line	TMT	IMAC	Q-Exactive-orbitrap	Q9NRH2	SNRK	S569			Signaling
36357940	DMSO@KKU-213-BTC cell line	TMT	IMAC	Q-Exactive-orbitrap	Q9NRH2	SNRK	S518			Signaling
36477497	WT+Salmonella@HeLa cells	Label-free	Enrichment (no details)	Orbitrap	Q9NRH2	SNRK	S518		MNIAS(ph)PGTVHK	Salmonella infection
36477497	ipaJ+Salmonella@HeLa cells	Label-free	Enrichment (no details)	Orbitrap	Q9NRH2	SNRK	S518		MNIAS(ph)PGTVHK	Salmonella infection
24846711	Magnetic nanoparticles enrichment@HeLa cells	Not mentioned	Magnetic IMAC	Q-Exactive	Q9NRH2	SNRK	S518		MNIAS(ph)PGTVHK	Selective enrichment
30624053	SCX-RPLC-CZE-MS/MS@HCT116 cell	Not mentioned	TiO2	Q-Exactive HF	Q9NRH2	SNRK	S518		MNIAS(ph)PGTVHK	Colon carcinoma
30624053	SCX-RPLC-CZE-MS/MS@HCT116 cell	Not mentioned	TiO2	Q-Exactive HF	Q9NRH2	SNRK	S518		MNIAS(ph)PGTVHKR	Colon carcinoma
33946525	Hypoxia(0h)@SK-Mel-28 cell line	TMT	TiO2	Orbitrap Fusion Tribrid	Q9NRH2	SNRK	S482		SAPVLNQIFEEGESDDEFDMDENLPPK	Skin cancer
33946525	Hypoxia(0h)@SK-Mel-28 cell line	TMT	TiO2	Orbitrap Fusion Tribrid	Q9NRH2	SNRK	S495		SAPVLNQIFEEGESDDEFDMDENLPPK	Skin cancer
33946525	Hypoxia(0h)@SK-Mel-28 cell line	TMT	TiO2	Orbitrap Fusion Tribrid	Q9NRH2	SNRK	S482		SAPVLNQIFEEGESDDEFDMDENLPPK	Skin cancer
33946525	Hypoxia(0h)@SK-Mel-28 cell line	TMT	TiO2	Orbitrap Fusion Tribrid	Q9NRH2	SNRK	S495		SAPVLNQIFEEGESDDEFDMDENLPPK	Skin cancer
33946525	Hypoxia(12h)@A2058 cell line	TMT	TiO2	Orbitrap Fusion Tribrid	Q9NRH2	SNRK	S482		SAPVLNQIFEEGESDDEFDMDENLPPK	Skin cancer
33946525	Hypoxia(12h)@A2058 cell line	TMT	TiO2	Orbitrap Fusion Tribrid	Q9NRH2	SNRK	S495		SAPVLNQIFEEGESDDEFDMDENLPPK	Skin cancer
33946525	Hypoxia(12h)@SK-Mel-28 cell line	TMT	TiO2	Orbitrap Fusion Tribrid	Q9NRH2	SNRK	S482		SAPVLNQIFEEGESDDEFDMDENLPPK	Skin cancer
33946525	Hypoxia(12h)@SK-Mel-28 cell line	TMT	TiO2	Orbitrap Fusion Tribrid	Q9NRH2	SNRK	S495		SAPVLNQIFEEGESDDEFDMDENLPPK	Skin cancer
33946525	Hypoxia(12h)@SK-Mel-28 cell line	TMT	TiO2	Orbitrap Fusion Tribrid	Q9NRH2	SNRK	S482		SAPVLNQIFEEGESDDEFDMDENLPPK	Skin cancer
33946525	Hypoxia(12h)@SK-Mel-28 cell line	TMT	TiO2	Orbitrap Fusion Tribrid	Q9NRH2	SNRK	S495		SAPVLNQIFEEGESDDEFDMDENLPPK	Skin cancer
33946525	Hypoxia(12h)@SK-Mel-5 cell line	TMT	TiO2	Orbitrap Fusion Tribrid	Q9NRH2	SNRK	S482		SAPVLNQIFEEGESDDEFDMDENLPPK	Skin cancer
33946525	Hypoxia(12h)@SK-Mel-5 cell line	TMT	TiO2	Orbitrap Fusion Tribrid	Q9NRH2	SNRK	S495		SAPVLNQIFEEGESDDEFDMDENLPPK	Skin cancer
33946525	Hypoxia(12h)@SK-Mel-5 cell line	TMT	TiO2	Orbitrap Fusion Tribrid	Q9NRH2	SNRK	S482		SAPVLNQIFEEGESDDEFDMDENLPPK	Skin cancer
33946525	Hypoxia(12h)@SK-Mel-5 cell line	TMT	TiO2	Orbitrap Fusion Tribrid	Q9NRH2	SNRK	S495		SAPVLNQIFEEGESDDEFDMDENLPPK	Skin cancer
33946525	Hypoxia(15h)@A2058 cell line	TMT	TiO2	Orbitrap Fusion Tribrid	Q9NRH2	SNRK	S482		SAPVLNQIFEEGESDDEFDMDENLPPK	Skin cancer
33946525	Hypoxia(15h)@A2058 cell line	TMT	TiO2	Orbitrap Fusion Tribrid	Q9NRH2	SNRK	S495		SAPVLNQIFEEGESDDEFDMDENLPPK	Skin cancer
33946525	Hypoxia(15h)@SK-Mel-28 cell line	TMT	TiO2	Orbitrap Fusion Tribrid	Q9NRH2	SNRK	S482		SAPVLNQIFEEGESDDEFDMDENLPPK	Skin cancer
33946525	Hypoxia(15h)@SK-Mel-28 cell line	TMT	TiO2	Orbitrap Fusion Tribrid	Q9NRH2	SNRK	S495		SAPVLNQIFEEGESDDEFDMDENLPPK	Skin cancer
33946525	Hypoxia(15h)@SK-Mel-28 cell line	TMT	TiO2	Orbitrap Fusion Tribrid	Q9NRH2	SNRK	S482		SAPVLNQIFEEGESDDEFDMDENLPPK	Skin cancer
33946525	Hypoxia(15h)@SK-Mel-28 cell line	TMT	TiO2	Orbitrap Fusion Tribrid	Q9NRH2	SNRK	S495		SAPVLNQIFEEGESDDEFDMDENLPPK	Skin cancer
33946525	Hypoxia(15h)@SK-Mel-5 cell line	TMT	TiO2	Orbitrap Fusion Tribrid	Q9NRH2	SNRK	S482		SAPVLNQIFEEGESDDEFDMDENLPPK	Skin cancer
33946525	Hypoxia(15h)@SK-Mel-5 cell line	TMT	TiO2	Orbitrap Fusion Tribrid	Q9NRH2	SNRK	S495		SAPVLNQIFEEGESDDEFDMDENLPPK	Skin cancer
33946525	Hypoxia(15h)@SK-Mel-5 cell line	TMT	TiO2	Orbitrap Fusion Tribrid	Q9NRH2	SNRK	S482		SAPVLNQIFEEGESDDEFDMDENLPPK	Skin cancer
33946525	Hypoxia(15h)@SK-Mel-5 cell line	TMT	TiO2	Orbitrap Fusion Tribrid	Q9NRH2	SNRK	S495		SAPVLNQIFEEGESDDEFDMDENLPPK	Skin cancer
33946525	Hypoxia(18h)@A2058 cell line	TMT	TiO2	Orbitrap Fusion Tribrid	Q9NRH2	SNRK	S482		SAPVLNQIFEEGESDDEFDMDENLPPK	Skin cancer
33946525	Hypoxia(18h)@A2058 cell line	TMT	TiO2	Orbitrap Fusion Tribrid	Q9NRH2	SNRK	S495		SAPVLNQIFEEGESDDEFDMDENLPPK	Skin cancer
33946525	Hypoxia(18h)@SK-Mel-28 cell line	TMT	TiO2	Orbitrap Fusion Tribrid	Q9NRH2	SNRK	S482		SAPVLNQIFEEGESDDEFDMDENLPPK	Skin cancer
33946525	Hypoxia(18h)@SK-Mel-28 cell line	TMT	TiO2	Orbitrap Fusion Tribrid	Q9NRH2	SNRK	S495		SAPVLNQIFEEGESDDEFDMDENLPPK	Skin cancer
33946525	Hypoxia(18h)@SK-Mel-28 cell line	TMT	TiO2	Orbitrap Fusion Tribrid	Q9NRH2	SNRK	S482		SAPVLNQIFEEGESDDEFDMDENLPPK	Skin cancer
33946525	Hypoxia(18h)@SK-Mel-28 cell line	TMT	TiO2	Orbitrap Fusion Tribrid	Q9NRH2	SNRK	S495		SAPVLNQIFEEGESDDEFDMDENLPPK	Skin cancer
33946525	Hypoxia(18h)@SK-Mel-5 cell line	TMT	TiO2	Orbitrap Fusion Tribrid	Q9NRH2	SNRK	S482		SAPVLNQIFEEGESDDEFDMDENLPPK	Skin cancer
33946525	Hypoxia(18h)@SK-Mel-5 cell line	TMT	TiO2	Orbitrap Fusion Tribrid	Q9NRH2	SNRK	S495		SAPVLNQIFEEGESDDEFDMDENLPPK	Skin cancer
33946525	Hypoxia(18h)@SK-Mel-5 cell line	TMT	TiO2	Orbitrap Fusion Tribrid	Q9NRH2	SNRK	S482		SAPVLNQIFEEGESDDEFDMDENLPPK	Skin cancer
33946525	Hypoxia(18h)@SK-Mel-5 cell line	TMT	TiO2	Orbitrap Fusion Tribrid	Q9NRH2	SNRK	S495		SAPVLNQIFEEGESDDEFDMDENLPPK	Skin cancer
33946525	Hypoxia(21h)@A2058 cell line	TMT	TiO2	Orbitrap Fusion Tribrid	Q9NRH2	SNRK	S482		SAPVLNQIFEEGESDDEFDMDENLPPK	Skin cancer
33946525	Hypoxia(21h)@A2058 cell line	TMT	TiO2	Orbitrap Fusion Tribrid	Q9NRH2	SNRK	S495		SAPVLNQIFEEGESDDEFDMDENLPPK	Skin cancer
33946525	Hypoxia(21h)@SK-Mel-28 cell line	TMT	TiO2	Orbitrap Fusion Tribrid	Q9NRH2	SNRK	S482		SAPVLNQIFEEGESDDEFDMDENLPPK	Skin cancer
33946525	Hypoxia(21h)@SK-Mel-28 cell line	TMT	TiO2	Orbitrap Fusion Tribrid	Q9NRH2	SNRK	S495		SAPVLNQIFEEGESDDEFDMDENLPPK	Skin cancer
33946525	Hypoxia(21h)@SK-Mel-28 cell line	TMT	TiO2	Orbitrap Fusion Tribrid	Q9NRH2	SNRK	S482		SAPVLNQIFEEGESDDEFDMDENLPPK	Skin cancer
33946525	Hypoxia(21h)@SK-Mel-28 cell line	TMT	TiO2	Orbitrap Fusion Tribrid	Q9NRH2	SNRK	S495		SAPVLNQIFEEGESDDEFDMDENLPPK	Skin cancer
33946525	Hypoxia(21h)@SK-Mel-5 cell line	TMT	TiO2	Orbitrap Fusion Tribrid	Q9NRH2	SNRK	S482		SAPVLNQIFEEGESDDEFDMDENLPPK	Skin cancer
33946525	Hypoxia(21h)@SK-Mel-5 cell line	TMT	TiO2	Orbitrap Fusion Tribrid	Q9NRH2	SNRK	S495		SAPVLNQIFEEGESDDEFDMDENLPPK	Skin cancer
33946525	Hypoxia(21h)@SK-Mel-5 cell line	TMT	TiO2	Orbitrap Fusion Tribrid	Q9NRH2	SNRK	S482		SAPVLNQIFEEGESDDEFDMDENLPPK	Skin cancer
33946525	Hypoxia(21h)@SK-Mel-5 cell line	TMT	TiO2	Orbitrap Fusion Tribrid	Q9NRH2	SNRK	S495		SAPVLNQIFEEGESDDEFDMDENLPPK	Skin cancer
33946525	Hypoxia(24h)@A2058 cell line	TMT	TiO2	Orbitrap Fusion Tribrid	Q9NRH2	SNRK	S482		SAPVLNQIFEEGESDDEFDMDENLPPK	Skin cancer
33946525	Hypoxia(24h)@A2058 cell line	TMT	TiO2	Orbitrap Fusion Tribrid	Q9NRH2	SNRK	S495		SAPVLNQIFEEGESDDEFDMDENLPPK	Skin cancer
33946525	Hypoxia(24h)@SK-Mel-28 cell line	TMT	TiO2	Orbitrap Fusion Tribrid	Q9NRH2	SNRK	S482		SAPVLNQIFEEGESDDEFDMDENLPPK	Skin cancer
33946525	Hypoxia(24h)@SK-Mel-28 cell line	TMT	TiO2	Orbitrap Fusion Tribrid	Q9NRH2	SNRK	S495		SAPVLNQIFEEGESDDEFDMDENLPPK	Skin cancer
33946525	Hypoxia(24h)@SK-Mel-28 cell line	TMT	TiO2	Orbitrap Fusion Tribrid	Q9NRH2	SNRK	S482		SAPVLNQIFEEGESDDEFDMDENLPPK	Skin cancer
33946525	Hypoxia(24h)@SK-Mel-28 cell line	TMT	TiO2	Orbitrap Fusion Tribrid	Q9NRH2	SNRK	S495		SAPVLNQIFEEGESDDEFDMDENLPPK	Skin cancer
33946525	Hypoxia(24h)@SK-Mel-5 cell line	TMT	TiO2	Orbitrap Fusion Tribrid	Q9NRH2	SNRK	S482		SAPVLNQIFEEGESDDEFDMDENLPPK	Skin cancer
33946525	Hypoxia(24h)@SK-Mel-5 cell line	TMT	TiO2	Orbitrap Fusion Tribrid	Q9NRH2	SNRK	S495		SAPVLNQIFEEGESDDEFDMDENLPPK	Skin cancer
33946525	Hypoxia(24h)@SK-Mel-5 cell line	TMT	TiO2	Orbitrap Fusion Tribrid	Q9NRH2	SNRK	S482		SAPVLNQIFEEGESDDEFDMDENLPPK	Skin cancer
33946525	Hypoxia(24h)@SK-Mel-5 cell line	TMT	TiO2	Orbitrap Fusion Tribrid	Q9NRH2	SNRK	S495		SAPVLNQIFEEGESDDEFDMDENLPPK	Skin cancer
33946525	Hypoxia(3h)@A2058 cell line	TMT	TiO2	Orbitrap Fusion Tribrid	Q9NRH2	SNRK	S482		SAPVLNQIFEEGESDDEFDMDENLPPK	Skin cancer
33946525	Hypoxia(3h)@A2058 cell line	TMT	TiO2	Orbitrap Fusion Tribrid	Q9NRH2	SNRK	S495		SAPVLNQIFEEGESDDEFDMDENLPPK	Skin cancer
33946525	Hypoxia(3h)@SK-Mel-28 cell line	TMT	TiO2	Orbitrap Fusion Tribrid	Q9NRH2	SNRK	S482		SAPVLNQIFEEGESDDEFDMDENLPPK	Skin cancer
33946525	Hypoxia(3h)@SK-Mel-28 cell line	TMT	TiO2	Orbitrap Fusion Tribrid	Q9NRH2	SNRK	S495		SAPVLNQIFEEGESDDEFDMDENLPPK	Skin cancer
33946525	Hypoxia(3h)@SK-Mel-28 cell line	TMT	TiO2	Orbitrap Fusion Tribrid	Q9NRH2	SNRK	S482		SAPVLNQIFEEGESDDEFDMDENLPPK	Skin cancer
33946525	Hypoxia(3h)@SK-Mel-28 cell line	TMT	TiO2	Orbitrap Fusion Tribrid	Q9NRH2	SNRK	S495		SAPVLNQIFEEGESDDEFDMDENLPPK	Skin cancer
33946525	Hypoxia(3h)@SK-Mel-5 cell line	TMT	TiO2	Orbitrap Fusion Tribrid	Q9NRH2	SNRK	S482		SAPVLNQIFEEGESDDEFDMDENLPPK	Skin cancer
33946525	Hypoxia(3h)@SK-Mel-5 cell line	TMT	TiO2	Orbitrap Fusion Tribrid	Q9NRH2	SNRK	S495		SAPVLNQIFEEGESDDEFDMDENLPPK	Skin cancer
33946525	Hypoxia(3h)@SK-Mel-5 cell line	TMT	TiO2	Orbitrap Fusion Tribrid	Q9NRH2	SNRK	S482		SAPVLNQIFEEGESDDEFDMDENLPPK	Skin cancer
33946525	Hypoxia(3h)@SK-Mel-5 cell line	TMT	TiO2	Orbitrap Fusion Tribrid	Q9NRH2	SNRK	S495		SAPVLNQIFEEGESDDEFDMDENLPPK	Skin cancer
33946525	Hypoxia(6h)@A2058 cell line	TMT	TiO2	Orbitrap Fusion Tribrid	Q9NRH2	SNRK	S482		SAPVLNQIFEEGESDDEFDMDENLPPK	Skin cancer
33946525	Hypoxia(6h)@A2058 cell line	TMT	TiO2	Orbitrap Fusion Tribrid	Q9NRH2	SNRK	S495		SAPVLNQIFEEGESDDEFDMDENLPPK	Skin cancer
33946525	Hypoxia(6h)@SK-Mel-28 cell line	TMT	TiO2	Orbitrap Fusion Tribrid	Q9NRH2	SNRK	S482		SAPVLNQIFEEGESDDEFDMDENLPPK	Skin cancer
33946525	Hypoxia(6h)@SK-Mel-28 cell line	TMT	TiO2	Orbitrap Fusion Tribrid	Q9NRH2	SNRK	S495		SAPVLNQIFEEGESDDEFDMDENLPPK	Skin cancer
33946525	Hypoxia(6h)@SK-Mel-28 cell line	TMT	TiO2	Orbitrap Fusion Tribrid	Q9NRH2	SNRK	S482		SAPVLNQIFEEGESDDEFDMDENLPPK	Skin cancer
33946525	Hypoxia(6h)@SK-Mel-28 cell line	TMT	TiO2	Orbitrap Fusion Tribrid	Q9NRH2	SNRK	S495		SAPVLNQIFEEGESDDEFDMDENLPPK	Skin cancer
33946525	Hypoxia(6h)@SK-Mel-5 cell line	TMT	TiO2	Orbitrap Fusion Tribrid	Q9NRH2	SNRK	S482		SAPVLNQIFEEGESDDEFDMDENLPPK	Skin cancer
33946525	Hypoxia(6h)@SK-Mel-5 cell line	TMT	TiO2	Orbitrap Fusion Tribrid	Q9NRH2	SNRK	S495		SAPVLNQIFEEGESDDEFDMDENLPPK	Skin cancer
33946525	Hypoxia(6h)@SK-Mel-5 cell line	TMT	TiO2	Orbitrap Fusion Tribrid	Q9NRH2	SNRK	S482		SAPVLNQIFEEGESDDEFDMDENLPPK	Skin cancer
33946525	Hypoxia(6h)@SK-Mel-5 cell line	TMT	TiO2	Orbitrap Fusion Tribrid	Q9NRH2	SNRK	S495		SAPVLNQIFEEGESDDEFDMDENLPPK	Skin cancer
33946525	Hypoxia(9h)@A2058 cell line	TMT	TiO2	Orbitrap Fusion Tribrid	Q9NRH2	SNRK	S482		SAPVLNQIFEEGESDDEFDMDENLPPK	Skin cancer
33946525	Hypoxia(9h)@A2058 cell line	TMT	TiO2	Orbitrap Fusion Tribrid	Q9NRH2	SNRK	S495		SAPVLNQIFEEGESDDEFDMDENLPPK	Skin cancer
33946525	Hypoxia(9h)@SK-Mel-28 cell line	TMT	TiO2	Orbitrap Fusion Tribrid	Q9NRH2	SNRK	S482		SAPVLNQIFEEGESDDEFDMDENLPPK	Skin cancer
33946525	Hypoxia(9h)@SK-Mel-28 cell line	TMT	TiO2	Orbitrap Fusion Tribrid	Q9NRH2	SNRK	S495		SAPVLNQIFEEGESDDEFDMDENLPPK	Skin cancer
33946525	Hypoxia(9h)@SK-Mel-28 cell line	TMT	TiO2	Orbitrap Fusion Tribrid	Q9NRH2	SNRK	S482		SAPVLNQIFEEGESDDEFDMDENLPPK	Skin cancer
33946525	Hypoxia(9h)@SK-Mel-28 cell line	TMT	TiO2	Orbitrap Fusion Tribrid	Q9NRH2	SNRK	S495		SAPVLNQIFEEGESDDEFDMDENLPPK	Skin cancer
33946525	Hypoxia(9h)@SK-Mel-5 cell line	TMT	TiO2	Orbitrap Fusion Tribrid	Q9NRH2	SNRK	S482		SAPVLNQIFEEGESDDEFDMDENLPPK	Skin cancer
33946525	Hypoxia(9h)@SK-Mel-5 cell line	TMT	TiO2	Orbitrap Fusion Tribrid	Q9NRH2	SNRK	S495		SAPVLNQIFEEGESDDEFDMDENLPPK	Skin cancer
33946525	Hypoxia(9h)@SK-Mel-5 cell line	TMT	TiO2	Orbitrap Fusion Tribrid	Q9NRH2	SNRK	S482		SAPVLNQIFEEGESDDEFDMDENLPPK	Skin cancer
33946525	Hypoxia(9h)@SK-Mel-5 cell line	TMT	TiO2	Orbitrap Fusion Tribrid	Q9NRH2	SNRK	S495		SAPVLNQIFEEGESDDEFDMDENLPPK	Skin cancer
33946525	Hypoxia(0h)@A2058 cell line	TMT	TiO2	Orbitrap Fusion Tribrid	Q9NRH2	SNRK	S482		SAPVLNQIFEEGESDDEFDMDENLPPK	Skin cancer
33946525	Hypoxia(0h)@A2058 cell line	TMT	TiO2	Orbitrap Fusion Tribrid	Q9NRH2	SNRK	S495		SAPVLNQIFEEGESDDEFDMDENLPPK	Skin cancer
33946525	Hypoxia(0h)@SK-Mel-5 cell line	TMT	TiO2	Orbitrap Fusion Tribrid	Q9NRH2	SNRK	S482		SAPVLNQIFEEGESDDEFDMDENLPPK	Skin cancer
33946525	Hypoxia(0h)@SK-Mel-5 cell line	TMT	TiO2	Orbitrap Fusion Tribrid	Q9NRH2	SNRK	S495		SAPVLNQIFEEGESDDEFDMDENLPPK	Skin cancer
33946525	Hypoxia(0h)@SK-Mel-5 cell line	TMT	TiO2	Orbitrap Fusion Tribrid	Q9NRH2	SNRK	S482		SAPVLNQIFEEGESDDEFDMDENLPPK	Skin cancer
33946525	Hypoxia(0h)@SK-Mel-5 cell line	TMT	TiO2	Orbitrap Fusion Tribrid	Q9NRH2	SNRK	S495		SAPVLNQIFEEGESDDEFDMDENLPPK	Skin cancer
22424773	Etoposide(24h)@U2OS cells	SILAC	TiO2	LTQ Orbitrap	Q9NRH2	SNRK	S518	LKMNIASPGTVHK	MNIAS(ph)PGTVHK	DNA damage response
22424773	DMSO@U2OS cells_22424773	SILAC	TiO2	LTQ Orbitrap	Q9NRH2	SNRK	S518	LKMNIASPGTVHK	MNIAS(ph)PGTVHK	DNA damage response
25002506	PD184352+ PMA(30min)@HEK293 cells	SILAC	TiO2	Orbitrap	Q9NRH2	SNRK	S607		ASPSENNAGGGS(ph)PSSGSGGNPTNTSGTTR	skin cancer
25002506	BI-D1870+ PMA(30min)@HEK293 cells	SILAC	TiO2	Orbitrap	Q9NRH2	SNRK	S607		ASPSENNAGGGS(ph)PSSGSGGNPTNTSGTTR	skin cancer
25002506	BI-D1870(2h)@A375 cells	SILAC	TiO2	Orbitrap	Q9NRH2	SNRK	S607		ASPSENNAGGGS(ph)PSSGSGGNPTNTSGTTR	skin cancer
25002506	Control RNAi@A375 cells	SILAC	TiO2	Orbitrap	Q9NRH2	SNRK	S607		ASPSENNAGGGS(ph)PSSGSGGNPTNTSGTTR	skin cancer
25002506	Control RNAi + PMA(30min)@HEK293 cells	SILAC	TiO2	Orbitrap	Q9NRH2	SNRK	S607		ASPSENNAGGGS(ph)PSSGSGGNPTNTSGTTR	skin cancer
25002506	DMSO@A375 cells	SILAC	TiO2	Orbitrap	Q9NRH2	SNRK	S607		ASPSENNAGGGS(ph)PSSGSGGNPTNTSGTTR	skin cancer
25002506	PD184352(2h)@A375 cells	SILAC	TiO2	Orbitrap	Q9NRH2	SNRK	S607		ASPSENNAGGGS(ph)PSSGSGGNPTNTSGTTR	skin cancer
25002506	PMA(30min)@HEK293 cells	SILAC	TiO2	Orbitrap	Q9NRH2	SNRK	S607		ASPSENNAGGGS(ph)PSSGSGGNPTNTSGTTR	skin cancer
25002506	RSK1/2 RNAi@A375 cells	SILAC	TiO2	Orbitrap	Q9NRH2	SNRK	S607		ASPSENNAGGGS(ph)PSSGSGGNPTNTSGTTR	skin cancer
25002506	RSK1/2 RNAi + PMA (30min)@HEK293 cells	SILAC	TiO2	Orbitrap	Q9NRH2	SNRK	S607		ASPSENNAGGGS(ph)PSSGSGGNPTNTSGTTR	skin cancer
25003641	DMSO@HL-60 cells	SILAC	TiO2	Q Exactive	Q9NRH2	SNRK	S518	ENLPPKLSRLKMNIASPGTVHKRYHRRKSQG	MNIAS(ph)PGTVHKR	leukemia
25003641	VE-821@HL-60 cells	SILAC	TiO2	Q Exactive	Q9NRH2	SNRK	S518	ENLPPKLSRLKMNIASPGTVHKRYHRRKSQG	MNIAS(ph)PGTVHKR	leukemia
25159151	Nocodazole(pY)@Hela cell line	label-free	pY	Q Exactive	Q9NRH2	SNRK	S390	DDLTATPLSHATVPQSPARAADSVLNGHRSK		Cancer
25159151	Nocodazole(pY)@Hela cell line	label-free	pY	Q Exactive	Q9NRH2	SNRK	S351	ILREKQEKEIQTRSASPSNIKAQFRQSWPTK		Cancer
25159151	Pervanadate@Hela cell line_25159151	label-free	pY	Q Exactive	Q9NRH2	SNRK	S390	DDLTATPLSHATVPQSPARAADSVLNGHRSK		Cancer
25159151	Pervanadate@Hela cell line_25159151	label-free	pY	Q Exactive	Q9NRH2	SNRK	S351	ILREKQEKEIQTRSASPSNIKAQFRQSWPTK		Cancer
25159151	EGF(15min)@HeLa cell line	label-free	TiO2	Q Exactive mass spectrometer	Q9NRH2	SNRK	S390	DDLTATPLSHATVPQSPARAADSVLNGHRSK		Cancer
25159151	EGF(15min)@HeLa cell line	label-free	TiO2	Q Exactive mass spectrometer	Q9NRH2	SNRK	S351	ILREKQEKEIQTRSASPSNIKAQFRQSWPTK		Cancer
25159151	EGF(5min)@HeLa cell line	label-free	pY	Q Exactive	Q9NRH2	SNRK	S390	DDLTATPLSHATVPQSPARAADSVLNGHRSK		Cancer
25159151	EGF(5min)@HeLa cell line	label-free	pY	Q Exactive	Q9NRH2	SNRK	S351	ILREKQEKEIQTRSASPSNIKAQFRQSWPTK		Cancer
25159151	Nocodazole(TiO2)@Hela cell line	label-free	TiO2	Q Exactive mass spectrometer	Q9NRH2	SNRK	S390	DDLTATPLSHATVPQSPARAADSVLNGHRSK		Cancer
25159151	Nocodazole(TiO2)@Hela cell line	label-free	TiO2	Q Exactive mass spectrometer	Q9NRH2	SNRK	S351	ILREKQEKEIQTRSASPSNIKAQFRQSWPTK		Cancer
25159151	Untreated@HeLa cell line	label-free	TiO2	Q Exactive mass spectrometer	Q9NRH2	SNRK	S390	DDLTATPLSHATVPQSPARAADSVLNGHRSK		Cancer
25159151	Untreated@HeLa cell line	label-free	pY	Q Exactive	Q9NRH2	SNRK	S390	DDLTATPLSHATVPQSPARAADSVLNGHRSK		Cancer
25159151	Untreated@HeLa cell line	label-free	TiO2	Q Exactive mass spectrometer	Q9NRH2	SNRK	S351	ILREKQEKEIQTRSASPSNIKAQFRQSWPTK		Cancer
25159151	Untreated@HeLa cell line	label-free	pY	Q Exactive	Q9NRH2	SNRK	S351	ILREKQEKEIQTRSASPSNIKAQFRQSWPTK		Cancer
27050516	Cortistatin A@HCT116 cells	SILAC	TiO2	Orbitrap LTQ	Q9NRH2	SNRK	S607	GVDKASPSENNAGGGSPSSGSGGNPTNTSGT	ASPSENNAGGGS(ph)PSSGSGGNPTNTSGTTR	Inflammation
27050516	DMSO@HCT116 cells_27050516	SILAC	TiO2	Orbitrap LTQ	Q9NRH2	SNRK	S607	GVDKASPSENNAGGGSPSSGSGGNPTNTSGT	ASPSENNAGGGS(ph)PSSGSGGNPTNTSGTTR	Inflammation
27642862	Pervanadate@BEL7402 cell line	Label-free	Src superbinder+Ti-IMAC	LTQ-Orbitrap Velos	Q9NRH2	SNRK	Y562	DSESRRRLDKDSGFTYSWHRRDSSEGPPGSE	LDKDSGFTY(ph)SWHR	Enrichment-study
27642862	Pervanadate@JURKAT cell line	Label-free	Src superbinder+Ti-IMAC	LTQ-Orbitrap Velos	Q9NRH2	SNRK	Y562	DSESRRRLDKDSGFTYSWHRRDSSEGPPGSE	LDKDSGFTY(ph)SWHR	Enrichment-study
27642862	Untreated control@BEL7402 cell line	Label free	pTyr+Ti4+-IMAC	LTQ Orbitrap Velos	Q9NRH2	SNRK	Y562	DSESRRRLDKDSGFTYSWHRRDSSEGPPGSE	LDKDSGFTY(ph)SWHR	phosphotyrosine superbinder
27732954	Crizotinib@NB1643 cell-line	SILAC	IMAC	LTQ-Orbitrap Elite	Q9NRH2	SNRK	S607	GVDKASPSENNAGGGSPSSGSGGNPTNTSGT	ASPSENNAGGGS(ph)PSSGSGGNPTNTSGTTR	Inhibition
27732954	Crizotinib@NB1643 cell-line	SILAC	IMAC	LTQ-Orbitrap Elite	Q9NRH2	SNRK	S390	DDLTATPLSHATVPQSPARAADSVLNGHRSK	IDVPQDLEDDLTATPLSHATVPQS(ph)PAR	Inhibition
27732954	DMSO@NB1643 cell-line	SILAC	IMAC	LTQ-Orbitrap Elite	Q9NRH2	SNRK	S607	GVDKASPSENNAGGGSPSSGSGGNPTNTSGT	ASPSENNAGGGS(ph)PSSGSGGNPTNTSGTTR	Inhibition
27732954	DMSO@NB1643 cell-line	SILAC	IMAC	LTQ-Orbitrap Elite	Q9NRH2	SNRK	S390	DDLTATPLSHATVPQSPARAADSVLNGHRSK	IDVPQDLEDDLTATPLSHATVPQS(ph)PAR	Inhibition
27794612	Gefitinib+FGF2@A431cell line	TMT	Fe IMAC	Q Exactive	Q9NRH2	SNRK	S518		MNIAS(ph)PGTVHK	Squamous cell carcinoma
27794612	Gefitinib+FGF2@A431cell line	TMT	Fe IMAC	Q Exactive	Q9NRH2	SNRK	S569		RDS(ph)SEGPPGSEGDGGGQSK	Squamous cell carcinoma
27794612	Gefitinib@A431cell line	TMT	Fe IMAC	Q Exactive	Q9NRH2	SNRK	S518		MNIAS(ph)PGTVHK	Squamous cell carcinoma
27794612	Gefitinib@A431cell line	TMT	Fe IMAC	Q Exactive	Q9NRH2	SNRK	S569		RDS(ph)SEGPPGSEGDGGGQSK	Squamous cell carcinoma
27794612	DMSO@A431cell line	TMT	Fe IMAC	Q Exactive	Q9NRH2	SNRK	S518		MNIAS(ph)PGTVHK	Squamous cell carcinoma
27794612	DMSO@A431cell line	TMT	Fe IMAC	Q Exactive	Q9NRH2	SNRK	S569		RDS(ph)SEGPPGSEGDGGGQSK	Squamous cell carcinoma
28209619	Lapatinib@BT-474 cell Parental	dimethyl labeling	IMAC	Q Exactive	Q9NRH2	SNRK	S607	GVDKASPSENNAGGGSPSSGSGGNPTNTSGT	_ASPSENNAGGGS(ph)PSSGSGGNPTNTSGTTR_	Breast cancer
28209619	Lapatinib@BT-474 cell Resistant	dimethyl labeling	IMAC	Q Exactive	Q9NRH2	SNRK	S607	GVDKASPSENNAGGGSPSSGSGGNPTNTSGT	_ASPSENNAGGGS(ph)PSSGSGGNPTNTSGTTR_	Breast cancer
28209619	Untreated@BT-474 cells Parental	dimethyl labeling	IMAC	Q Exactive	Q9NRH2	SNRK	S607	GVDKASPSENNAGGGSPSSGSGGNPTNTSGT	_ASPSENNAGGGS(ph)PSSGSGGNPTNTSGTTR_	Breast cancer
29083192	BRP fractionation@HeLa cell line R1	TMT	TiO2	LTQ Orbitrap Velos	Q9NRH2	SNRK	S518	ENLPPKLSRLKMNIASPGTVHKRYHRRKSQG	MNIAS(ph)PGTVHKR	Fractionation-study
29083192	CSCX@HeLa cell line R1	TMT	TiO2	LTQ Orbitrap Velos	Q9NRH2	SNRK	S390	DDLTATPLSHATVPQSPARAADSVLNGHRSK	IDVPQDLEDDLTATPLSHATVPQS(ph)PAR	Fractionation-study
29083192	SCX@HeLa cell line R1	TMT	TiO2	LTQ Orbitrap Velos	Q9NRH2	SNRK	S569	LDKDSGFTYSWHRRDSSEGPPGSEGDGGGQS	RDS(ph)SEGPPGSEGDGGGQSKPSNASGGVDK	Fractionation-study
29507054	DMSO@SK-Mel24 cells	TMT 10plex	TiO2	HF Q-Exactive Orbitrap	Q9NRH2	SNRK	S607	GVDKASPSENNAGGGSPSSGSGGNPTNTSGT		melanomas
29507054	DMSO@SK-Mel28 cells	TMT 10plex	TiO2	HF Q-Exactive Orbitrap	Q9NRH2	SNRK	S607	GVDKASPSENNAGGGSPSSGSGGNPTNTSGT		melanomas
29507054	DMSO@SK-Mel28 cells	TMT 10plex	TiO2	HF Q-Exactive Orbitrap	Q9NRH2	SNRK	S607	GVDKASPSENNAGGGSPSSGSGGNPTNTSGT		melanomas
29507054	Dabra+XL888@SK-Mel28 cells	TMT 10plex	TiO2	HF Q-Exactive Orbitrap	Q9NRH2	SNRK	S607	GVDKASPSENNAGGGSPSSGSGGNPTNTSGT		melanomas
29507054	Dabra+XL888@SK-Mel28 cells	TMT 10plex	TiO2	HF Q-Exactive Orbitrap	Q9NRH2	SNRK	S607	GVDKASPSENNAGGGSPSSGSGGNPTNTSGT		melanomas
29507054	Dabra+XL888@SK-Mel24 cells	TMT 10plex	TiO2	HF Q-Exactive Orbitrap	Q9NRH2	SNRK	S607	GVDKASPSENNAGGGSPSSGSGGNPTNTSGT		melanomas
29507054	Dabra@SK-Mel28 cells	TMT 10plex	TiO2	HF Q-Exactive Orbitrap	Q9NRH2	SNRK	S607	GVDKASPSENNAGGGSPSSGSGGNPTNTSGT		melanomas
29507054	Dabra@SK-Mel28 cells	TMT 10plex	TiO2	HF Q-Exactive Orbitrap	Q9NRH2	SNRK	S607	GVDKASPSENNAGGGSPSSGSGGNPTNTSGT		melanomas
29507054	Dabra@SK-Mel24 cells	TMT 10plex	TiO2	HF Q-Exactive Orbitrap	Q9NRH2	SNRK	S607	GVDKASPSENNAGGGSPSSGSGGNPTNTSGT		melanomas
29507054	XL888@SK-Mel28 cells	TMT 10plex	TiO2	HF Q-Exactive Orbitrap	Q9NRH2	SNRK	S607	GVDKASPSENNAGGGSPSSGSGGNPTNTSGT		melanomas
29507054	XL888@SK-Mel28 cells	TMT 10plex	TiO2	HF Q-Exactive Orbitrap	Q9NRH2	SNRK	S607	GVDKASPSENNAGGGSPSSGSGGNPTNTSGT		melanomas
29507054	XL888@SK-Mel24 cells	TMT 10plex	TiO2	HF Q-Exactive Orbitrap	Q9NRH2	SNRK	S607	GVDKASPSENNAGGGSPSSGSGGNPTNTSGT		melanomas
29514088	TGF-beta@RPE-1 cell line	SILAC	TiO2	Orbitrap HF	Q9NRH2	SNRK	S518	ENLPPKLSRLKMNIASPGTVHKRYHRRKSQG	MNIAS(ph)PGTVHK	Retinal pigment epithelial
29514088	Unstimulated@RPE-1 cell line	SILAC	TiO2	Orbitrap HF	Q9NRH2	SNRK	S518	ENLPPKLSRLKMNIASPGTVHKRYHRRKSQG	MNIAS(ph)PGTVHK	Retinal pigment epithelial
29967110	DMSO@PC9 cell line	Label free	Fe3+-IMAC	Orbitrap Q-Exactive HF	Q9NRH2	SNRK	S569	LDKDSGFTYSWHRRDSSEGPPGSEGDGGGQS		Lung Cancer
29967110	Afatinib (30min)@PC9 cell line	Label free	Fe3+-IMAC	Orbitrap Q-Exactive HF	Q9NRH2	SNRK	S569	LDKDSGFTYSWHRRDSSEGPPGSEGDGGGQS		Lung Cancer
29967110	Afatinib (2d)@PC9 cell line	Label free	Fe3+-IMAC	Orbitrap Q-Exactive HF	Q9NRH2	SNRK	S569	LDKDSGFTYSWHRRDSSEGPPGSEGDGGGQS		Lung Cancer
29967110	Afatinib (5d)@PC9 cell line	Label free	Fe3+-IMAC	Orbitrap Q-Exactive HF	Q9NRH2	SNRK	S569	LDKDSGFTYSWHRRDSSEGPPGSEGDGGGQS		Lung Cancer
30001349	IR@MOLT-4 cell line	SILAC	TiO	Exactive	Q9NRH2	SNRK	S518	ENLPPKLSRLKMNIASPGTVHKRYHRRKSQG	MNIAS(ph)PGTVHKR	T-Lymphoblast
30001349	VE-821+IR@MOLT-4 cell line	SILAC	TiO	Exactive	Q9NRH2	SNRK	S518	ENLPPKLSRLKMNIASPGTVHKRYHRRKSQG	MNIAS(ph)PGTVHKR	T-Lymphoblast
30061712	2D cultured HCT116 spheroids-R3	TMT	IMAC	Q Exactive	Q9NRH2	SNRK	S518			Colorectal Cancer
30061712	2D cultured(Acetone)HCT116 spheroids-R1	TMT	IMAC	Q Exactive	Q9NRH2	SNRK	S518			Colorectal Cancer
30061712	2D cultured(Acetone)HCT116 spheroids-R1	TMT	IMAC	Q Exactive	Q9NRH2	SNRK	S569			Colorectal Cancer
30061712	3D cultured(Dispase)HCT116 spheroids-R2	TMT	IMAC	Q Exactive	Q9NRH2	SNRK	S390			Colorectal Cancer
30061712	3D cultured(Dispase)HCT116 spheroids-R2	TMT	IMAC	Q Exactive	Q9NRH2	SNRK	S569			Colorectal Cancer
30843680	Untreated@Human islet cells	TMT	IMAC-Fe3+	Orbitrap fusion lumos tribrid	Q9NRH2	SNRK	S362	TRSASPSNIKAQFRQSWPTKIDVPQDLEDDL		breast cancer
30843680	Untreated@Human islet cells	TMT	IMAC-Fe3+	Orbitrap fusion lumos tribrid	Q9NRH2	SNRK	S362	TRSASPSNIKAQFRQSWPTKIDVPQDLEDDL		breast cancer
30843680	With boosting channel@AML cells	TMT	IMAC-Fe3+	Orbitrap fusion lumos tribrid	Q9NRH2	SNRK	S351	ILREKQEKEIQTRSASPSNIKAQFRQSWPTK		breast cancer
30843680	Cytokine(IL-1beta,IFN-gama)@Human islet cells	TMT	IMAC-Fe3+	Orbitrap fusion lumos tribrid	Q9NRH2	SNRK	S362	TRSASPSNIKAQFRQSWPTKIDVPQDLEDDL		breast cancer
30843680	Cytokine(IL-1beta,IFN-gama)@Human islet cells	TMT	IMAC-Fe3+	Orbitrap fusion lumos tribrid	Q9NRH2	SNRK	S362	TRSASPSNIKAQFRQSWPTKIDVPQDLEDDL		breast cancer
30890564	Vemurafenib R@A375 cell line BR2	SILAC	TiO2	Q Exactive HF	Q9NRH2	SNRK	S518	ENLPPKLSRLKMNIASPGTVHKRYHRRKSQG	MNIAS(ph)PGTVHK	Skin cancer
30890564	Vemurafenib S@A375 cell line BR2	SILAC	TiO2	Q Exactive HF	Q9NRH2	SNRK	S518	ENLPPKLSRLKMNIASPGTVHKRYHRRKSQG	MNIAS(ph)PGTVHK	Skin cancer
31665227	KO-SGK3@HEK293	TMT	TiO2	Orbitrap Fusion Tribrid	Q9NRH2	SNRK	S351	ILREKQEKEIQTRSASPSNIKAQFRQSWPTK		Cancer
31665227	WT-SGK3@HEK293	TMT	TiO2	Orbitrap Fusion Tribrid	Q9NRH2	SNRK	S351	ILREKQEKEIQTRSASPSNIKAQFRQSWPTK		Cancer
32156701	Dox +isoproterenol@RE cell line	TMT	Ti-MAC	QExactive HF	Q9NRH2	SNRK	S518	ENLPPKLSRLKMNIASPGTVHKRYHRRKSQG		Dephosphorylation
32156701	Dox basal@OE cell line	TMT	Ti-MAC	QExactive HF	Q9NRH2	SNRK	S518	ENLPPKLSRLKMNIASPGTVHKRYHRRKSQG		Dephosphorylation
32156701	Dox basal@RE cell line	TMT	Ti-MAC	QExactive HF	Q9NRH2	SNRK	S518	ENLPPKLSRLKMNIASPGTVHKRYHRRKSQG		Dephosphorylation
32156701	Dox+isoproterenol@OE cell line	TMT	Ti-MAC	QExactive HF	Q9NRH2	SNRK	S518	ENLPPKLSRLKMNIASPGTVHKRYHRRKSQG		Dephosphorylation
32156701	Isoproterenol@OE cell line	TMT	Ti-MAC	QExactive HF	Q9NRH2	SNRK	S518	ENLPPKLSRLKMNIASPGTVHKRYHRRKSQG		Dephosphorylation
32156701	Basal@OE cell line	TMT	Ti-MAC	QExactive HF	Q9NRH2	SNRK	S518	ENLPPKLSRLKMNIASPGTVHKRYHRRKSQG		Dephosphorylation
32156701	Isoproterenol@RE cell line	TMT	Ti-MAC	QExactive HF	Q9NRH2	SNRK	S518	ENLPPKLSRLKMNIASPGTVHKRYHRRKSQG		Dephosphorylation
32156701	Basal@RE cell line	TMT	Ti-MAC	QExactive HF	Q9NRH2	SNRK	S518	ENLPPKLSRLKMNIASPGTVHKRYHRRKSQG		Dephosphorylation
33067575	Untreated@MV4-11-AML- cell line	iTRAQ	TiO2	LTQ Orbitrap Velos	Q9NRH2	SNRK	S518	MNIASPGTVHK		Blood cancer
33259812	Mock infection(24h)@iPSC cell line	TMT	Q-Exactive HF-X	Fe-NTA	Q9NRH2	SNRK	S351	ILREKQEKEIQTRSASPSNIKAQFRQSWPTK		Pluripotent stem
33259812	SARS-CoV-2(24h)@iPSC cell line	TMT	Q-Exactive HF-X	Fe-NTA	Q9NRH2	SNRK	S351	ILREKQEKEIQTRSASPSNIKAQFRQSWPTK		Pluripotent stem
33357429	Unstimulated@Th-1 cells	SILAC	Ti-IMAC	Q Exactive Plus	Q9NRH2	SNRK	S518	ENLPPKLSRLKMNIASPGTVHKRYHRRKSQG	MNIAS(ph)PGTVHK	Cytokine stimulation
33357429	Unstimulated@Th-1 cells	SILAC	Ti-IMAC	Q Exactive Plus	Q9NRH2	SNRK	S390	DDLTATPLSHATVPQSPARAADSVLNGHRSK	IDVPQDLEDDLTATPLSHATVPQS(ph)PAR	Cytokine stimulation
33357429	HyIL6@Th-1 cells	SILAC	Ti-IMAC	Q Exactive Plus	Q9NRH2	SNRK	S518	ENLPPKLSRLKMNIASPGTVHKRYHRRKSQG	MNIAS(ph)PGTVHK	Cytokine stimulation
33357429	HyIL6@Th-1 cells	SILAC	Ti-IMAC	Q Exactive Plus	Q9NRH2	SNRK	S390	DDLTATPLSHATVPQSPARAADSVLNGHRSK	IDVPQDLEDDLTATPLSHATVPQS(ph)PAR	Cytokine stimulation
33357429	HyIL6+MSC@Th-1 cells	SILAC	Ti-IMAC	Q Exactive Plus	Q9NRH2	SNRK	S518	ENLPPKLSRLKMNIASPGTVHKRYHRRKSQG	MNIAS(ph)PGTVHK	Cytokine stimulation
33357429	HyIL6+MSC@Th-1 cells	SILAC	Ti-IMAC	Q Exactive Plus	Q9NRH2	SNRK	S390	DDLTATPLSHATVPQSPARAADSVLNGHRSK	IDVPQDLEDDLTATPLSHATVPQS(ph)PAR	Cytokine stimulation
33727228	DMSO@COR1 cell line Exp2	SILAC	TiO2	LTQ-Orbitrap Elite	Q9NRH2	SNRK	S518	ENLPPKLSRLKMNIASPGTVHKRYHRRKSQG	MNIAS(ph)PGTVHKR	Lung Cancer
33727228	DMSO@COR10 cell line Exp2	SILAC	TiO2	LTQ-Orbitrap Elite	Q9NRH2	SNRK	S518	ENLPPKLSRLKMNIASPGTVHKRYHRRKSQG	MNIAS(ph)PGTVHKR	Lung Cancer
33727228	DMSO@H1975 cell line Exp2	SILAC	TiO2	LTQ-Orbitrap Elite	Q9NRH2	SNRK	S518	ENLPPKLSRLKMNIASPGTVHKRYHRRKSQG	MNIAS(ph)PGTVHKR	Lung Cancer
33755436	DMSO@BT-474 cell line R4	TMT	LTQ Orbitrap Elite	Fe-IMAC	Q9NRH2	SNRK	S351	EIQTRSASPSNIKAQ	EIQTRSAs(ph)PSNIKAQ	Breast cancer
33755436	AZD5363@BT-474 cell line R4	TMT	LTQ Orbitrap Elite	Fe-IMAC	Q9NRH2	SNRK	S351	EIQTRSASPSNIKAQ	EIQTRSAs(ph)PSNIKAQ	Breast cancer
33755436	GSK2110183@BT-474 cell line R4	TMT	LTQ Orbitrap Elite	Fe-IMAC	Q9NRH2	SNRK	S351	EIQTRSASPSNIKAQ	EIQTRSAs(ph)PSNIKAQ	Breast cancer
33755436	GSK690693@BT-474 cell line R4	TMT	LTQ Orbitrap Elite	Fe-IMAC	Q9NRH2	SNRK	S351	EIQTRSASPSNIKAQ	EIQTRSAs(ph)PSNIKAQ	Breast cancer
33755436	Ipatasertib@BT-474 cell line R4	TMT	LTQ Orbitrap Elite	Fe-IMAC	Q9NRH2	SNRK	S351	EIQTRSASPSNIKAQ	EIQTRSAs(ph)PSNIKAQ	Breast cancer
33755436	MK-2206@BT-474 cell line R4	TMT	LTQ Orbitrap Elite	Fe-IMAC	Q9NRH2	SNRK	S351	EIQTRSASPSNIKAQ	EIQTRSAs(ph)PSNIKAQ	Breast cancer
33797919	Untreated control@HeLa cell line R1	SILAC	TiO2	Q Exactive	Q9NRH2	SNRK	S390	IDVPQDLEDDLTATPLSHATVPQSPAR	-	Cervical cancer
33797919	Rapamycin@HeLa cell line R1	SILAC	TiO2	Q Exactive	Q9NRH2	SNRK	S390	IDVPQDLEDDLTATPLSHATVPQSPAR	-	Cervical cancer
33845483	DMSO(24h)@A549 cell line	Label-free	Fe3+NTA	Orbitrap Exploris 480	Q9NRH2	SNRK	T521	PPKLSRLKMNIASPGTVHKRYHRRKSQGRGS		SARS-Infection
33845483	DMSO(24h)@A549 cell line	Label-free	Fe3+NTA	Orbitrap Exploris 480	Q9NRH2	SNRK	S351	ILREKQEKEIQTRSASPSNIKAQFRQSWPTK		SARS-Infection
33845483	DMSO(36h)@A549 cell line	Label-free	Fe3+NTA	Orbitrap Exploris 480	Q9NRH2	SNRK	T521	PPKLSRLKMNIASPGTVHKRYHRRKSQGRGS		SARS-Infection
33845483	DMSO(36h)@A549 cell line	Label-free	Fe3+NTA	Orbitrap Exploris 480	Q9NRH2	SNRK	S351	ILREKQEKEIQTRSASPSNIKAQFRQSWPTK		SARS-Infection
33845483	SARS-CoV(24h)@A549 cell line	Label-free	Fe3+NTA	Orbitrap Exploris 480	Q9NRH2	SNRK	T521	PPKLSRLKMNIASPGTVHKRYHRRKSQGRGS		SARS-Infection
33845483	SARS-CoV(36h)@A549 cell line	Label-free	Fe3+NTA	Orbitrap Exploris 480	Q9NRH2	SNRK	S518	ENLPPKLSRLKMNIASPGTVHKRYHRRKSQG		SARS-Infection
33845483	SARS-CoV(36h)@A549 cell line	Label-free	Fe3+NTA	Orbitrap Exploris 480	Q9NRH2	SNRK	T521	PPKLSRLKMNIASPGTVHKRYHRRKSQGRGS		SARS-Infection
33845483	SARS-CoV(36h)@A549 cell line	Label-free	Fe3+NTA	Orbitrap Exploris 480	Q9NRH2	SNRK	S351	ILREKQEKEIQTRSASPSNIKAQFRQSWPTK		SARS-Infection
33845483	SARS-CoV2(24h)@A549 cell line	Label-free	Fe3+NTA	Orbitrap Exploris 480	Q9NRH2	SNRK	T521	PPKLSRLKMNIASPGTVHKRYHRRKSQGRGS		SARS-Infection
33845483	SARS-CoV2(24h)@A549 cell line	Label-free	Fe3+NTA	Orbitrap Exploris 480	Q9NRH2	SNRK	S351	ILREKQEKEIQTRSASPSNIKAQFRQSWPTK		SARS-Infection
33845483	SARS-CoV2(36h)@A549 cell line	Label-free	Fe3+NTA	Orbitrap Exploris 480	Q9NRH2	SNRK	T521	PPKLSRLKMNIASPGTVHKRYHRRKSQGRGS		SARS-Infection
33845483	SARS-CoV2(36h)@A549 cell line	Label-free	Fe3+NTA	Orbitrap Exploris 480	Q9NRH2	SNRK	S351	ILREKQEKEIQTRSASPSNIKAQFRQSWPTK		SARS-Infection
33889818	Untreated@SH-SY5Y cell line	TMT	Ti02	QExactive HF	Q9NRH2	SNRK	S495	RKSAPVLNQIFEEGESDDEFDMDENLPPKLS		Neuroblastoma cancer
33889818	CBLsKD@SH-SY5Y cell line	TMT	Ti02	QExactive HF	Q9NRH2	SNRK	S495	RKSAPVLNQIFEEGESDDEFDMDENLPPKLS		Neuroblastoma cancer
33889818	Retinoic acid@SH-SY5Y cell line	TMT	Ti02	QExactive HF	Q9NRH2	SNRK	S495	RKSAPVLNQIFEEGESDDEFDMDENLPPKLS		Neuroblastoma cancer
33947818	Salmonella(2h)@HCT116 cells	SILAC	TiO2	Q-Exactive HF	Q9NRH2	SNRK	S569			Salmonella infection
33947818	Salmonella(30min)@HCT116 cells	SILAC	TiO2	Q-Exactive HF	Q9NRH2	SNRK	S569			Salmonella infection
33947818	Uninfected@HCT116 cells	SILAC	TiO2	Q-Exactive HF	Q9NRH2	SNRK	S569			Salmonella infection
34186244	DMSO ctrl1@HEK293T cell line	TMT	TIO2(HAMMOC)	Orbitrap Fusion Lumos or Q Exactive	Q9NRH2	SNRK	S390	DDLTATPLSHATVPQSPARAADSVLNGHRSK	-	Kinase-study
34186244	DMSO ctrl2@HEK293T cell line	TMT	TIO2(HAMMOC)	Orbitrap Fusion Lumos or Q Exactive	Q9NRH2	SNRK	S390	DDLTATPLSHATVPQSPARAADSVLNGHRSK	-	Kinase-study
34186244	DMSO ctrl2@HEK293T cell line	TMT	TIO2(HAMMOC)	Orbitrap Fusion Lumos or Q Exactive	Q9NRH2	SNRK	S563	SESRRRLDKDSGFTYSWHRRDSSEGPPGSEG	-	Kinase-study
34186244	CX-4945@HEK293T cell line	TMT	TIO2(HAMMOC)	Orbitrap Fusion Lumos or Q Exactive	Q9NRH2	SNRK	S390	DDLTATPLSHATVPQSPARAADSVLNGHRSK	-	Kinase-study
34186244	Forskolin@HEK293T cell line	TMT	TIO2(HAMMOC)	Orbitrap Fusion Lumos or Q Exactive	Q9NRH2	SNRK	S390	DDLTATPLSHATVPQSPARAADSVLNGHRSK	-	Kinase-study
34186244	Forskolin@HEK293T cell line	TMT	TIO2(HAMMOC)	Orbitrap Fusion Lumos or Q Exactive	Q9NRH2	SNRK	S563	SESRRRLDKDSGFTYSWHRRDSSEGPPGSEG	-	Kinase-study
34604676	DMSO+PCB@Primary ALL-5 cells	TMT	TiO2+Fe-NTA	Orbitrap Fusion Lumos	Q9NRH2	SNRK	S544	RKSQGRGSSCSSSETSDDDSESRRRLDKDSG	GSSCSSSETS(ph)DDDSESR	Acute Lymphoblastic Leukemia
34604676	DMSO@Primary ALL-5 cells	TMT	TiO2+Fe-NTA	Orbitrap Fusion Lumos	Q9NRH2	SNRK	S544	RKSQGRGSSCSSSETSDDDSESRRRLDKDSG	GSSCSSSETS(ph)DDDSESR	Acute Lymphoblastic Leukemia
34604676	VCR+PCB@Primary ALL-5 cells	TMT	TiO2+Fe-NTA	Orbitrap Fusion Lumos	Q9NRH2	SNRK	S544	RKSQGRGSSCSSSETSDDDSESRRRLDKDSG	GSSCSSSETS(ph)DDDSESR	Acute Lymphoblastic Leukemia
34604676	VCR@Primary ALL-5 cells	TMT	TiO2+Fe-NTA	Orbitrap Fusion Lumos	Q9NRH2	SNRK	S544	RKSQGRGSSCSSSETSDDDSESRRRLDKDSG	GSSCSSSETS(ph)DDDSESR	Acute Lymphoblastic Leukemia
34673281	BRAFi-resistant@A375 cells	SILAC	TiO2	Quadrupole Orbitrap	Q9NRH2	SNRK	S518	ENLPPKLSRLKMNIASPGTVHKRYHRRKSQG	MNIAS(ph)PGTVHK	Melanoma
34673281	BRAFi-resistant@A375 cells	SILAC	TiO2	Quadrupole Orbitrap	Q9NRH2	SNRK	S390	DDLTATPLSHATVPQSPARAADSVLNGHRSK	IDVPQDLEDDLTATPLSHATVPQS(ph)PAR	Melanoma
34673281	BRAFi-sensitive@A375 cells	SILAC	TiO2	Quadrupole Orbitrap	Q9NRH2	SNRK	S518	ENLPPKLSRLKMNIASPGTVHKRYHRRKSQG	MNIAS(ph)PGTVHK	Melanoma
34673281	BRAFi-sensitive@A375 cells	SILAC	TiO2	Quadrupole Orbitrap	Q9NRH2	SNRK	S390	DDLTATPLSHATVPQSPARAADSVLNGHRSK	IDVPQDLEDDLTATPLSHATVPQS(ph)PAR	Melanoma
34974192	CCP(0h)@C431A-Parkin HeLa cells	Dimethyl Labeling	IMAC	Q Exactive HF	Q9NRH2	SNRK	S362	TRSASPSNIKAQFRQSWPTKIDVPQDLEDDL	AQFRQS(ph)WPTK	Mitophagy
34974192	CCP(0h)@WT Parkin HeLa cells	Dimethyl Labeling	IMAC	Q Exactive HF	Q9NRH2	SNRK	S362	TRSASPSNIKAQFRQSWPTKIDVPQDLEDDL	AQFRQS(ph)WPTK	Mitophagy
34974192	CCP(12h)@C431A-Parkin HeLa cells	Dimethyl Labeling	IMAC	Q Exactive HF	Q9NRH2	SNRK	S362	TRSASPSNIKAQFRQSWPTKIDVPQDLEDDL	AQFRQS(ph)WPTK	Mitophagy
34974192	CCP(12h)@WT Parkin HeLa cells	Dimethyl Labeling	IMAC	Q Exactive HF	Q9NRH2	SNRK	S362	TRSASPSNIKAQFRQSWPTKIDVPQDLEDDL	AQFRQS(ph)WPTK	Mitophagy
34974192	CCP(18h)@C431A-Parkin HeLa cells	Dimethyl Labeling	IMAC	Q Exactive HF	Q9NRH2	SNRK	S362	TRSASPSNIKAQFRQSWPTKIDVPQDLEDDL	AQFRQS(ph)WPTK	Mitophagy
34974192	CCP(18h)@WT Parkin HeLa cells	Dimethyl Labeling	IMAC	Q Exactive HF	Q9NRH2	SNRK	S362	TRSASPSNIKAQFRQSWPTKIDVPQDLEDDL	AQFRQS(ph)WPTK	Mitophagy
34974192	CCP(2h)@C431A-Parkin HeLa cells	Dimethyl Labeling	IMAC	Q Exactive HF	Q9NRH2	SNRK	S362	TRSASPSNIKAQFRQSWPTKIDVPQDLEDDL	AQFRQS(ph)WPTK	Mitophagy
34974192	CCP(2h)@WT Parkin HeLa cells	Dimethyl Labeling	IMAC	Q Exactive HF	Q9NRH2	SNRK	S362	TRSASPSNIKAQFRQSWPTKIDVPQDLEDDL	AQFRQS(ph)WPTK	Mitophagy
34974192	CCP(6h)@C431A-Parkin HeLa cells	Dimethyl Labeling	IMAC	Q Exactive HF	Q9NRH2	SNRK	S362	TRSASPSNIKAQFRQSWPTKIDVPQDLEDDL	AQFRQS(ph)WPTK	Mitophagy
34974192	CCP(6h)@WT Parkin HeLa cells	Dimethyl Labeling	IMAC	Q Exactive HF	Q9NRH2	SNRK	S362	TRSASPSNIKAQFRQSWPTKIDVPQDLEDDL	AQFRQS(ph)WPTK	Mitophagy
35257745	DMSO(10min)@EA.hy926 cell line	TMT	TIO2	Orbitrap Fusion Tribrid	Q9NRH2	SNRK	S569			cardiovascular disease
35257745	DMSO(0min)@EA.hy926 cell line	TMT	TIO2	Orbitrap Fusion Tribrid	Q9NRH2	SNRK	S569		rDS(ph)SEGPPGSEGDGGGQSkPSNASGGVDk	cardiovascular disease
35257745	SB203580(10min)@EA.hy926 cell line	TMT	TIO2	Orbitrap Fusion Tribrid	Q9NRH2	SNRK	S569		rDS(ph)SEGPPGSEGDGGGQSkPSNASGGVDk	cardiovascular disease
35257745	SB203580(0min)@EA.hy926 cell line	TMT	TIO2	Orbitrap Fusion Tribrid	Q9NRH2	SNRK	S569		rDS(ph)SEGPPGSEGDGGGQSkPSNASGGVDk	cardiovascular disease
35608653	Mock(12h)@Calu-3 cells	Labelling not mention	Enrichment (no details)	OrbiMS not mention	Q9NRH2	SNRK	S607	GVDKASPSENNAGGGSPSSGSGGNPTNTSGT		SARS-CoV-2 r
35608653	Mock(12h)@Calu-3 cells	Labelling not mention	Enrichment (no details)	OrbiMS not mention	Q9NRH2	SNRK	S569	LDKDSGFTYSWHRRDSSEGPPGSEGDGGGQS		SARS-CoV-2 r
35608653	Mock(4h)@Calu-3 cells	Labelling not mention	Enrichment (no details)	OrbiMS not mention	Q9NRH2	SNRK	S607	GVDKASPSENNAGGGSPSSGSGGNPTNTSGT		SARS-CoV-2 r
35608653	Mock(4h)@Calu-3 cells	Labelling not mention	Enrichment (no details)	OrbiMS not mention	Q9NRH2	SNRK	S569	LDKDSGFTYSWHRRDSSEGPPGSEGDGGGQS		SARS-CoV-2 r
35608653	SARS2(12h)@Calu-3 cells	Labelling not mention	Enrichment (no details)	OrbiMS not mention	Q9NRH2	SNRK	S607	GVDKASPSENNAGGGSPSSGSGGNPTNTSGT		SARS-CoV-2 r
35608653	SARS2(12h)@Calu-3 cells	Labelling not mention	Enrichment (no details)	OrbiMS not mention	Q9NRH2	SNRK	S569	LDKDSGFTYSWHRRDSSEGPPGSEGDGGGQS		SARS-CoV-2 r
35608653	SARS2(4h)@Calu-3 cells	Labelling not mention	Enrichment (no details)	OrbiMS not mention	Q9NRH2	SNRK	S607	GVDKASPSENNAGGGSPSSGSGGNPTNTSGT		SARS-CoV-2 r
35608653	SARS2(4h)@Calu-3 cells	Labelling not mention	Enrichment (no details)	OrbiMS not mention	Q9NRH2	SNRK	S569	LDKDSGFTYSWHRRDSSEGPPGSEGDGGGQS		SARS-CoV-2 r
35608653	SARS2(8h)@Calu-3 cells	Labelling not mention	Enrichment (no details)	OrbiMS not mention	Q9NRH2	SNRK	S607	GVDKASPSENNAGGGSPSSGSGGNPTNTSGT		SARS-CoV-2 r
35608653	SARS2(8h)@Calu-3 cells	Labelling not mention	Enrichment (no details)	OrbiMS not mention	Q9NRH2	SNRK	S569	LDKDSGFTYSWHRRDSSEGPPGSEGDGGGQS		SARS-CoV-2 r
35688186	Coumarin(0Î¼M)@HepG2 cells	label-free		Orbitrap Lumos	Q9NRH2	SNRK	T378	WPTKIDVPQDLEDDLTATPLSHATVPQSPAR	IDVPQDLEDDLT(ph)ATPLSHATVPQSPAR	Signaling
35688186	Quercetin(0Î¼M)@HepG2 cells	label-free	Enrichment (no details)	Orbitrap Lumos	Q9NRH2	SNRK	S390	DDLTATPLSHATVPQSPARAADSVLNGHRSK	IDVPQDLEDDLTATPLSHATVPQS(ph)PAR	Signaling
35688186	Quercetin(0Î¼M)@HepG2 cells	label-free	Enrichment (no details)	Orbitrap Lumos	Q9NRH2	SNRK	S569	LDKDSGFTYSWHRRDSSEGPPGSEGDGGGQS	RDS(ph)SEGPPGSEGDGGGQSKPSNASGGVDK	Signaling
35688186	Coumarin(0.001Î¼M)@HepG2 cells	label-free		Orbitrap Lumos	Q9NRH2	SNRK	T378	WPTKIDVPQDLEDDLTATPLSHATVPQSPAR	IDVPQDLEDDLT(ph)ATPLSHATVPQSPAR	Signaling
35688186	Coumarin(0.01Î¼M)@HepG2 cells	label-free		Orbitrap Lumos	Q9NRH2	SNRK	T378	WPTKIDVPQDLEDDLTATPLSHATVPQSPAR	IDVPQDLEDDLT(ph)ATPLSHATVPQSPAR	Signaling
35688186	Caffeine(0.01Î¼M)@HepG2 cells	label-free	Enrichment (no details)	Orbitrap Lumos	Q9NRH2	SNRK	S607	GVDKASPSENNAGGGSPSSGSGGNPTNTSGT	ASPSENNAGGGS(ph)PSSGSGGNPTNTSGTTR	Signaling
35688186	Coumarin(0.1Î¼M)@HepG2 cells	label-free		Orbitrap Lumos	Q9NRH2	SNRK	T378	WPTKIDVPQDLEDDLTATPLSHATVPQSPAR	IDVPQDLEDDLT(ph)ATPLSHATVPQSPAR	Signaling
35688186	Caffeine(0.1Î¼M)@HepG2 cells	label-free	Enrichment (no details)	Orbitrap Lumos	Q9NRH2	SNRK	S607	GVDKASPSENNAGGGSPSSGSGGNPTNTSGT	ASPSENNAGGGS(ph)PSSGSGGNPTNTSGTTR	Signaling
35688186	Coumarin(1Î¼M)@HepG2 cells	label-free		Orbitrap Lumos	Q9NRH2	SNRK	T378	WPTKIDVPQDLEDDLTATPLSHATVPQSPAR	IDVPQDLEDDLT(ph)ATPLSHATVPQSPAR	Signaling
35688186	Caffeine(1Î¼M)@HepG2 cells	label-free	Enrichment (no details)	Orbitrap Lumos	Q9NRH2	SNRK	S607	GVDKASPSENNAGGGSPSSGSGGNPTNTSGT	ASPSENNAGGGS(ph)PSSGSGGNPTNTSGTTR	Signaling
35688186	Coumarin(10Î¼M)@HepG2 cells	label-free		Orbitrap Lumos	Q9NRH2	SNRK	T378	WPTKIDVPQDLEDDLTATPLSHATVPQSPAR	IDVPQDLEDDLT(ph)ATPLSHATVPQSPAR	Signaling
35688186	Caffeine(10Î¼M)@HepG2 cells	label-free	Enrichment (no details)	Orbitrap Lumos	Q9NRH2	SNRK	S607	GVDKASPSENNAGGGSPSSGSGGNPTNTSGT	ASPSENNAGGGS(ph)PSSGSGGNPTNTSGTTR	Signaling
35688186	Coumarin(100Î¼M)@HepG2 cells	label-free		Orbitrap Lumos	Q9NRH2	SNRK	T378	WPTKIDVPQDLEDDLTATPLSHATVPQSPAR	IDVPQDLEDDLT(ph)ATPLSHATVPQSPAR	Signaling
35688186	Caffeine(100Î¼M)@HepG2 cells	label-free	Enrichment (no details)	Orbitrap Lumos	Q9NRH2	SNRK	S607	GVDKASPSENNAGGGSPSSGSGGNPTNTSGT	ASPSENNAGGGS(ph)PSSGSGGNPTNTSGTTR	Signaling
35688186	Caffeine(1000Î¼M)@HepG2 cells	label-free	Enrichment (no details)	Orbitrap Lumos	Q9NRH2	SNRK	S607	GVDKASPSENNAGGGSPSSGSGGNPTNTSGT	ASPSENNAGGGS(ph)PSSGSGGNPTNTSGTTR	Signaling
35688186	Quercetin(0.2Î¼M)@HepG2 cells	label-free	Enrichment (no details)	Orbitrap Lumos	Q9NRH2	SNRK	S390	DDLTATPLSHATVPQSPARAADSVLNGHRSK	IDVPQDLEDDLTATPLSHATVPQS(ph)PAR	Signaling
35688186	Quercetin(0.2Î¼M)@HepG2 cells	label-free	Enrichment (no details)	Orbitrap Lumos	Q9NRH2	SNRK	S569	LDKDSGFTYSWHRRDSSEGPPGSEGDGGGQS	RDS(ph)SEGPPGSEGDGGGQSKPSNASGGVDK	Signaling
35688186	Quercetin(10Î¼M)@HepG2 cells	label-free	Enrichment (no details)	Orbitrap Lumos	Q9NRH2	SNRK	S390	DDLTATPLSHATVPQSPARAADSVLNGHRSK	IDVPQDLEDDLTATPLSHATVPQS(ph)PAR	Signaling
35688186	Quercetin(10Î¼M)@HepG2 cells	label-free	Enrichment (no details)	Orbitrap Lumos	Q9NRH2	SNRK	S607	GVDKASPSENNAGGGSPSSGSGGNPTNTSGT	ASPSENNAGGGS(ph)PSSGSGGNPTNTSGTTR	Signaling
35688186	Quercetin(10Î¼M)@HepG2 cells	label-free	Enrichment (no details)	Orbitrap Lumos	Q9NRH2	SNRK	S569	LDKDSGFTYSWHRRDSSEGPPGSEGDGGGQS	RDS(ph)SEGPPGSEGDGGGQSKPSNASGGVDK	Signaling
35838755	DMSO@A498 cancer cell	SILAC	Enrichment (no details)	Mass spec( no details)	Q9NRH2	SNRK	S390	DDLTATPLSHATVPQSPARAADSVLNGHRSK	IDVPQDLEDDLTATPLSHATVPQS(ph)PAR	Renal cancer
35838755	EA@A498 cell	SILAC	Enrichment (no details)	Mass spec(no details)	Q9NRH2	SNRK	S390	DDLTATPLSHATVPQSPARAADSVLNGHRSK	IDVPQDLEDDLTATPLSHATVPQS(ph)PAR	Renal cancer
35882839	Irrelevant shRNA@HCT116	Label-free	not mentioned	Orbitrap Fusion Lumos	Q9NRH2	SNRK	S569			Colon-cancer
35882839	shRNA 947@HCT116	Label-free	not mentioned	Orbitrap Fusion Lumos	Q9NRH2	SNRK	S569			Colon-cancer
35947955	DMSO@MV4-11 cell line F1 CC	TMT	TiO2	Q Exactive HF-X	Q9NRH2	SNRK	S569	YSWHRRDSSEGPPGS	ysWHRRDssEGPPGS	Blood-cancer
35947955	MK2206@MV4-11 cell line F1 CC	TMT	TiO2	Q Exactive HF-X	Q9NRH2	SNRK	S569	YSWHRRDSSEGPPGS	ysWHRRDssEGPPGS	Blood-cancer
35947955	Selinexor@MV4-11 cell line F1 CC	TMT	TiO2	Q Exactive HF-X	Q9NRH2	SNRK	S569	YSWHRRDSSEGPPGS	ysWHRRDssEGPPGS	Blood-cancer
35947955	Selinexor+MK2206@MV4-11 cell line F1 CC	TMT	TiO2	Q Exactive HF-X	Q9NRH2	SNRK	S569	YSWHRRDSSEGPPGS	ysWHRRDssEGPPGS	Blood-cancer
24846711	Magnetic nanoparticles enrichment@HeLa cells	Not mentioned	Magnetic IMAC	Q-Exactive	Q9NRH2	SNRK	S518		MNIAS(ph)PGTVHK	Selective enrichment
29449344	Optimised cell lysis@HeLa cells		Fe3+-IMAC	Orbitrap Q- Exactive HF	Q9NRH2	SNRK	S569	LDKDSGFTYSWHRRDSSEGPPGSEGDGGGQS	RDS(ph)SEGPPGSEGDGGGQSK	Benzonase digestion
29449344	Standard cell lysis@HEK cells		Fe3+-IMAC	Orbitrap Q- Exactive HF	Q9NRH2	SNRK	S518	ENLPPKLSRLKMNIASPGTVHKRYHRRKSQG	MNIAS(ph)PGTVHK	Benzonase digestion
29449344	Standard cell lysis@HeLa cells	NOT MENTIONED	Fe3+-IMAC	Orbitrap Q- Exactive HF	Q9NRH2	SNRK	S390	DDLTATPLSHATVPQSPARAADSVLNGHRSK	IDVPQDLEDDLTATPLSHATVPQS(ph)PAR	Benzonase digestion
35882839	shRNA 312@HCT116	Label-free	not mentioned	Orbitrap Fusion Lumos	Q9NRH2	SNRK	S569			Colon-cancer
35882839	shRNA 312@HCT116	Label-free	not mentioned	Orbitrap Fusion Lumos	Q9NRH2	SNRK	S570			Colon-cancer
22424773	Etoposide(24h)@U2OS cells	SILAC	TiO2	LTQ Orbitrap	Q9NRH2	SNRK	S607	NNAGGGSPSSGSG	ASPSENNAGGGS(ph)PSSGSGGNPTNTSGTTR	DNA damage response
22424773	IR(1h)@U2OS cells	SILAC	TiO2	LTQ Orbitrap	Q9NRH2	SNRK	S576	SEGPPGSEGDGGG	RDSSEGPPGS(ph)EGDGGGQSK	DNA damage response
22424773	IR(1h)@U2OS cells	SILAC	TiO2	LTQ Orbitrap	Q9NRH2	SNRK	S162	LTDFGFSNKFQPG	LTDFGFS(ph)NK	DNA damage response
22424773	DMSO (IR study)@U2OS cells	SILAC	TiO2	LTQ Orbitrap	Q9NRH2	SNRK	S576	SEGPPGSEGDGGG	RDSSEGPPGS(ph)EGDGGGQSK	DNA damage response
22424773	DMSO (IR study)@U2OS cells	SILAC	TiO2	LTQ Orbitrap	Q9NRH2	SNRK	S162	LTDFGFSNKFQPG	LTDFGFS(ph)NK	DNA damage response
22424773	DMSO@U2OS cells_22424773	SILAC	TiO2	LTQ Orbitrap	Q9NRH2	SNRK	S607	NNAGGGSPSSGSG	ASPSENNAGGGS(ph)PSSGSGGNPTNTSGTTR	DNA damage response
23898821	Crizotinib@H3122 cell line	SILAC	IMAC	Q Exactive	Q9NRH2	SNRK	S518	LKMNIASPGTVHK	MNIAS(ph)PGTVHK	Lung cancer
23898821	Crizotinib@H3122 cell line	mTRAQ	IMAC	Q Exactive	Q9NRH2	SNRK	S518	LKMNIASPGTVHK	MNIAS(ph)PGTVHK	Lung cancer
24850871	PGE2(10min)-MS1@Jurkat T cells	Label Free	Ti-IMAC	LTQ-Orbitrap Elite	Q9NRH2	SNRK	S390	DDLTATPLSHATVPQSPARAADSVLNGHRSK	_IDVPQDLEDDLTATPLSHATVPQS(ph)PAR_	T cells stimulated with PGE2
24850871	PGE2(10min)-MS1@Jurkat T cells	Label Free	Ti-IMAC	LTQ-Orbitrap Elite	Q9NRH2	SNRK	S383	DVPQDLEDDLTATPLSHATVPQSPARAADSV	IDVPQDLEDDLTATPLS(ph)HATVPQSPAR	T cells stimulated with PGE2
24850871	PGE2(10min)-MS2@Jurkat T cells	Label Free	Ti-IMAC	LTQ-Orbitrap Elite	Q9NRH2	SNRK	S390	DDLTATPLSHATVPQSPARAADSVLNGHRSK	_IDVPQDLEDDLTATPLSHATVPQS(ph)PAR_	T cells stimulated with PGE2
24850871	PGE2(10min)-MS2@Jurkat T cells	Label Free	Ti-IMAC	LTQ-Orbitrap Elite	Q9NRH2	SNRK	S383	DVPQDLEDDLTATPLSHATVPQSPARAADSV	IDVPQDLEDDLTATPLS(ph)HATVPQSPAR	T cells stimulated with PGE2
24850871	PGE2(20min)-MS1@Jurkat T cells	Label Free	Ti-IMAC	LTQ-Orbitrap Elite	Q9NRH2	SNRK	S390	DDLTATPLSHATVPQSPARAADSVLNGHRSK	_IDVPQDLEDDLTATPLSHATVPQS(ph)PAR_	T cells stimulated with PGE2
24850871	PGE2(20min)-MS1@Jurkat T cells	Label Free	Ti-IMAC	LTQ-Orbitrap Elite	Q9NRH2	SNRK	S383	DVPQDLEDDLTATPLSHATVPQSPARAADSV	IDVPQDLEDDLTATPLS(ph)HATVPQSPAR	T cells stimulated with PGE2
24850871	PGE2(20min)-MS2@Jurkat T cells	Label Free	Ti-IMAC	LTQ-Orbitrap Elite	Q9NRH2	SNRK	S390	DDLTATPLSHATVPQSPARAADSVLNGHRSK	_IDVPQDLEDDLTATPLSHATVPQS(ph)PAR_	T cells stimulated with PGE2
24850871	PGE2(20min)-MS2@Jurkat T cells	Label Free	Ti-IMAC	LTQ-Orbitrap Elite	Q9NRH2	SNRK	S383	DVPQDLEDDLTATPLSHATVPQSPARAADSV	IDVPQDLEDDLTATPLS(ph)HATVPQSPAR	T cells stimulated with PGE2
24850871	PGE2(30min)-MS1@Jurkat T cells	Label Free	Ti-IMAC	LTQ-Orbitrap Elite	Q9NRH2	SNRK	S390	DDLTATPLSHATVPQSPARAADSVLNGHRSK	_IDVPQDLEDDLTATPLSHATVPQS(ph)PAR_	T cells stimulated with PGE2
24850871	PGE2(30min)-MS1@Jurkat T cells	Label Free	Ti-IMAC	LTQ-Orbitrap Elite	Q9NRH2	SNRK	S383	DVPQDLEDDLTATPLSHATVPQSPARAADSV	IDVPQDLEDDLTATPLS(ph)HATVPQSPAR	T cells stimulated with PGE2
24850871	PGE2(30min)-MS2@Jurkat T cells	Label Free	Ti-IMAC	LTQ-Orbitrap Elite	Q9NRH2	SNRK	S390	DDLTATPLSHATVPQSPARAADSVLNGHRSK	_IDVPQDLEDDLTATPLSHATVPQS(ph)PAR_	T cells stimulated with PGE2
24850871	PGE2(30min)-MS2@Jurkat T cells	Label Free	Ti-IMAC	LTQ-Orbitrap Elite	Q9NRH2	SNRK	S383	DVPQDLEDDLTATPLSHATVPQSPARAADSV	IDVPQDLEDDLTATPLS(ph)HATVPQSPAR	T cells stimulated with PGE2
24850871	PGE2(5min)-MS1@Jurkat T cells	Label Free	Ti-IMAC	LTQ-Orbitrap Elite	Q9NRH2	SNRK	S390	DDLTATPLSHATVPQSPARAADSVLNGHRSK	_IDVPQDLEDDLTATPLSHATVPQS(ph)PAR_	T cells stimulated with PGE2
24850871	PGE2(5min)-MS1@Jurkat T cells	Label Free	Ti-IMAC	LTQ-Orbitrap Elite	Q9NRH2	SNRK	S383	DVPQDLEDDLTATPLSHATVPQSPARAADSV	IDVPQDLEDDLTATPLS(ph)HATVPQSPAR	T cells stimulated with PGE2
24850871	PGE2(5min)-MS2@Jurkat T cells	Label Free	Ti-IMAC	LTQ-Orbitrap Elite	Q9NRH2	SNRK	S390	DDLTATPLSHATVPQSPARAADSVLNGHRSK	_IDVPQDLEDDLTATPLSHATVPQS(ph)PAR_	T cells stimulated with PGE2
24850871	PGE2(5min)-MS2@Jurkat T cells	Label Free	Ti-IMAC	LTQ-Orbitrap Elite	Q9NRH2	SNRK	S383	DVPQDLEDDLTATPLSHATVPQSPARAADSV	IDVPQDLEDDLTATPLS(ph)HATVPQSPAR	T cells stimulated with PGE2
24850871	PGE2(60min)-MS1@Jurkat T cells	Label Free	Ti-IMAC	LTQ-Orbitrap Elite	Q9NRH2	SNRK	S390	DDLTATPLSHATVPQSPARAADSVLNGHRSK	_IDVPQDLEDDLTATPLSHATVPQS(ph)PAR_	T cells stimulated with PGE2
24850871	PGE2(60min)-MS1@Jurkat T cells	Label Free	Ti-IMAC	LTQ-Orbitrap Elite	Q9NRH2	SNRK	S383	DVPQDLEDDLTATPLSHATVPQSPARAADSV	IDVPQDLEDDLTATPLS(ph)HATVPQSPAR	T cells stimulated with PGE2
24850871	PGE2(60min)-MS2@Jurkat T cells	Label Free	Ti-IMAC	LTQ-Orbitrap Elite	Q9NRH2	SNRK	S390	DDLTATPLSHATVPQSPARAADSVLNGHRSK	_IDVPQDLEDDLTATPLSHATVPQS(ph)PAR_	T cells stimulated with PGE2
24850871	PGE2(60min)-MS2@Jurkat T cells	Label Free	Ti-IMAC	LTQ-Orbitrap Elite	Q9NRH2	SNRK	S383	DVPQDLEDDLTATPLSHATVPQSPARAADSV	IDVPQDLEDDLTATPLS(ph)HATVPQSPAR	T cells stimulated with PGE2
24850871	PGE2(0min)-MS1@Jurkat T cells	Label Free	Ti-IMAC	LTQ-Orbitrap Elite	Q9NRH2	SNRK	S390	DDLTATPLSHATVPQSPARAADSVLNGHRSK	_IDVPQDLEDDLTATPLSHATVPQS(ph)PAR_	T cells stimulated with PGE2
24850871	PGE2(0min)-MS1@Jurkat T cells	Label Free	Ti-IMAC	LTQ-Orbitrap Elite	Q9NRH2	SNRK	S383	DVPQDLEDDLTATPLSHATVPQSPARAADSV	IDVPQDLEDDLTATPLS(ph)HATVPQSPAR	T cells stimulated with PGE2
24850871	PGE2(0min)-MS2@Jurkat T cells	Label Free	Ti-IMAC	LTQ-Orbitrap Elite	Q9NRH2	SNRK	S390	DDLTATPLSHATVPQSPARAADSVLNGHRSK	_IDVPQDLEDDLTATPLSHATVPQS(ph)PAR_	T cells stimulated with PGE2
24850871	PGE2(0min)-MS2@Jurkat T cells	Label Free	Ti-IMAC	LTQ-Orbitrap Elite	Q9NRH2	SNRK	S383	DVPQDLEDDLTATPLSHATVPQSPARAADSV	IDVPQDLEDDLTATPLS(ph)HATVPQSPAR	T cells stimulated with PGE2
25002506	PD184352+ PMA(30min)@HEK293 cells	SILAC	TiO2	Orbitrap	Q9NRH2	SNRK	T521		MNIASPGT(ph)VHK	skin cancer
25002506	BI-D1870+ PMA(30min)@HEK293 cells	SILAC	TiO2	Orbitrap	Q9NRH2	SNRK	T521		MNIASPGT(ph)VHK	skin cancer
25002506	BI-D1870(2h)@A375 cells	SILAC	TiO2	Orbitrap	Q9NRH2	SNRK	T521		MNIASPGT(ph)VHK	skin cancer
25002506	Control RNAi@A375 cells	SILAC	TiO2	Orbitrap	Q9NRH2	SNRK	T521		MNIASPGT(ph)VHK	skin cancer
25002506	Control RNAi + PMA(30min)@HEK293 cells	SILAC	TiO2	Orbitrap	Q9NRH2	SNRK	T521		MNIASPGT(ph)VHK	skin cancer
25002506	DMSO@A375 cells	SILAC	TiO2	Orbitrap	Q9NRH2	SNRK	T521		MNIASPGT(ph)VHK	skin cancer
25002506	PD184352(2h)@A375 cells	SILAC	TiO2	Orbitrap	Q9NRH2	SNRK	T521		MNIASPGT(ph)VHK	skin cancer
25002506	PMA(30min)@HEK293 cells	SILAC	TiO2	Orbitrap	Q9NRH2	SNRK	T521		MNIASPGT(ph)VHK	skin cancer
25002506	RSK1/2 RNAi@A375 cells	SILAC	TiO2	Orbitrap	Q9NRH2	SNRK	T521		MNIASPGT(ph)VHK	skin cancer
25002506	RSK1/2 RNAi + PMA (30min)@HEK293 cells	SILAC	TiO2	Orbitrap	Q9NRH2	SNRK	T521		MNIASPGT(ph)VHK	skin cancer
25003641	DMSO@HL-60 cells	SILAC	TiO2	Q Exactive	Q9NRH2	SNRK	S390	DDLTATPLSHATVPQSPARAADSVLNGHRSK	IDVPQDLEDDLTATPLSHATVPQS(ph)PAR	leukemia
25003641	VE-821@HL-60 cells	SILAC	TiO2	Q Exactive	Q9NRH2	SNRK	S390	DDLTATPLSHATVPQSPARAADSVLNGHRSK	IDVPQDLEDDLTATPLSHATVPQS(ph)PAR	leukemia
25159151	Nocodazole(pY)@Hela cell line	label-free	pY	Q Exactive	Q9NRH2	SNRK	S518	ENLPPKLSRLKMNIASPGTVHKRYHRRKSQG		Cancer
25159151	Nocodazole(pY)@Hela cell line	label-free	pY	Q Exactive	Q9NRH2	SNRK	S275	LEEIENHPWLQGVDPSPATKYNIPLVSYKNL		Cancer
25159151	Nocodazole(pY)@Hela cell line	label-free	pY	Q Exactive	Q9NRH2	SNRK	T380	TKIDVPQDLEDDLTATPLSHATVPQSPARAA		Cancer
25159151	Nocodazole(pY)@Hela cell line	label-free	pY	Q Exactive	Q9NRH2	SNRK	T521	PPKLSRLKMNIASPGTVHKRYHRRKSQGRGS		Cancer
25159151	Nocodazole(pY)@Hela cell line	label-free	pY	Q Exactive	Q9NRH2	SNRK	S607	GVDKASPSENNAGGGSPSSGSGGNPTNTSGT		Cancer
25159151	Pervanadate@Hela cell line_25159151	label-free	pY	Q Exactive	Q9NRH2	SNRK	S518	ENLPPKLSRLKMNIASPGTVHKRYHRRKSQG		Cancer
25159151	Pervanadate@Hela cell line_25159151	label-free	pY	Q Exactive	Q9NRH2	SNRK	S275	LEEIENHPWLQGVDPSPATKYNIPLVSYKNL		Cancer
25159151	Pervanadate@Hela cell line_25159151	label-free	pY	Q Exactive	Q9NRH2	SNRK	T380	TKIDVPQDLEDDLTATPLSHATVPQSPARAA		Cancer
25159151	Pervanadate@Hela cell line_25159151	label-free	pY	Q Exactive	Q9NRH2	SNRK	T521	PPKLSRLKMNIASPGTVHKRYHRRKSQGRGS		Cancer
25159151	Pervanadate@Hela cell line_25159151	label-free	pY	Q Exactive	Q9NRH2	SNRK	S607	GVDKASPSENNAGGGSPSSGSGGNPTNTSGT		Cancer
25159151	EGF(15min)@HeLa cell line	label-free	TiO2	Q Exactive mass spectrometer	Q9NRH2	SNRK	S518	ENLPPKLSRLKMNIASPGTVHKRYHRRKSQG		Cancer
25159151	EGF(15min)@HeLa cell line	label-free	TiO2	Q Exactive mass spectrometer	Q9NRH2	SNRK	S275	LEEIENHPWLQGVDPSPATKYNIPLVSYKNL		Cancer
25159151	EGF(15min)@HeLa cell line	label-free	TiO2	Q Exactive mass spectrometer	Q9NRH2	SNRK	T380	TKIDVPQDLEDDLTATPLSHATVPQSPARAA		Cancer
25159151	EGF(15min)@HeLa cell line	label-free	TiO2	Q Exactive mass spectrometer	Q9NRH2	SNRK	T521	PPKLSRLKMNIASPGTVHKRYHRRKSQGRGS		Cancer
25159151	EGF(15min)@HeLa cell line	label-free	TiO2	Q Exactive mass spectrometer	Q9NRH2	SNRK	S607	GVDKASPSENNAGGGSPSSGSGGNPTNTSGT		Cancer
25159151	EGF(5min)@HeLa cell line	label-free	pY	Q Exactive	Q9NRH2	SNRK	S518	ENLPPKLSRLKMNIASPGTVHKRYHRRKSQG		Cancer
25159151	EGF(5min)@HeLa cell line	label-free	pY	Q Exactive	Q9NRH2	SNRK	S275	LEEIENHPWLQGVDPSPATKYNIPLVSYKNL		Cancer
25159151	EGF(5min)@HeLa cell line	label-free	pY	Q Exactive	Q9NRH2	SNRK	T380	TKIDVPQDLEDDLTATPLSHATVPQSPARAA		Cancer
25159151	EGF(5min)@HeLa cell line	label-free	pY	Q Exactive	Q9NRH2	SNRK	T521	PPKLSRLKMNIASPGTVHKRYHRRKSQGRGS		Cancer
25159151	EGF(5min)@HeLa cell line	label-free	pY	Q Exactive	Q9NRH2	SNRK	S607	GVDKASPSENNAGGGSPSSGSGGNPTNTSGT		Cancer
25159151	Nocodazole(TiO2)@Hela cell line	label-free	TiO2	Q Exactive mass spectrometer	Q9NRH2	SNRK	S518	ENLPPKLSRLKMNIASPGTVHKRYHRRKSQG		Cancer
25159151	Nocodazole(TiO2)@Hela cell line	label-free	TiO2	Q Exactive mass spectrometer	Q9NRH2	SNRK	S275	LEEIENHPWLQGVDPSPATKYNIPLVSYKNL		Cancer
25159151	Nocodazole(TiO2)@Hela cell line	label-free	TiO2	Q Exactive mass spectrometer	Q9NRH2	SNRK	T380	TKIDVPQDLEDDLTATPLSHATVPQSPARAA		Cancer
25159151	Nocodazole(TiO2)@Hela cell line	label-free	TiO2	Q Exactive mass spectrometer	Q9NRH2	SNRK	T521	PPKLSRLKMNIASPGTVHKRYHRRKSQGRGS		Cancer
25159151	Nocodazole(TiO2)@Hela cell line	label-free	TiO2	Q Exactive mass spectrometer	Q9NRH2	SNRK	S607	GVDKASPSENNAGGGSPSSGSGGNPTNTSGT		Cancer
25159151	Untreated@HeLa cell line	label-free	TiO2	Q Exactive mass spectrometer	Q9NRH2	SNRK	S518	ENLPPKLSRLKMNIASPGTVHKRYHRRKSQG		Cancer
25159151	Untreated@HeLa cell line	label-free	pY	Q Exactive	Q9NRH2	SNRK	S518	ENLPPKLSRLKMNIASPGTVHKRYHRRKSQG		Cancer
25159151	Untreated@HeLa cell line	label-free	TiO2	Q Exactive mass spectrometer	Q9NRH2	SNRK	S275	LEEIENHPWLQGVDPSPATKYNIPLVSYKNL		Cancer
25159151	Untreated@HeLa cell line	label-free	pY	Q Exactive	Q9NRH2	SNRK	S275	LEEIENHPWLQGVDPSPATKYNIPLVSYKNL		Cancer
25159151	Untreated@HeLa cell line	label-free	TiO2	Q Exactive mass spectrometer	Q9NRH2	SNRK	T380	TKIDVPQDLEDDLTATPLSHATVPQSPARAA		Cancer
25159151	Untreated@HeLa cell line	label-free	pY	Q Exactive	Q9NRH2	SNRK	T380	TKIDVPQDLEDDLTATPLSHATVPQSPARAA		Cancer
25159151	Untreated@HeLa cell line	label-free	TiO2	Q Exactive mass spectrometer	Q9NRH2	SNRK	T521	PPKLSRLKMNIASPGTVHKRYHRRKSQGRGS		Cancer
25159151	Untreated@HeLa cell line	label-free	pY	Q Exactive	Q9NRH2	SNRK	T521	PPKLSRLKMNIASPGTVHKRYHRRKSQGRGS		Cancer
25159151	Untreated@HeLa cell line	label-free	TiO2	Q Exactive mass spectrometer	Q9NRH2	SNRK	S607	GVDKASPSENNAGGGSPSSGSGGNPTNTSGT		Cancer
25159151	Untreated@HeLa cell line	label-free	pY	Q Exactive	Q9NRH2	SNRK	S607	GVDKASPSENNAGGGSPSSGSGGNPTNTSGT		Cancer
25404012	EGF+Erlotinib@H1975 cell line	SILAC	TiO2	LTQ Orbitrap XL	Q9NRH2	SNRK	S518		MNIAS(ph)PGTVHKR	lung cancer
25404012	Erlotinib@H1975 cell line_25404012	SILAC	TiO2	LTQ Orbitrap XL	Q9NRH2	SNRK	S518		MNIAS(ph)PGTVHKR	lung cancer
25404012	Untreated@H1975 cell line	SILAC	TiO2	LTQ Orbitrap XL	Q9NRH2	SNRK	S518		MNIAS(ph)PGTVHKR	lung cancer
25816343	Mock treated@16HBE14o- cells	SILAC	TiO2	LTQ Orbitrap Velos hybrid	Q9NRH2	SNRK	S569			Infection
25816343	Mock treated@S9 cells	SILAC	TiO2	LTQ Orbitrap Velos hybrid	Q9NRH2	SNRK	S569			Infection
25816343	rHla@16HBE14o- cells	SILAC	TiO2	LTQ Orbitrap Velos hybrid	Q9NRH2	SNRK	S569			Infection
25816343	rHla@S9 cells	SILAC	TiO2	LTQ Orbitrap Velos hybrid	Q9NRH2	SNRK	S569			Infection
25850435	Selumetinib(10Î¼m)@WM239A cells	SILAC	TiO2	LTQ Orbitrap Velos	Q9NRH2	SNRK	S518	ENLPPKLSRLKMNIASPGTVHKRYHRRKSQG		Melanoma
25850435	Selumetinib(10Î¼m)@WM239A cells	SILAC	TiO2	LTQ Orbitrap Velos	Q9NRH2	SNRK	S607	GVDKASPSENNAGGGSPSSGSGGNPTNTSGT		Melanoma
25850435	Selumetinib(30nM)@WM239A cells	SILAC	TiO2	LTQ Orbitrap Velos	Q9NRH2	SNRK	S518	ENLPPKLSRLKMNIASPGTVHKRYHRRKSQG	MNIAS(ph)PGTVHK	Melanoma
25850435	Vemurafenib(10Î¼m)@WM239A cells	SILAC	TiO2	LTQ Orbitrap Velos	Q9NRH2	SNRK	S518	ENLPPKLSRLKMNIASPGTVHKRYHRRKSQG		Melanoma
25850435	Vemurafenib(10Î¼m)@WM239A cells	SILAC	TiO2	LTQ Orbitrap Velos	Q9NRH2	SNRK	S607	GVDKASPSENNAGGGSPSSGSGGNPTNTSGT		Melanoma
25850435	Vemurafenib(30nM)@WM239A cells	SILAC	TiO2	LTQ Orbitrap Velos	Q9NRH2	SNRK	S518	ENLPPKLSRLKMNIASPGTVHKRYHRRKSQG	MNIAS(ph)PGTVHK	Melanoma
26265067	Serum starvation+Mock treatment@PaSC	TMT	TiO2	Orbitrap Fusion	Q9NRH2	SNRK	S607	NNAGGGSPSSGSG	ASPSENNAGGGS(ph)PSSGSGGNPTNTSGTTR	Pancreatic cancer
27050516	Cortistatin A@HCT116 cells	SILAC	TiO2	Orbitrap LTQ	Q9NRH2	SNRK	T386	QDLEDDLTATPLSHATVPQSPARAADSVLNG	IDVPQDLEDDLTATPLSHAT(ph)VPQSPAR	Inflammation
27050516	Cortistatin A@HCT116 cells	SILAC	TiO2	Orbitrap LTQ	Q9NRH2	SNRK	S569	LDKDSGFTYSWHRRDSSEGPPGSEGDGGGQS	RDS(ph)SEGPPGSEGDGGGQSK	Inflammation
27050516	DMSO@HCT116 cells_27050516	SILAC	TiO2	Orbitrap LTQ	Q9NRH2	SNRK	T386	QDLEDDLTATPLSHATVPQSPARAADSVLNG	IDVPQDLEDDLTATPLSHAT(ph)VPQSPAR	Inflammation
27050516	DMSO@HCT116 cells_27050516	SILAC	TiO2	Orbitrap LTQ	Q9NRH2	SNRK	S569	LDKDSGFTYSWHRRDSSEGPPGSEGDGGGQS	RDS(ph)SEGPPGSEGDGGGQSK	Inflammation
27436111	Acid based SCX fractionation@DLD-1 cells	Labelling (not mentioned)	IMAC	Q Exactive hybrid quadrupole-Orbitrap	Q9NRH2	SNRK	S569	RDSSEGPPGSEGDGGGQSKPSNASGGVDK	RDS(ph)SEGPPGSEGDGGGQSKPSNASGGVDK	SCX fractionation method
27436111	Acid based SCX fractionation@DLD-1 cells	Labelling (not mentioned)	IMAC	Q Exactive hybrid quadrupole-Orbitrap	Q9NRH2	SNRK	S518	MNIASPGTVHK	MNIAS(ph)PGTVHK	SCX fractionation method
27436111	Acid based SCX fractionation@DLD-1 cells	Labelling (not mentioned)	IMAC	Q Exactive hybrid quadrupole-Orbitrap	Q9NRH2	SNRK	S569	RDSSEGPPGSEGDGGGQSK	RDS(ph)SEGPPGSEGDGGGQSK	SCX fractionation method
27436111	Acid based gradient fractionation(Exp1)@SNU-16 cell line	Labelling (not mentioned)	IMAC	Q Exactive hybrid quadrupole-Orbitrap	Q9NRH2	SNRK	S390	IDVPQDLEDDLTATPLSHATVPQSPAR	IDVPQDLEDDLTATPLSHATVPQS(ph)PAR	SCX fractionation method
27436111	Acid based gradient fractionation(Exp1)@SNU-16 cell line	Labelling (not mentioned)	IMAC	Q Exactive hybrid quadrupole-Orbitrap	Q9NRH2	SNRK	S518	MNIASPGTVHK	MNIAS(ph)PGTVHK	SCX fractionation method
27436111	Acid based gradient fractionation(Exp1)@SNU-16 cell line	Labelling (not mentioned)	IMAC	Q Exactive hybrid quadrupole-Orbitrap	Q9NRH2	SNRK	S518	MNIASPGTVHK	MNIAS(ph)PGTVHK	SCX fractionation method
27436111	Acid based gradient fractionation(Exp1)@SNU-16 cell line	Labelling (not mentioned)	IMAC	Q Exactive hybrid quadrupole-Orbitrap	Q9NRH2	SNRK	S569	RDSSEGPPGSEGDGGGQSKPSNASGGVDK	RDS(ph)SEGPPGSEGDGGGQSKPSNASGGVDK	SCX fractionation method
27436111	Acid based gradient fractionation(Exp1)@SNU-16 cell line	Labelling (not mentioned)	IMAC	Q Exactive hybrid quadrupole-Orbitrap	Q9NRH2	SNRK	S569	RDSSEGPPGSEGDGGGQSK	RDS(ph)SEGPPGSEGDGGGQSK	SCX fractionation method
27436111	Acid based gradient fractionation(Exp1)@SNU-16 cell line	Labelling (not mentioned)	IMAC	Q Exactive hybrid quadrupole-Orbitrap	Q9NRH2	SNRK	S607	ASPSENNAGGGSPSSGSGGNPTNTSGTTR	ASPSENNAGGGS(ph)PSSGSGGNPTNTSGTTR	SCX fractionation method
27436111	Acid based gradient fractionation(Exp2)@SNU-16 cell line	Labelling (not mentioned)	IMAC	Q Exactive hybrid quadrupole-Orbitrap	Q9NRH2	SNRK	S390	IDVPQDLEDDLTATPLSHATVPQSPAR	IDVPQDLEDDLTATPLSHATVPQS(ph)PAR	SCX fractionation method
27436111	Acid based gradient fractionation(Exp2)@SNU-16 cell line	Labelling (not mentioned)	IMAC	Q Exactive hybrid quadrupole-Orbitrap	Q9NRH2	SNRK	S518	MNIASPGTVHK	MNIAS(ph)PGTVHK	SCX fractionation method
27436111	Acid based gradient fractionation(Exp2)@SNU-16 cell line	Labelling (not mentioned)	IMAC	Q Exactive hybrid quadrupole-Orbitrap	Q9NRH2	SNRK	S569	RDSSEGPPGSEGDGGGQSKPSNASGGVDK	RDS(ph)SEGPPGSEGDGGGQSKPSNASGGVDK	SCX fractionation method
27436111	Acid based gradient fractionation(Exp2)@SNU-16 cell line	Labelling (not mentioned)	IMAC	Q Exactive hybrid quadrupole-Orbitrap	Q9NRH2	SNRK	S569	RDSSEGPPGSEGDGGGQSK	RDS(ph)SEGPPGSEGDGGGQSK	SCX fractionation method
27436111	Acid based gradient fractionation(Exp2)@SNU-16 cell line	Labelling (not mentioned)	IMAC	Q Exactive hybrid quadrupole-Orbitrap	Q9NRH2	SNRK	S607	ASPSENNAGGGSPSSGSGGNPTNTSGTTR	ASPSENNAGGGS(ph)PSSGSGGNPTNTSGTTR	SCX fractionation method
27436111	Salt based gradient C18-SCX@DLD-1 cells	Labelling (not mentioned)	IMAC	Q Exactive hybrid quadrupole-Orbitrap	Q9NRH2	SNRK	S390	IDVPQDLEDDLTATPLSHATVPQSPAR	IDVPQDLEDDLTATPLSHATVPQS(ph)PAR	SCX fractionation method
27436111	Salt based gradient C18-SCX@DLD-1 cells	Labelling (not mentioned)	IMAC	Q Exactive hybrid quadrupole-Orbitrap	Q9NRH2	SNRK	S569	RDSSEGPPGSEGDGGGQSKPSNASGGVDK	RDS(ph)SEGPPGSEGDGGGQSKPSNASGGVDK	SCX fractionation method
27436111	Salt based gradient C18-SCX@DLD-1 cells	Labelling (not mentioned)	IMAC	Q Exactive hybrid quadrupole-Orbitrap	Q9NRH2	SNRK	S518	MNIASPGTVHK	MNIAS(ph)PGTVHK	SCX fractionation method
27642862	Sequential enrichment(4G10/SB)A1A2-A1	Label-free	Src-superbinder or sequencial enrichment	LTQ-Orbitrap Velos	Q9NRH2	SNRK	T561	DDSESRRRLDKDSGFTYSWHRRDSSEGPPGS	DSGFT(ph)YSWHR	Enrichment-study
27642862	Sequential enrichment(4G10/SB)S1S2-S1	Label-free	Src-superbinder or sequencial enrichment	LTQ-Orbitrap Velos	Q9NRH2	SNRK	Y562	DSESRRRLDKDSGFTYSWHRRDSSEGPPGSE	DSGFTY(ph)SWHR	Enrichment-study
27642862	SB A1A2-A1@Jurkat cells	Label free	pTyr+Ti4+-IMAC	LTQ Orbitrap Velos	Q9NRH2	SNRK	T561	DDSESRRRLDKDSGFTYSWHRRDSSEGPPGS	DSGFT(ph)YSWHR	phosphotyrosine superbinder
27732954	Crizotinib@SHSY5Y cell-line	SILAC	IMAC	LTQ-Orbitrap Elite	Q9NRH2	SNRK	S518	ENLPPKLSRLKMNIASPGTVHKRYHRRKSQG	_MNIAS(ph)PGTVHK_	Inhibition
27732954	Crizotinib@SHSY5Y cell-line	SILAC	IMAC	LTQ-Orbitrap Elite	Q9NRH2	SNRK	S607	GVDKASPSENNAGGGSPSSGSGGNPTNTSGT	_ASPSENNAGGGS(ph)PSSGSGGNPTNTSGTTR_	Inhibition
27732954	DMSO@SHSY5Y cell-line	SILAC	IMAC	LTQ-Orbitrap Elite	Q9NRH2	SNRK	S518	ENLPPKLSRLKMNIASPGTVHKRYHRRKSQG	_MNIAS(ph)PGTVHK_	Inhibition
27732954	DMSO@SHSY5Y cell-line	SILAC	IMAC	LTQ-Orbitrap Elite	Q9NRH2	SNRK	S607	GVDKASPSENNAGGGSPSSGSGGNPTNTSGT	_ASPSENNAGGGS(ph)PSSGSGGNPTNTSGTTR_	Inhibition
27794612	Gefitinib+FGF2@A431cell line	TMT	Fe IMAC	Q Exactive	Q9NRH2	SNRK	S390		IDVPQDLEDDLTATPLSHATVPQS(ph)PAR	Squamous cell carcinoma
27794612	Gefitinib+FGF2@A431cell line	TMT	Fe IMAC	Q Exactive	Q9NRH2	SNRK	S383		IDVPQDLEDDLTATPLS(ph)HATVPQSPAR	Squamous cell carcinoma
27794612	Gefitinib@A431cell line	TMT	Fe IMAC	Q Exactive	Q9NRH2	SNRK	S390		IDVPQDLEDDLTATPLSHATVPQS(ph)PAR	Squamous cell carcinoma
27794612	Gefitinib@A431cell line	TMT	Fe IMAC	Q Exactive	Q9NRH2	SNRK	S383		IDVPQDLEDDLTATPLS(ph)HATVPQSPAR	Squamous cell carcinoma
27794612	DMSO@A431cell line	TMT	Fe IMAC	Q Exactive	Q9NRH2	SNRK	S390		IDVPQDLEDDLTATPLSHATVPQS(ph)PAR	Squamous cell carcinoma
27794612	DMSO@A431cell line	TMT	Fe IMAC	Q Exactive	Q9NRH2	SNRK	S383		IDVPQDLEDDLTATPLS(ph)HATVPQSPAR	Squamous cell carcinoma
27834733	Cobimetinib(4h)@RAS-NHA cells	SILAC	TiO2	Orbitrap Fusion	Q9NRH2	SNRK	S518	MNIASPGTVHKR	MNIAS(ph)PGTVHKR	Glioblastoma
27834733	Cobimetinib(4h)@RAS-NHA cells	SILAC	TiO2	Orbitrap Fusion	Q9NRH2	SNRK	S390	IDVPQDLEDDLTATPLSHATVPQSPAR	IDVPQDLEDDLTATPLSHATVPQS(ph)PAR	Glioblastoma
27834733	DMSO@NHA cells	SILAC	TiO2	Orbitrap Fusion	Q9NRH2	SNRK	S518	MNIASPGTVHKR	MNIAS(ph)PGTVHKR	Glioblastoma
27834733	DMSO@NHA cells	SILAC	TiO2	Orbitrap Fusion	Q9NRH2	SNRK	S390	IDVPQDLEDDLTATPLSHATVPQSPAR	IDVPQDLEDDLTATPLSHATVPQS(ph)PAR	Glioblastoma
27834733	IDH1mut-NHA cells	SILAC	TiO2	Orbitrap Fusion	Q9NRH2	SNRK	S518	MNIASPGTVHKR	MNIAS(ph)PGTVHKR	Glioblastoma
27834733	IDH1mut-NHA cells	SILAC	TiO2	Orbitrap Fusion	Q9NRH2	SNRK	S390	IDVPQDLEDDLTATPLSHATVPQSPAR	IDVPQDLEDDLTATPLSHATVPQS(ph)PAR	Glioblastoma
28450419	Sorafenib(0.01ÂµM)@MV4-11 cells	SILAC	IMAC	LTQ Orbitrap Velos mass spectrometer	Q9NRH2	SNRK	S609	DKASPSENNAGGGSPSSGSGGNPTNTSGTTR	ASPSENNAGGGSPS(ph)SGSGGNPTNTSGTTR	Blood cancer
28450419	Sorafenib(0.01ÂµM)@MV4-11 cells	SILAC	IMAC	LTQ Orbitrap Velos mass spectrometer	Q9NRH2	SNRK	S383	DVPQDLEDDLTATPLSHATVPQSPARAADSV	IDVPQDLEDDLTATPLS(ph)HATVPQSPAR	Blood cancer
28450419	Sorafenib(0.01ÂµM)@MV4-11 cells	SILAC	IMAC	LTQ Orbitrap Velos mass spectrometer	Q9NRH2	SNRK	S610	KASPSENNAGGGSPSSGSGGNPTNTSGTTRR	ASPSENNAGGGSPS(ph)SGSGGNPTNTSGTTR	Blood cancer
28450419	Sorafenib(0.01ÂµM)@MV4-11 cells	SILAC	IMAC	LTQ Orbitrap Velos mass spectrometer	Q9NRH2	SNRK	T386	QDLEDDLTATPLSHATVPQSPARAADSVLNG	IDVPQDLEDDLTATPLSHAT(ph)VPQSPAR	Blood cancer
28450419	Sorafenib(0.01ÂµM)@MV4-11 cells	SILAC	IMAC	LTQ Orbitrap Velos mass spectrometer	Q9NRH2	SNRK	S518	ENLPPKLSRLKMNIASPGTVHKRYHRRKSQG	MNIAS(ph)PGTVHK	Blood cancer
28450419	Sorafenib(0.01ÂµM)@MV4-11 cells	SILAC	IMAC	LTQ Orbitrap Velos mass spectrometer	Q9NRH2	SNRK	S639	RRCAGPSNSMQLASRSAGELVESLKLMSLCL	S(ph)AGELVESLK	Blood cancer
28450419	Sorafenib(0.01ÂµM)@MV4-11 cells	SILAC	IMAC	LTQ Orbitrap Velos mass spectrometer	Q9NRH2	SNRK	S570	DKDSGFTYSWHRRDSSEGPPGSEGDGGGQSK	RDSS(ph)EGPPGSEGDGGGQSKPSNASGGVDK	Blood cancer
28450419	Sorafenib(0.01ÂµM)@MV4-11 cells	SILAC	IMAC	LTQ Orbitrap Velos mass spectrometer	Q9NRH2	SNRK	S390	DDLTATPLSHATVPQSPARAADSVLNGHRSK	IDVPQDLEDDLTATPLSHATVPQS(ph)PAR	Blood cancer
28450419	Sorafenib(0.01ÂµM)@MV4-11 cells	SILAC	IMAC	LTQ Orbitrap Velos mass spectrometer	Q9NRH2	SNRK	S362	TRSASPSNIKAQFRQSWPTKIDVPQDLEDDL	AQFRQS(ph)WPTK	Blood cancer
28450419	Sorafenib(0.01ÂµM)@MV4-11 cells	SILAC	IMAC	LTQ Orbitrap Velos mass spectrometer	Q9NRH2	SNRK	T521	PPKLSRLKMNIASPGTVHKRYHRRKSQGRGS	MNIASPGT(ph)VHKR	Blood cancer
28450419	Sorafenib(0.01ÂµM)@MV4-11 cells	SILAC	IMAC	LTQ Orbitrap Velos mass spectrometer	Q9NRH2	SNRK	S607	GVDKASPSENNAGGGSPSSGSGGNPTNTSGT	ASPSENNAGGGS(ph)PSSGSGGNPTNTSGTTR	Blood cancer
28450419	Sorafenib(0.01ÂµM)@MV4-11 cells	SILAC	IMAC	LTQ Orbitrap Velos mass spectrometer	Q9NRH2	SNRK	S569	LDKDSGFTYSWHRRDSSEGPPGSEGDGGGQS	RDS(ph)SEGPPGSEGDGGGQSKPSNASGGVDK	Blood cancer
28450419	Sorafenib(0.2ÂµM)@MONO-MAC-1 cells	SILAC	IMAC	LTQ Orbitrap Velos mass spectrometer	Q9NRH2	SNRK	S609	DKASPSENNAGGGSPSSGSGGNPTNTSGTTR	ASPSENNAGGGSPS(ph)SGSGGNPTNTSGTTR	Blood cancer
28450419	Sorafenib(0.2ÂµM)@MONO-MAC-1 cells	SILAC	IMAC	LTQ Orbitrap Velos mass spectrometer	Q9NRH2	SNRK	S383	DVPQDLEDDLTATPLSHATVPQSPARAADSV	IDVPQDLEDDLTATPLS(ph)HATVPQSPAR	Blood cancer
28450419	Sorafenib(0.2ÂµM)@MONO-MAC-1 cells	SILAC	IMAC	LTQ Orbitrap Velos mass spectrometer	Q9NRH2	SNRK	S610	KASPSENNAGGGSPSSGSGGNPTNTSGTTRR	ASPSENNAGGGSPS(ph)SGSGGNPTNTSGTTR	Blood cancer
28450419	Sorafenib(0.2ÂµM)@MONO-MAC-1 cells	SILAC	IMAC	LTQ Orbitrap Velos mass spectrometer	Q9NRH2	SNRK	T386	QDLEDDLTATPLSHATVPQSPARAADSVLNG	IDVPQDLEDDLTATPLSHAT(ph)VPQSPAR	Blood cancer
28450419	Sorafenib(0.2ÂµM)@MONO-MAC-1 cells	SILAC	IMAC	LTQ Orbitrap Velos mass spectrometer	Q9NRH2	SNRK	S518	ENLPPKLSRLKMNIASPGTVHKRYHRRKSQG	MNIAS(ph)PGTVHK	Blood cancer
28450419	Sorafenib(0.2ÂµM)@MONO-MAC-1 cells	SILAC	IMAC	LTQ Orbitrap Velos mass spectrometer	Q9NRH2	SNRK	S639	RRCAGPSNSMQLASRSAGELVESLKLMSLCL	S(ph)AGELVESLK	Blood cancer
28450419	Sorafenib(0.2ÂµM)@MONO-MAC-1 cells	SILAC	IMAC	LTQ Orbitrap Velos mass spectrometer	Q9NRH2	SNRK	S570	DKDSGFTYSWHRRDSSEGPPGSEGDGGGQSK	RDSS(ph)EGPPGSEGDGGGQSKPSNASGGVDK	Blood cancer
28450419	Sorafenib(0.2ÂµM)@MONO-MAC-1 cells	SILAC	IMAC	LTQ Orbitrap Velos mass spectrometer	Q9NRH2	SNRK	S390	DDLTATPLSHATVPQSPARAADSVLNGHRSK	IDVPQDLEDDLTATPLSHATVPQS(ph)PAR	Blood cancer
28450419	Sorafenib(0.2ÂµM)@MONO-MAC-1 cells	SILAC	IMAC	LTQ Orbitrap Velos mass spectrometer	Q9NRH2	SNRK	S362	TRSASPSNIKAQFRQSWPTKIDVPQDLEDDL	AQFRQS(ph)WPTK	Blood cancer
28450419	Sorafenib(0.2ÂµM)@MONO-MAC-1 cells	SILAC	IMAC	LTQ Orbitrap Velos mass spectrometer	Q9NRH2	SNRK	T521	PPKLSRLKMNIASPGTVHKRYHRRKSQGRGS	MNIASPGT(ph)VHKR	Blood cancer
28450419	Sorafenib(0.2ÂµM)@MONO-MAC-1 cells	SILAC	IMAC	LTQ Orbitrap Velos mass spectrometer	Q9NRH2	SNRK	S607	GVDKASPSENNAGGGSPSSGSGGNPTNTSGT	ASPSENNAGGGS(ph)PSSGSGGNPTNTSGTTR	Blood cancer
28450419	Sorafenib(0.2ÂµM)@MONO-MAC-1 cells	SILAC	IMAC	LTQ Orbitrap Velos mass spectrometer	Q9NRH2	SNRK	S569	LDKDSGFTYSWHRRDSSEGPPGSEGDGGGQS	RDS(ph)SEGPPGSEGDGGGQSKPSNASGGVDK	Blood cancer
28450419	Sorafenib(0.2ÂµM)@MV4-11 cells	SILAC	IMAC	LTQ Orbitrap Velos mass spectrometer	Q9NRH2	SNRK	S609	DKASPSENNAGGGSPSSGSGGNPTNTSGTTR	ASPSENNAGGGSPS(ph)SGSGGNPTNTSGTTR	Blood cancer
28450419	Sorafenib(0.2ÂµM)@MV4-11 cells	SILAC	IMAC	LTQ Orbitrap Velos mass spectrometer	Q9NRH2	SNRK	S383	DVPQDLEDDLTATPLSHATVPQSPARAADSV	IDVPQDLEDDLTATPLS(ph)HATVPQSPAR	Blood cancer
28450419	Sorafenib(0.2ÂµM)@MV4-11 cells	SILAC	IMAC	LTQ Orbitrap Velos mass spectrometer	Q9NRH2	SNRK	S610	KASPSENNAGGGSPSSGSGGNPTNTSGTTRR	ASPSENNAGGGSPS(ph)SGSGGNPTNTSGTTR	Blood cancer
28450419	Sorafenib(0.2ÂµM)@MV4-11 cells	SILAC	IMAC	LTQ Orbitrap Velos mass spectrometer	Q9NRH2	SNRK	T386	QDLEDDLTATPLSHATVPQSPARAADSVLNG	IDVPQDLEDDLTATPLSHAT(ph)VPQSPAR	Blood cancer
28450419	Sorafenib(0.2ÂµM)@MV4-11 cells	SILAC	IMAC	LTQ Orbitrap Velos mass spectrometer	Q9NRH2	SNRK	S518	ENLPPKLSRLKMNIASPGTVHKRYHRRKSQG	MNIAS(ph)PGTVHK	Blood cancer
28450419	Sorafenib(0.2ÂµM)@MV4-11 cells	SILAC	IMAC	LTQ Orbitrap Velos mass spectrometer	Q9NRH2	SNRK	S639	RRCAGPSNSMQLASRSAGELVESLKLMSLCL	S(ph)AGELVESLK	Blood cancer
28450419	Sorafenib(0.2ÂµM)@MV4-11 cells	SILAC	IMAC	LTQ Orbitrap Velos mass spectrometer	Q9NRH2	SNRK	S570	DKDSGFTYSWHRRDSSEGPPGSEGDGGGQSK	RDSS(ph)EGPPGSEGDGGGQSKPSNASGGVDK	Blood cancer
28450419	Sorafenib(0.2ÂµM)@MV4-11 cells	SILAC	IMAC	LTQ Orbitrap Velos mass spectrometer	Q9NRH2	SNRK	S390	DDLTATPLSHATVPQSPARAADSVLNGHRSK	IDVPQDLEDDLTATPLSHATVPQS(ph)PAR	Blood cancer
28450419	Sorafenib(0.2ÂµM)@MV4-11 cells	SILAC	IMAC	LTQ Orbitrap Velos mass spectrometer	Q9NRH2	SNRK	S362	TRSASPSNIKAQFRQSWPTKIDVPQDLEDDL	AQFRQS(ph)WPTK	Blood cancer
28450419	Sorafenib(0.2ÂµM)@MV4-11 cells	SILAC	IMAC	LTQ Orbitrap Velos mass spectrometer	Q9NRH2	SNRK	T521	PPKLSRLKMNIASPGTVHKRYHRRKSQGRGS	MNIASPGT(ph)VHKR	Blood cancer
28450419	Sorafenib(0.2ÂµM)@MV4-11 cells	SILAC	IMAC	LTQ Orbitrap Velos mass spectrometer	Q9NRH2	SNRK	S607	GVDKASPSENNAGGGSPSSGSGGNPTNTSGT	ASPSENNAGGGS(ph)PSSGSGGNPTNTSGTTR	Blood cancer
28450419	Sorafenib(0.2ÂµM)@MV4-11 cells	SILAC	IMAC	LTQ Orbitrap Velos mass spectrometer	Q9NRH2	SNRK	S569	LDKDSGFTYSWHRRDSSEGPPGSEGDGGGQS	RDS(ph)SEGPPGSEGDGGGQSKPSNASGGVDK	Blood cancer
28450419	Sorafenib(0.2ÂµM)@SKM-1 cells	SILAC	IMAC	LTQ Orbitrap Velos mass spectrometer	Q9NRH2	SNRK	S609	DKASPSENNAGGGSPSSGSGGNPTNTSGTTR	ASPSENNAGGGSPS(ph)SGSGGNPTNTSGTTR	Blood cancer
28450419	Sorafenib(0.2ÂµM)@SKM-1 cells	SILAC	IMAC	LTQ Orbitrap Velos mass spectrometer	Q9NRH2	SNRK	S383	DVPQDLEDDLTATPLSHATVPQSPARAADSV	IDVPQDLEDDLTATPLS(ph)HATVPQSPAR	Blood cancer
28450419	Sorafenib(0.2ÂµM)@SKM-1 cells	SILAC	IMAC	LTQ Orbitrap Velos mass spectrometer	Q9NRH2	SNRK	S610	KASPSENNAGGGSPSSGSGGNPTNTSGTTRR	ASPSENNAGGGSPS(ph)SGSGGNPTNTSGTTR	Blood cancer
28450419	Sorafenib(0.2ÂµM)@SKM-1 cells	SILAC	IMAC	LTQ Orbitrap Velos mass spectrometer	Q9NRH2	SNRK	T386	QDLEDDLTATPLSHATVPQSPARAADSVLNG	IDVPQDLEDDLTATPLSHAT(ph)VPQSPAR	Blood cancer
28450419	Sorafenib(0.2ÂµM)@SKM-1 cells	SILAC	IMAC	LTQ Orbitrap Velos mass spectrometer	Q9NRH2	SNRK	S518	ENLPPKLSRLKMNIASPGTVHKRYHRRKSQG	MNIAS(ph)PGTVHK	Blood cancer
28450419	Sorafenib(0.2ÂµM)@SKM-1 cells	SILAC	IMAC	LTQ Orbitrap Velos mass spectrometer	Q9NRH2	SNRK	S639	RRCAGPSNSMQLASRSAGELVESLKLMSLCL	S(ph)AGELVESLK	Blood cancer
28450419	Sorafenib(0.2ÂµM)@SKM-1 cells	SILAC	IMAC	LTQ Orbitrap Velos mass spectrometer	Q9NRH2	SNRK	S570	DKDSGFTYSWHRRDSSEGPPGSEGDGGGQSK	RDSS(ph)EGPPGSEGDGGGQSKPSNASGGVDK	Blood cancer
28450419	Sorafenib(0.2ÂµM)@SKM-1 cells	SILAC	IMAC	LTQ Orbitrap Velos mass spectrometer	Q9NRH2	SNRK	S390	DDLTATPLSHATVPQSPARAADSVLNGHRSK	IDVPQDLEDDLTATPLSHATVPQS(ph)PAR	Blood cancer
28450419	Sorafenib(0.2ÂµM)@SKM-1 cells	SILAC	IMAC	LTQ Orbitrap Velos mass spectrometer	Q9NRH2	SNRK	S362	TRSASPSNIKAQFRQSWPTKIDVPQDLEDDL	AQFRQS(ph)WPTK	Blood cancer
28450419	Sorafenib(0.2ÂµM)@SKM-1 cells	SILAC	IMAC	LTQ Orbitrap Velos mass spectrometer	Q9NRH2	SNRK	T521	PPKLSRLKMNIASPGTVHKRYHRRKSQGRGS	MNIASPGT(ph)VHKR	Blood cancer
28450419	Sorafenib(0.2ÂµM)@SKM-1 cells	SILAC	IMAC	LTQ Orbitrap Velos mass spectrometer	Q9NRH2	SNRK	S607	GVDKASPSENNAGGGSPSSGSGGNPTNTSGT	ASPSENNAGGGS(ph)PSSGSGGNPTNTSGTTR	Blood cancer
28450419	Sorafenib(0.2ÂµM)@SKM-1 cells	SILAC	IMAC	LTQ Orbitrap Velos mass spectrometer	Q9NRH2	SNRK	S569	LDKDSGFTYSWHRRDSSEGPPGSEGDGGGQS	RDS(ph)SEGPPGSEGDGGGQSKPSNASGGVDK	Blood cancer
28450419	Sorafenib(0.01ÂµM)@MONO-MAC-1 cells	SILAC	IMAC	LTQ Orbitrap Velos mass spectrometer	Q9NRH2	SNRK	S609	DKASPSENNAGGGSPSSGSGGNPTNTSGTTR	ASPSENNAGGGSPS(ph)SGSGGNPTNTSGTTR	Blood cancer
28450419	Sorafenib(0.01ÂµM)@MONO-MAC-1 cells	SILAC	IMAC	LTQ Orbitrap Velos mass spectrometer	Q9NRH2	SNRK	S383	DVPQDLEDDLTATPLSHATVPQSPARAADSV	IDVPQDLEDDLTATPLS(ph)HATVPQSPAR	Blood cancer
28450419	Sorafenib(0.01ÂµM)@MONO-MAC-1 cells	SILAC	IMAC	LTQ Orbitrap Velos mass spectrometer	Q9NRH2	SNRK	S610	KASPSENNAGGGSPSSGSGGNPTNTSGTTRR	ASPSENNAGGGSPS(ph)SGSGGNPTNTSGTTR	Blood cancer
28450419	Sorafenib(0.01ÂµM)@MONO-MAC-1 cells	SILAC	IMAC	LTQ Orbitrap Velos mass spectrometer	Q9NRH2	SNRK	T386	QDLEDDLTATPLSHATVPQSPARAADSVLNG	IDVPQDLEDDLTATPLSHAT(ph)VPQSPAR	Blood cancer
28450419	Sorafenib(0.01ÂµM)@MONO-MAC-1 cells	SILAC	IMAC	LTQ Orbitrap Velos mass spectrometer	Q9NRH2	SNRK	S518	ENLPPKLSRLKMNIASPGTVHKRYHRRKSQG	MNIAS(ph)PGTVHK	Blood cancer
28450419	Sorafenib(0.01ÂµM)@MONO-MAC-1 cells	SILAC	IMAC	LTQ Orbitrap Velos mass spectrometer	Q9NRH2	SNRK	S639	RRCAGPSNSMQLASRSAGELVESLKLMSLCL	S(ph)AGELVESLK	Blood cancer
28450419	Sorafenib(0.01ÂµM)@MONO-MAC-1 cells	SILAC	IMAC	LTQ Orbitrap Velos mass spectrometer	Q9NRH2	SNRK	S570	DKDSGFTYSWHRRDSSEGPPGSEGDGGGQSK	RDSS(ph)EGPPGSEGDGGGQSKPSNASGGVDK	Blood cancer
28450419	Sorafenib(0.01ÂµM)@MONO-MAC-1 cells	SILAC	IMAC	LTQ Orbitrap Velos mass spectrometer	Q9NRH2	SNRK	S390	DDLTATPLSHATVPQSPARAADSVLNGHRSK	IDVPQDLEDDLTATPLSHATVPQS(ph)PAR	Blood cancer
28450419	Sorafenib(0.01ÂµM)@MONO-MAC-1 cells	SILAC	IMAC	LTQ Orbitrap Velos mass spectrometer	Q9NRH2	SNRK	S362	TRSASPSNIKAQFRQSWPTKIDVPQDLEDDL	AQFRQS(ph)WPTK	Blood cancer
28450419	Sorafenib(0.01ÂµM)@MONO-MAC-1 cells	SILAC	IMAC	LTQ Orbitrap Velos mass spectrometer	Q9NRH2	SNRK	T521	PPKLSRLKMNIASPGTVHKRYHRRKSQGRGS	MNIASPGT(ph)VHKR	Blood cancer
28450419	Sorafenib(0.01ÂµM)@MONO-MAC-1 cells	SILAC	IMAC	LTQ Orbitrap Velos mass spectrometer	Q9NRH2	SNRK	S607	GVDKASPSENNAGGGSPSSGSGGNPTNTSGT	ASPSENNAGGGS(ph)PSSGSGGNPTNTSGTTR	Blood cancer
28450419	Sorafenib(0.01ÂµM)@MONO-MAC-1 cells	SILAC	IMAC	LTQ Orbitrap Velos mass spectrometer	Q9NRH2	SNRK	S569	LDKDSGFTYSWHRRDSSEGPPGSEGDGGGQS	RDS(ph)SEGPPGSEGDGGGQSKPSNASGGVDK	Blood cancer
28450419	Sorafenib(0.01ÂµM)@SKM-1 cells	SILAC	IMAC	LTQ Orbitrap Velos mass spectrometer	Q9NRH2	SNRK	S609	DKASPSENNAGGGSPSSGSGGNPTNTSGTTR	ASPSENNAGGGSPS(ph)SGSGGNPTNTSGTTR	Blood cancer
28450419	Sorafenib(0.01ÂµM)@SKM-1 cells	SILAC	IMAC	LTQ Orbitrap Velos mass spectrometer	Q9NRH2	SNRK	S383	DVPQDLEDDLTATPLSHATVPQSPARAADSV	IDVPQDLEDDLTATPLS(ph)HATVPQSPAR	Blood cancer
28450419	Sorafenib(0.01ÂµM)@SKM-1 cells	SILAC	IMAC	LTQ Orbitrap Velos mass spectrometer	Q9NRH2	SNRK	S610	KASPSENNAGGGSPSSGSGGNPTNTSGTTRR	ASPSENNAGGGSPS(ph)SGSGGNPTNTSGTTR	Blood cancer
28450419	Sorafenib(0.01ÂµM)@SKM-1 cells	SILAC	IMAC	LTQ Orbitrap Velos mass spectrometer	Q9NRH2	SNRK	T386	QDLEDDLTATPLSHATVPQSPARAADSVLNG	IDVPQDLEDDLTATPLSHAT(ph)VPQSPAR	Blood cancer
28450419	Sorafenib(0.01ÂµM)@SKM-1 cells	SILAC	IMAC	LTQ Orbitrap Velos mass spectrometer	Q9NRH2	SNRK	S518	ENLPPKLSRLKMNIASPGTVHKRYHRRKSQG	MNIAS(ph)PGTVHK	Blood cancer
28450419	Sorafenib(0.01ÂµM)@SKM-1 cells	SILAC	IMAC	LTQ Orbitrap Velos mass spectrometer	Q9NRH2	SNRK	S639	RRCAGPSNSMQLASRSAGELVESLKLMSLCL	S(ph)AGELVESLK	Blood cancer
28450419	Sorafenib(0.01ÂµM)@SKM-1 cells	SILAC	IMAC	LTQ Orbitrap Velos mass spectrometer	Q9NRH2	SNRK	S570	DKDSGFTYSWHRRDSSEGPPGSEGDGGGQSK	RDSS(ph)EGPPGSEGDGGGQSKPSNASGGVDK	Blood cancer
28450419	Sorafenib(0.01ÂµM)@SKM-1 cells	SILAC	IMAC	LTQ Orbitrap Velos mass spectrometer	Q9NRH2	SNRK	S390	DDLTATPLSHATVPQSPARAADSVLNGHRSK	IDVPQDLEDDLTATPLSHATVPQS(ph)PAR	Blood cancer
28450419	Sorafenib(0.01ÂµM)@SKM-1 cells	SILAC	IMAC	LTQ Orbitrap Velos mass spectrometer	Q9NRH2	SNRK	S362	TRSASPSNIKAQFRQSWPTKIDVPQDLEDDL	AQFRQS(ph)WPTK	Blood cancer
28450419	Sorafenib(0.01ÂµM)@SKM-1 cells	SILAC	IMAC	LTQ Orbitrap Velos mass spectrometer	Q9NRH2	SNRK	T521	PPKLSRLKMNIASPGTVHKRYHRRKSQGRGS	MNIASPGT(ph)VHKR	Blood cancer
28450419	Sorafenib(0.01ÂµM)@SKM-1 cells	SILAC	IMAC	LTQ Orbitrap Velos mass spectrometer	Q9NRH2	SNRK	S607	GVDKASPSENNAGGGSPSSGSGGNPTNTSGT	ASPSENNAGGGS(ph)PSSGSGGNPTNTSGTTR	Blood cancer
28450419	Sorafenib(0.01ÂµM)@SKM-1 cells	SILAC	IMAC	LTQ Orbitrap Velos mass spectrometer	Q9NRH2	SNRK	S569	LDKDSGFTYSWHRRDSSEGPPGSEGDGGGQS	RDS(ph)SEGPPGSEGDGGGQSKPSNASGGVDK	Blood cancer
28450419	DMSO@MONO-MAC-1 cells	SILAC	IMAC	LTQ Orbitrap Velos mass spectrometer	Q9NRH2	SNRK	S609	DKASPSENNAGGGSPSSGSGGNPTNTSGTTR	ASPSENNAGGGSPS(ph)SGSGGNPTNTSGTTR	Blood cancer
28450419	DMSO@MONO-MAC-1 cells	SILAC	IMAC	LTQ Orbitrap Velos mass spectrometer	Q9NRH2	SNRK	S383	DVPQDLEDDLTATPLSHATVPQSPARAADSV	IDVPQDLEDDLTATPLS(ph)HATVPQSPAR	Blood cancer
28450419	DMSO@MONO-MAC-1 cells	SILAC	IMAC	LTQ Orbitrap Velos mass spectrometer	Q9NRH2	SNRK	S610	KASPSENNAGGGSPSSGSGGNPTNTSGTTRR	ASPSENNAGGGSPS(ph)SGSGGNPTNTSGTTR	Blood cancer
28450419	DMSO@MONO-MAC-1 cells	SILAC	IMAC	LTQ Orbitrap Velos mass spectrometer	Q9NRH2	SNRK	T386	QDLEDDLTATPLSHATVPQSPARAADSVLNG	IDVPQDLEDDLTATPLSHAT(ph)VPQSPAR	Blood cancer
28450419	DMSO@MONO-MAC-1 cells	SILAC	IMAC	LTQ Orbitrap Velos mass spectrometer	Q9NRH2	SNRK	S518	ENLPPKLSRLKMNIASPGTVHKRYHRRKSQG	MNIAS(ph)PGTVHK	Blood cancer
28450419	DMSO@MONO-MAC-1 cells	SILAC	IMAC	LTQ Orbitrap Velos mass spectrometer	Q9NRH2	SNRK	S639	RRCAGPSNSMQLASRSAGELVESLKLMSLCL	S(ph)AGELVESLK	Blood cancer
28450419	DMSO@MONO-MAC-1 cells	SILAC	IMAC	LTQ Orbitrap Velos mass spectrometer	Q9NRH2	SNRK	S570	DKDSGFTYSWHRRDSSEGPPGSEGDGGGQSK	RDSS(ph)EGPPGSEGDGGGQSKPSNASGGVDK	Blood cancer
28450419	DMSO@MONO-MAC-1 cells	SILAC	IMAC	LTQ Orbitrap Velos mass spectrometer	Q9NRH2	SNRK	S390	DDLTATPLSHATVPQSPARAADSVLNGHRSK	IDVPQDLEDDLTATPLSHATVPQS(ph)PAR	Blood cancer
28450419	DMSO@MONO-MAC-1 cells	SILAC	IMAC	LTQ Orbitrap Velos mass spectrometer	Q9NRH2	SNRK	S362	TRSASPSNIKAQFRQSWPTKIDVPQDLEDDL	AQFRQS(ph)WPTK	Blood cancer
28450419	DMSO@MONO-MAC-1 cells	SILAC	IMAC	LTQ Orbitrap Velos mass spectrometer	Q9NRH2	SNRK	T521	PPKLSRLKMNIASPGTVHKRYHRRKSQGRGS	MNIASPGT(ph)VHKR	Blood cancer
28450419	DMSO@MONO-MAC-1 cells	SILAC	IMAC	LTQ Orbitrap Velos mass spectrometer	Q9NRH2	SNRK	S607	GVDKASPSENNAGGGSPSSGSGGNPTNTSGT	ASPSENNAGGGS(ph)PSSGSGGNPTNTSGTTR	Blood cancer
28450419	DMSO@MONO-MAC-1 cells	SILAC	IMAC	LTQ Orbitrap Velos mass spectrometer	Q9NRH2	SNRK	S569	LDKDSGFTYSWHRRDSSEGPPGSEGDGGGQS	RDS(ph)SEGPPGSEGDGGGQSKPSNASGGVDK	Blood cancer
28450419	DMSO@MV4-11 cells	SILAC	IMAC	LTQ Orbitrap Velos mass spectrometer	Q9NRH2	SNRK	S609	DKASPSENNAGGGSPSSGSGGNPTNTSGTTR	ASPSENNAGGGSPS(ph)SGSGGNPTNTSGTTR	Blood cancer
28450419	DMSO@MV4-11 cells	SILAC	IMAC	LTQ Orbitrap Velos mass spectrometer	Q9NRH2	SNRK	S383	DVPQDLEDDLTATPLSHATVPQSPARAADSV	IDVPQDLEDDLTATPLS(ph)HATVPQSPAR	Blood cancer
28450419	DMSO@MV4-11 cells	SILAC	IMAC	LTQ Orbitrap Velos mass spectrometer	Q9NRH2	SNRK	S610	KASPSENNAGGGSPSSGSGGNPTNTSGTTRR	ASPSENNAGGGSPS(ph)SGSGGNPTNTSGTTR	Blood cancer
28450419	DMSO@MV4-11 cells	SILAC	IMAC	LTQ Orbitrap Velos mass spectrometer	Q9NRH2	SNRK	T386	QDLEDDLTATPLSHATVPQSPARAADSVLNG	IDVPQDLEDDLTATPLSHAT(ph)VPQSPAR	Blood cancer
28450419	DMSO@MV4-11 cells	SILAC	IMAC	LTQ Orbitrap Velos mass spectrometer	Q9NRH2	SNRK	S518	ENLPPKLSRLKMNIASPGTVHKRYHRRKSQG	MNIAS(ph)PGTVHK	Blood cancer
28450419	DMSO@MV4-11 cells	SILAC	IMAC	LTQ Orbitrap Velos mass spectrometer	Q9NRH2	SNRK	S639	RRCAGPSNSMQLASRSAGELVESLKLMSLCL	S(ph)AGELVESLK	Blood cancer
28450419	DMSO@MV4-11 cells	SILAC	IMAC	LTQ Orbitrap Velos mass spectrometer	Q9NRH2	SNRK	S570	DKDSGFTYSWHRRDSSEGPPGSEGDGGGQSK	RDSS(ph)EGPPGSEGDGGGQSKPSNASGGVDK	Blood cancer
28450419	DMSO@MV4-11 cells	SILAC	IMAC	LTQ Orbitrap Velos mass spectrometer	Q9NRH2	SNRK	S390	DDLTATPLSHATVPQSPARAADSVLNGHRSK	IDVPQDLEDDLTATPLSHATVPQS(ph)PAR	Blood cancer
28450419	DMSO@MV4-11 cells	SILAC	IMAC	LTQ Orbitrap Velos mass spectrometer	Q9NRH2	SNRK	S362	TRSASPSNIKAQFRQSWPTKIDVPQDLEDDL	AQFRQS(ph)WPTK	Blood cancer
28450419	DMSO@MV4-11 cells	SILAC	IMAC	LTQ Orbitrap Velos mass spectrometer	Q9NRH2	SNRK	T521	PPKLSRLKMNIASPGTVHKRYHRRKSQGRGS	MNIASPGT(ph)VHKR	Blood cancer
28450419	DMSO@MV4-11 cells	SILAC	IMAC	LTQ Orbitrap Velos mass spectrometer	Q9NRH2	SNRK	S607	GVDKASPSENNAGGGSPSSGSGGNPTNTSGT	ASPSENNAGGGS(ph)PSSGSGGNPTNTSGTTR	Blood cancer
28450419	DMSO@MV4-11 cells	SILAC	IMAC	LTQ Orbitrap Velos mass spectrometer	Q9NRH2	SNRK	S569	LDKDSGFTYSWHRRDSSEGPPGSEGDGGGQS	RDS(ph)SEGPPGSEGDGGGQSKPSNASGGVDK	Blood cancer
28450419	DMSO@SKM-1 cells	SILAC	IMAC	LTQ Orbitrap Velos mass spectrometer	Q9NRH2	SNRK	S609	DKASPSENNAGGGSPSSGSGGNPTNTSGTTR	ASPSENNAGGGSPS(ph)SGSGGNPTNTSGTTR	Blood cancer
28450419	DMSO@SKM-1 cells	SILAC	IMAC	LTQ Orbitrap Velos mass spectrometer	Q9NRH2	SNRK	S383	DVPQDLEDDLTATPLSHATVPQSPARAADSV	IDVPQDLEDDLTATPLS(ph)HATVPQSPAR	Blood cancer
28450419	DMSO@SKM-1 cells	SILAC	IMAC	LTQ Orbitrap Velos mass spectrometer	Q9NRH2	SNRK	S610	KASPSENNAGGGSPSSGSGGNPTNTSGTTRR	ASPSENNAGGGSPS(ph)SGSGGNPTNTSGTTR	Blood cancer
28450419	DMSO@SKM-1 cells	SILAC	IMAC	LTQ Orbitrap Velos mass spectrometer	Q9NRH2	SNRK	T386	QDLEDDLTATPLSHATVPQSPARAADSVLNG	IDVPQDLEDDLTATPLSHAT(ph)VPQSPAR	Blood cancer
28450419	DMSO@SKM-1 cells	SILAC	IMAC	LTQ Orbitrap Velos mass spectrometer	Q9NRH2	SNRK	S518	ENLPPKLSRLKMNIASPGTVHKRYHRRKSQG	MNIAS(ph)PGTVHK	Blood cancer
28450419	DMSO@SKM-1 cells	SILAC	IMAC	LTQ Orbitrap Velos mass spectrometer	Q9NRH2	SNRK	S639	RRCAGPSNSMQLASRSAGELVESLKLMSLCL	S(ph)AGELVESLK	Blood cancer
28450419	DMSO@SKM-1 cells	SILAC	IMAC	LTQ Orbitrap Velos mass spectrometer	Q9NRH2	SNRK	S570	DKDSGFTYSWHRRDSSEGPPGSEGDGGGQSK	RDSS(ph)EGPPGSEGDGGGQSKPSNASGGVDK	Blood cancer
28450419	DMSO@SKM-1 cells	SILAC	IMAC	LTQ Orbitrap Velos mass spectrometer	Q9NRH2	SNRK	S390	DDLTATPLSHATVPQSPARAADSVLNGHRSK	IDVPQDLEDDLTATPLSHATVPQS(ph)PAR	Blood cancer
28450419	DMSO@SKM-1 cells	SILAC	IMAC	LTQ Orbitrap Velos mass spectrometer	Q9NRH2	SNRK	S362	TRSASPSNIKAQFRQSWPTKIDVPQDLEDDL	AQFRQS(ph)WPTK	Blood cancer
28450419	DMSO@SKM-1 cells	SILAC	IMAC	LTQ Orbitrap Velos mass spectrometer	Q9NRH2	SNRK	T521	PPKLSRLKMNIASPGTVHKRYHRRKSQGRGS	MNIASPGT(ph)VHKR	Blood cancer
28450419	DMSO@SKM-1 cells	SILAC	IMAC	LTQ Orbitrap Velos mass spectrometer	Q9NRH2	SNRK	S607	GVDKASPSENNAGGGSPSSGSGGNPTNTSGT	ASPSENNAGGGS(ph)PSSGSGGNPTNTSGTTR	Blood cancer
28450419	DMSO@SKM-1 cells	SILAC	IMAC	LTQ Orbitrap Velos mass spectrometer	Q9NRH2	SNRK	S569	LDKDSGFTYSWHRRDSSEGPPGSEGDGGGQS	RDS(ph)SEGPPGSEGDGGGQSKPSNASGGVDK	Blood cancer
28674419	Mitotic arrest@Hela cells	TMT	TiO2	Q-Exactive	Q9NRH2	SNRK	S518	RLKMNIASPGTVHKR		HiRIEF
28674419	Pervanadate@HeLa cells_28674419	TMT	TiO2	Q-Exactive	Q9NRH2	SNRK	S518	RLKMNIASPGTVHKR		HiRIEF
28674419	Untreated@Hela cells_28674419	TMT	TiO2	Q-Exactive	Q9NRH2	SNRK	S518	RLKMNIASPGTVHKR		HiRIEF
28796482	Pervanadate+SH2 superbinderNi2+ -NTA A2@Jurkat T cells	Dimethy labeling	Ti4+ -IMAC	Q Exactive	Q9NRH2	SNRK	Y562	DSESRRRLDKDSGFTYSWHRRDSSEGPPGSE	_DSGFTY(ph)SWHR_	Enrichment analysis
28796482	Pervanadate+SH2 superbinderNi2+ -NTA A3@Jurkat T cells	Dimethy labeling	Ti4+IMAC	Q Exactive	Q9NRH2	SNRK	Y562	DSESRRRLDKDSGFTYSWHRRDSSEGPPGSE	_DSGFTY(ph)SWHR_	Enrichment analysis
28818855	APCTL(NPNDKYEPF-NH2)@BOECs L	SILAC	TiO2	Orbitrap Fusion Tribrid	Q9NRH2	SNRK	S162	FFEKQGLVKLTDFGFSNKFQPGKKLTTSCGS		PAR1-mediated signaling
28818855	NETL(RNPNDKYEPF-NH2)@BOECs L	SILAC	TiO2	Orbitrap Fusion Tribrid	Q9NRH2	SNRK	S162	FFEKQGLVKLTDFGFSNKFQPGKKLTTSCGS		PAR1-mediated signaling
28818855	APCTL(NPNDKYEPF-NH2)@BOECs H	SILAC	TiO2	Orbitrap Fusion Tribrid	Q9NRH2	SNRK	S162	FFEKQGLVKLTDFGFSNKFQPGKKLTTSCGS		PAR1-mediated signaling
28818855	APCTL(NPNDKYEPF-NH2)@BOECs M	SILAC	TiO2	Orbitrap Fusion Tribrid	Q9NRH2	SNRK	S162	FFEKQGLVKLTDFGFSNKFQPGKKLTTSCGS		PAR1-mediated signaling
28818855	MMP1TL(PRSFLLRN-NH2)@BOECs H	SILAC	TiO2	Orbitrap Fusion Tribrid	Q9NRH2	SNRK	S162	FFEKQGLVKLTDFGFSNKFQPGKKLTTSCGS		PAR1-mediated signaling
28818855	MMP1TL(PRSFLLRN-NH2)@BOECs M	SILAC	TiO2	Orbitrap Fusion Tribrid	Q9NRH2	SNRK	S162	FFEKQGLVKLTDFGFSNKFQPGKKLTTSCGS		PAR1-mediated signaling
28818855	NETL(RNPNDKYEPF-NH2)@BOECs H	SILAC	TiO2	Orbitrap Fusion Tribrid	Q9NRH2	SNRK	S162	FFEKQGLVKLTDFGFSNKFQPGKKLTTSCGS		PAR1-mediated signaling
28818855	NETL(RNPNDKYEPF-NH2)@BOECs M	SILAC	TiO2	Orbitrap Fusion Tribrid	Q9NRH2	SNRK	S162	FFEKQGLVKLTDFGFSNKFQPGKKLTTSCGS		PAR1-mediated signaling
28818855	ThrombinTL(SFLLRN-NH2)@BOECs H	SILAC	TiO2	Orbitrap Fusion Tribrid	Q9NRH2	SNRK	S162	FFEKQGLVKLTDFGFSNKFQPGKKLTTSCGS		PAR1-mediated signaling
28818855	ThrombinTL(SFLLRN-NH2)@BOECs M	SILAC	TiO2	Orbitrap Fusion Tribrid	Q9NRH2	SNRK	S162	FFEKQGLVKLTDFGFSNKFQPGKKLTTSCGS		PAR1-mediated signaling
28818855	MMP1TL(PRSFLLRN-NH2)@BOECs L	SILAC	TiO2	Orbitrap Fusion Tribrid	Q9NRH2	SNRK	S162	FFEKQGLVKLTDFGFSNKFQPGKKLTTSCGS		PAR1-mediated signaling
28818855	NP3TL(TLDPRSF-NH2)@BOECs L	SILAC	TiO2	Orbitrap Fusion Tribrid	Q9NRH2	SNRK	S162	FFEKQGLVKLTDFGFSNKFQPGKKLTTSCGS		PAR1-mediated signaling
28818855	ThrombinTL(SFLLRN-NH2)@BOECs L	SILAC	TiO2	Orbitrap Fusion Tribrid	Q9NRH2	SNRK	S162	FFEKQGLVKLTDFGFSNKFQPGKKLTTSCGS		PAR1-mediated signaling
28818855	NP3TL(TLDPRSF-NH2)@BOECs H	SILAC	TiO2	Orbitrap Fusion Tribrid	Q9NRH2	SNRK	S162	FFEKQGLVKLTDFGFSNKFQPGKKLTTSCGS		PAR1-mediated signaling
28818855	NP3TL(TLDPRSF-NH2)@BOECs M	SILAC	TiO2	Orbitrap Fusion Tribrid	Q9NRH2	SNRK	S162	FFEKQGLVKLTDFGFSNKFQPGKKLTTSCGS		PAR1-mediated signaling
29083192	BRP fractionation@HeLa cell line R3	TMT	TiO2	LTQ Orbitrap Velos	Q9NRH2	SNRK	S390	DDLTATPLSHATVPQSPARAADSVLNGHRSK	IDVPQDLEDDLTATPLSHATVPQS(ph)PAR	Fractionation-study
29083192	BRP fractionation@HeLa cell line R3	TMT	TiO2	LTQ Orbitrap Velos	Q9NRH2	SNRK	S462	EDEEEDEEDKKPMSLSTQVVLRRKPSVTNRL	KPMSLS(ph)T(ph)QVVLR	Fractionation-study
29083192	CSCX@HeLa cell line R2	TMT	TiO2	LTQ Orbitrap Velos	Q9NRH2	SNRK	S390	DDLTATPLSHATVPQSPARAADSVLNGHRSK	IDVPQDLEDDLTATPLSHATVPQS(ph)PAR	Fractionation-study
29083192	SCX@HeLa cell line R1	TMT	TiO2	LTQ Orbitrap Velos	Q9NRH2	SNRK	S518	ENLPPKLSRLKMNIASPGTVHKRYHRRKSQG	MNIAS(ph)PGTVHK	Fractionation-study
29154753	Mitotic arrest@RPE-1 cell	SILAC	TiO2	Q-Exactive Plus	Q9NRH2	SNRK	S569		RDS(ph)SEGPPGSEGDGGGQSKPSNASGGVDA	Stimuli
29154753	Mitotic arrest@RPE-1 cell	SILAC	TiO2	Q-Exactive Plus	Q9NRH2	SNRK	S518		MNIAS(ph)PGTVHKY	Stimuli
29154753	Mitotic arrest@RPE-1 cell	SILAC	TiO2	Q-Exactive Plus	Q9NRH2	SNRK	S518		MNIAS(ph)PGTVHR	Stimuli
29154753	Mitotic arrest@RPE-1 cell	SILAC	TiO2	Q-Exactive Plus	Q9NRH2	SNRK	S390		IDVPQDLEDDLTATPLSHATVPQS(ph)PAA	Stimuli
29154753	Mitotic arrest@RPE-1 cell	SILAC	TiO2	Q-Exactive Plus	Q9NRH2	SNRK	S518		LKMNIAS(ph)PGTVHKY	Stimuli
29154753	Mitotic arrest@RPE-1 cell	SILAC	TiO2	Q-Exactive Plus	Q9NRH2	SNRK	S607		ASPSENNAGGGS(ph)PSSGSGGNPTNTSGTTRC	Stimuli
29414761	Insulin@HepG2 cells	SILAC	TiO2	Orbitrap Q-Exactive HF	Q9NRH2	SNRK	S362	AQFRQSWPTK	AQFRQS(ph)WPTK	Obesity
29414761	Insulin@HepG2 cells	SILAC	TiO2	Orbitrap Q-Exactive HF	Q9NRH2	SNRK	S362	AQFRQSWPTK	AQFRQS(ph)WPTK	Obesity
29414761	Insulin@HepG2 cells	SILAC	TiO2	Orbitrap Q-Exactive HF	Q9NRH2	SNRK	S362	AQFRQSWPTK	AQFRQS(ph)WPTK	Obesity
29414761	Insulin@HepG2 cells	SILAC	TiO2	Orbitrap Q-Exactive HF	Q9NRH2	SNRK	S362	AQFRQSWPTK	AQFRQS(ph)WPTK	Obesity
29414761	Insulin@HepG2 cells	SILAC	TiO2	Orbitrap Q-Exactive HF	Q9NRH2	SNRK	S362	AQFRQSWPTK	AQFRQS(ph)WPTK	Obesity
29414761	Insulin@HepG2 cells	SILAC	TiO2	Orbitrap Q-Exactive HF	Q9NRH2	SNRK	S362	AQFRQSWPTK	AQFRQS(ph)WPTK	Obesity
29414761	Insulin@HepG2 cells	SILAC	TiO2	Orbitrap Q-Exactive HF	Q9NRH2	SNRK	S362	AQFRQSWPTK	AQFRQS(ph)WPTK	Obesity
29414761	Insulin@HepG2 cells	SILAC	TiO2	Orbitrap Q-Exactive HF	Q9NRH2	SNRK	S362	AQFRQSWPTK	AQFRQS(ph)WPTK	Obesity
29414761	Insulin@HepG2 cells	SILAC	TiO2	Orbitrap Q-Exactive HF	Q9NRH2	SNRK	S362	AQFRQSWPTK	AQFRQS(ph)WPTK	Obesity
29414761	Insulin@HepG2 cells	SILAC	TiO2	Orbitrap Q-Exactive HF	Q9NRH2	SNRK	S362	AQFRQSWPTK	AQFRQS(ph)WPTK	Obesity
29414761	Insulin@HepG2 cells	SILAC	TiO2	Orbitrap Q-Exactive HF	Q9NRH2	SNRK	S362	AQFRQSWPTK	AQFRQS(ph)WPTK	Obesity
29414761	Insulin@HepG2 cells	SILAC	TiO2	Orbitrap Q-Exactive HF	Q9NRH2	SNRK	S362	AQFRQSWPTK	AQFRQS(ph)WPTK	Obesity
29414761	Insulin@HepG2 cells	SILAC	TiO2	Orbitrap Q-Exactive HF	Q9NRH2	SNRK	S362	AQFRQSWPTK	AQFRQS(ph)WPTK	Obesity
29414761	Insulin@HepG2 cells	SILAC	TiO2	Orbitrap Q-Exactive HF	Q9NRH2	SNRK	S362	AQFRQSWPTK	AQFRQS(ph)WPTK	Obesity
29414761	Insulin@HepG2 cells	SILAC	TiO2	Orbitrap Q-Exactive HF	Q9NRH2	SNRK	S362	AQFRQSWPTK	AQFRQS(ph)WPTK	Obesity
29414761	Insulin@HepG2 cells	SILAC	TiO2	Orbitrap Q-Exactive HF	Q9NRH2	SNRK	S362	AQFRQSWPTK	AQFRQS(ph)WPTK	Obesity
29414761	Insulin@HepG2 cells	SILAC	TiO2	Orbitrap Q-Exactive HF	Q9NRH2	SNRK	S362	AQFRQSWPTK	AQFRQS(ph)WPTK	Obesity
29414761	Insulin@HepG2 cells	SILAC	TiO2	Orbitrap Q-Exactive HF	Q9NRH2	SNRK	S362	AQFRQSWPTK	AQFRQS(ph)WPTK	Obesity
29414761	Insulin@HepG2 cells	SILAC	TiO2	Orbitrap Q-Exactive HF	Q9NRH2	SNRK	S362	AQFRQSWPTK	AQFRQS(ph)WPTK	Obesity
29414761	Insulin@HepG2 cells	SILAC	TiO2	Orbitrap Q-Exactive HF	Q9NRH2	SNRK	S362	AQFRQSWPTK	AQFRQS(ph)WPTK	Obesity
29414761	Insulin@HepG2 cells	SILAC	TiO2	Orbitrap Q-Exactive HF	Q9NRH2	SNRK	S362	AQFRQSWPTK	AQFRQS(ph)WPTK	Obesity
29414761	Insulin@HepG2 cells	SILAC	TiO2	Orbitrap Q-Exactive HF	Q9NRH2	SNRK	S362	AQFRQSWPTK	AQFRQS(ph)WPTK	Obesity
29414761	Insulin@HepG2 cells	SILAC	TiO2	Orbitrap Q-Exactive HF	Q9NRH2	SNRK	S362	AQFRQSWPTK	AQFRQS(ph)WPTK	Obesity
29414761	Insulin@HepG2 cells	SILAC	TiO2	Orbitrap Q-Exactive HF	Q9NRH2	SNRK	S362	AQFRQSWPTK	AQFRQS(ph)WPTK	Obesity
29414761	Insulin@HepG2 cells	SILAC	TiO2	Orbitrap Q-Exactive HF	Q9NRH2	SNRK	S362	AQFRQSWPTK	AQFRQS(ph)WPTK	Obesity
29414761	Insulin@HepG2 cells	SILAC	TiO2	Orbitrap Q-Exactive HF	Q9NRH2	SNRK	S362	AQFRQSWPTK	AQFRQS(ph)WPTK	Obesity
29414761	Insulin@HepG2 cells	SILAC	TiO2	Orbitrap Q-Exactive HF	Q9NRH2	SNRK	S362	AQFRQSWPTK	AQFRQS(ph)WPTK	Obesity
29414761	Insulin@HepG2 cells	SILAC	TiO2	Orbitrap Q-Exactive HF	Q9NRH2	SNRK	S362	AQFRQSWPTK	AQFRQS(ph)WPTK	Obesity
29414761	Palmitate+Insulin@HepG2 cells	SILAC	TiO2	Orbitrap Q-Exactive HF	Q9NRH2	SNRK	S362	AQFRQSWPTK	AQFRQS(ph)WPTK	Obesity
29414761	Palmitate+Insulin@HepG2 cells	SILAC	TiO2	Orbitrap Q-Exactive HF	Q9NRH2	SNRK	S362	AQFRQSWPTK	AQFRQS(ph)WPTK	Obesity
29414761	Palmitate+Insulin@HepG2 cells	SILAC	TiO2	Orbitrap Q-Exactive HF	Q9NRH2	SNRK	S362	AQFRQSWPTK	AQFRQS(ph)WPTK	Obesity
29414761	Palmitate+Insulin@HepG2 cells	SILAC	TiO2	Orbitrap Q-Exactive HF	Q9NRH2	SNRK	S362	AQFRQSWPTK	AQFRQS(ph)WPTK	Obesity
29414761	Palmitate+Insulin@HepG2 cells	SILAC	TiO2	Orbitrap Q-Exactive HF	Q9NRH2	SNRK	S362	AQFRQSWPTK	AQFRQS(ph)WPTK	Obesity
29414761	Palmitate+Insulin@HepG2 cells	SILAC	TiO2	Orbitrap Q-Exactive HF	Q9NRH2	SNRK	S362	AQFRQSWPTK	AQFRQS(ph)WPTK	Obesity
29414761	Palmitate+Insulin@HepG2 cells	SILAC	TiO2	Orbitrap Q-Exactive HF	Q9NRH2	SNRK	S362	AQFRQSWPTK	AQFRQS(ph)WPTK	Obesity
29414761	Palmitate+Insulin@HepG2 cells	SILAC	TiO2	Orbitrap Q-Exactive HF	Q9NRH2	SNRK	S362	AQFRQSWPTK	AQFRQS(ph)WPTK	Obesity
29414761	Palmitate+Insulin@HepG2 cells	SILAC	TiO2	Orbitrap Q-Exactive HF	Q9NRH2	SNRK	S362	AQFRQSWPTK	AQFRQS(ph)WPTK	Obesity
29414761	Palmitate+Insulin@HepG2 cells	SILAC	TiO2	Orbitrap Q-Exactive HF	Q9NRH2	SNRK	S362	AQFRQSWPTK	AQFRQS(ph)WPTK	Obesity
29414761	Palmitate+Insulin@HepG2 cells	SILAC	TiO2	Orbitrap Q-Exactive HF	Q9NRH2	SNRK	S362	AQFRQSWPTK	AQFRQS(ph)WPTK	Obesity
29414761	Palmitate+Insulin@HepG2 cells	SILAC	TiO2	Orbitrap Q-Exactive HF	Q9NRH2	SNRK	S362	AQFRQSWPTK	AQFRQS(ph)WPTK	Obesity
29414761	Palmitate+Insulin@HepG2 cells	SILAC	TiO2	Orbitrap Q-Exactive HF	Q9NRH2	SNRK	S362	AQFRQSWPTK	AQFRQS(ph)WPTK	Obesity
29414761	Palmitate+Insulin@HepG2 cells	SILAC	TiO2	Orbitrap Q-Exactive HF	Q9NRH2	SNRK	S362	AQFRQSWPTK	AQFRQS(ph)WPTK	Obesity
29414761	Palmitate+Insulin@HepG2 cells	SILAC	TiO2	Orbitrap Q-Exactive HF	Q9NRH2	SNRK	S362	AQFRQSWPTK	AQFRQS(ph)WPTK	Obesity
29414761	Palmitate+Insulin@HepG2 cells	SILAC	TiO2	Orbitrap Q-Exactive HF	Q9NRH2	SNRK	S362	AQFRQSWPTK	AQFRQS(ph)WPTK	Obesity
29414761	Palmitate+Insulin@HepG2 cells	SILAC	TiO2	Orbitrap Q-Exactive HF	Q9NRH2	SNRK	S362	AQFRQSWPTK	AQFRQS(ph)WPTK	Obesity
29414761	Palmitate+Insulin@HepG2 cells	SILAC	TiO2	Orbitrap Q-Exactive HF	Q9NRH2	SNRK	S362	AQFRQSWPTK	AQFRQS(ph)WPTK	Obesity
29414761	Palmitate+Insulin@HepG2 cells	SILAC	TiO2	Orbitrap Q-Exactive HF	Q9NRH2	SNRK	S362	AQFRQSWPTK	AQFRQS(ph)WPTK	Obesity
29414761	Palmitate+Insulin@HepG2 cells	SILAC	TiO2	Orbitrap Q-Exactive HF	Q9NRH2	SNRK	S362	AQFRQSWPTK	AQFRQS(ph)WPTK	Obesity
29414761	Palmitate+Insulin@HepG2 cells	SILAC	TiO2	Orbitrap Q-Exactive HF	Q9NRH2	SNRK	S362	AQFRQSWPTK	AQFRQS(ph)WPTK	Obesity
29414761	Palmitate+Insulin@HepG2 cells	SILAC	TiO2	Orbitrap Q-Exactive HF	Q9NRH2	SNRK	S362	AQFRQSWPTK	AQFRQS(ph)WPTK	Obesity
29414761	Palmitate+Insulin@HepG2 cells	SILAC	TiO2	Orbitrap Q-Exactive HF	Q9NRH2	SNRK	S362	AQFRQSWPTK	AQFRQS(ph)WPTK	Obesity
29414761	Palmitate+Insulin@HepG2 cells	SILAC	TiO2	Orbitrap Q-Exactive HF	Q9NRH2	SNRK	S362	AQFRQSWPTK	AQFRQS(ph)WPTK	Obesity
29414761	Palmitate+Insulin@HepG2 cells	SILAC	TiO2	Orbitrap Q-Exactive HF	Q9NRH2	SNRK	S362	AQFRQSWPTK	AQFRQS(ph)WPTK	Obesity
29414761	Palmitate+Insulin@HepG2 cells	SILAC	TiO2	Orbitrap Q-Exactive HF	Q9NRH2	SNRK	S362	AQFRQSWPTK	AQFRQS(ph)WPTK	Obesity
29414761	Palmitate+Insulin@HepG2 cells	SILAC	TiO2	Orbitrap Q-Exactive HF	Q9NRH2	SNRK	S362	AQFRQSWPTK	AQFRQS(ph)WPTK	Obesity
29414761	Palmitate+Insulin@HepG2 cells	SILAC	TiO2	Orbitrap Q-Exactive HF	Q9NRH2	SNRK	S362	AQFRQSWPTK	AQFRQS(ph)WPTK	Obesity
29414761	Palmitate@HepG2 cells	SILAC	TiO2	Orbitrap Q-Exactive HF	Q9NRH2	SNRK	S362	AQFRQSWPTK	AQFRQS(ph)WPTK	Obesity
29414761	Palmitate@HepG2 cells	SILAC	TiO2	Orbitrap Q-Exactive HF	Q9NRH2	SNRK	S607	ASPSENNAGGGSPSSGSGGNPTNTSGTTRR	ASPSENNAGGGS(ph)PSSGSGGNPTNTSGTTRR	Obesity
29414761	Palmitate@HepG2 cells	SILAC	TiO2	Orbitrap Q-Exactive HF	Q9NRH2	SNRK	S607	ASPSENNAGGGSPSSGSGGNPTNTSGTTRR	ASPSENNAGGGS(ph)PSSGSGGNPTNTSGTTRR	Obesity
29414761	Palmitate@HepG2 cells	SILAC	TiO2	Orbitrap Q-Exactive HF	Q9NRH2	SNRK	S607	ASPSENNAGGGSPSSGSGGNPTNTSGTTRR	ASPSENNAGGGS(ph)PSSGSGGNPTNTSGTTRR	Obesity
29414761	Palmitate@HepG2 cells	SILAC	TiO2	Orbitrap Q-Exactive HF	Q9NRH2	SNRK	S607	ASPSENNAGGGSPSSGSGGNPTNTSGTTRR	ASPSENNAGGGS(ph)PSSGSGGNPTNTSGTTRR	Obesity
29414761	Palmitate@HepG2 cells	SILAC	TiO2	Orbitrap Q-Exactive HF	Q9NRH2	SNRK	S607	ASPSENNAGGGSPSSGSGGNPTNTSGTTRR	ASPSENNAGGGS(ph)PSSGSGGNPTNTSGTTRR	Obesity
29414761	Palmitate@HepG2 cells	SILAC	TiO2	Orbitrap Q-Exactive HF	Q9NRH2	SNRK	S607	ASPSENNAGGGSPSSGSGGNPTNTSGTTRR	ASPSENNAGGGS(ph)PSSGSGGNPTNTSGTTRR	Obesity
29414761	Untreated@HepG2 cells_29414761	SILAC	TiO2	Orbitrap Q-Exactive HF	Q9NRH2	SNRK	S362	AQFRQSWPTK	AQFRQS(ph)WPTK	Obesity
29414761	Untreated@HepG2 cells_29414761	SILAC	TiO2	Orbitrap Q-Exactive HF	Q9NRH2	SNRK	S607	ASPSENNAGGGSPSSGSGGNPTNTSGTTRR	ASPSENNAGGGS(ph)PSSGSGGNPTNTSGTTRR	Obesity
29414761	Untreated@HepG2 cells_29414761	SILAC	TiO2	Orbitrap Q-Exactive HF	Q9NRH2	SNRK	S607	ASPSENNAGGGSPSSGSGGNPTNTSGTTRR	ASPSENNAGGGS(ph)PSSGSGGNPTNTSGTTRR	Obesity
29414761	Untreated@HepG2 cells_29414761	SILAC	TiO2	Orbitrap Q-Exactive HF	Q9NRH2	SNRK	S607	ASPSENNAGGGSPSSGSGGNPTNTSGTTRR	ASPSENNAGGGS(ph)PSSGSGGNPTNTSGTTRR	Obesity
29414761	Untreated@HepG2 cells_29414761	SILAC	TiO2	Orbitrap Q-Exactive HF	Q9NRH2	SNRK	S607	ASPSENNAGGGSPSSGSGGNPTNTSGTTRR	ASPSENNAGGGS(ph)PSSGSGGNPTNTSGTTRR	Obesity
29414761	Untreated@HepG2 cells_29414761	SILAC	TiO2	Orbitrap Q-Exactive HF	Q9NRH2	SNRK	S607	ASPSENNAGGGSPSSGSGGNPTNTSGTTRR	ASPSENNAGGGS(ph)PSSGSGGNPTNTSGTTRR	Obesity
29414761	Untreated@HepG2 cells_29414761	SILAC	TiO2	Orbitrap Q-Exactive HF	Q9NRH2	SNRK	S607	ASPSENNAGGGSPSSGSGGNPTNTSGTTRR	ASPSENNAGGGS(ph)PSSGSGGNPTNTSGTTRR	Obesity
29523821	PF-3644022+IR-UV@U2OS cells	SILAC	TiO2	Q Exactive or Q Exactive Plus	Q9NRH2	SNRK	S390	DDLTATPLSHATVPQSPARAADSVLNGHRSK	IDVPQDLEDDLTATPLSHATVPQS(ph)PAR	Stimuli
29523821	SB203580+IR-UV@U2OS cells	SILAC	TiO2	Q Exactive or Q Exactive Plus	Q9NRH2	SNRK	S390	DDLTATPLSHATVPQSPARAADSVLNGHRSK	IDVPQDLEDDLTATPLSHATVPQS(ph)PAR	Stimuli
29622655	Tofactinib (24h)@MM.1S cells	not mentioned	IMAC	Q-Exactive Plus	Q9NRH2	SNRK	S390	DDLTATPLSHATVPQSPARAADSVLNGHRSK	IDVPQDLEDDLTATPLSHATVPQS(ph)PAR	Multiple myeloma
30001349	VE-821@MOLT-4 cell line	SILAC	TiO2	Q Exactive	Q9NRH2	SNRK	S518	ENLPPKLSRLKMNIASPGTVHKRYHRRKSQG	MNIAS(ph)PGTVHKR	T-Lymphoblast
30061712	2D cultured HCT116 spheroids-R1	TMT	IMAC	Q Exactive	Q9NRH2	SNRK	S607			Colorectal Cancer
30061712	2D cultured HCT116 spheroids-R1	TMT	IMAC	Q Exactive	Q9NRH2	SNRK	S569			Colorectal Cancer
30061712	2D cultured HCT116 spheroids-R2	TMT	IMAC	Q Exactive	Q9NRH2	SNRK	S518			Colorectal Cancer
30061712	2D cultured HCT116 spheroids-R2	TMT	IMAC	Q Exactive	Q9NRH2	SNRK	S569			Colorectal Cancer
30061712	2D cultured HCT116 spheroids-R3	TMT	IMAC	Q Exactive	Q9NRH2	SNRK	S607			Colorectal Cancer
30061712	2D cultured HCT116 spheroids-R3	TMT	IMAC	Q Exactive	Q9NRH2	SNRK	S569			Colorectal Cancer
30061712	3D cultured(CR)HCT116 spheroids-R1	TMT	IMAC	Q Exactive	Q9NRH2	SNRK	S518			Colorectal Cancer
30061712	3D cultured(Dispase)HCT116 spheroids-R1	TMT	IMAC	Q Exactive	Q9NRH2	SNRK	S390			Colorectal Cancer
30061712	3D cultured(Dispase)HCT116 spheroids-R3	TMT	IMAC	Q Exactive	Q9NRH2	SNRK	S607			Colorectal Cancer
30459283	DMSO@NB1 cell line	SILAC	TiO2	Q Exactive HF-X	Q9NRH2	SNRK	S518	LKMNIASPGTVHK		Neuroblastoma cancer
30459283	DMSO@NB1 cell line	SILAC	TiO2	Q Exactive HF-X	Q9NRH2	SNRK	S259	DPKRRASLEEIEN		Neuroblastoma cancer
30459283	DMSO@NB1 cell line	SILAC	TiO2	Q Exactive HF-X	Q9NRH2	SNRK	S362	KAQFRQSWPTKID		Neuroblastoma cancer
30459283	LDK378@NB1 cell line	SILAC	TiO2	Q Exactive HF-X	Q9NRH2	SNRK	S518	LKMNIASPGTVHK		Neuroblastoma cancer
30459283	LDK378@NB1 cell line	SILAC	TiO2	Q Exactive HF-X	Q9NRH2	SNRK	S259	DPKRRASLEEIEN		Neuroblastoma cancer
30459283	LDK378@NB1 cell line	SILAC	TiO2	Q Exactive HF-X	Q9NRH2	SNRK	S362	KAQFRQSWPTKID		Neuroblastoma cancer
30459283	TAE684@NB1 cell line	SILAC	TiO2	Q Exactive HF-X	Q9NRH2	SNRK	S518	LKMNIASPGTVHK		Neuroblastoma cancer
30459283	TAE684@NB1 cell line	SILAC	TiO2	Q Exactive HF-X	Q9NRH2	SNRK	S259	DPKRRASLEEIEN		Neuroblastoma cancer
30459283	TAE684@NB1 cell line	SILAC	TiO2	Q Exactive HF-X	Q9NRH2	SNRK	S362	KAQFRQSWPTKID		Neuroblastoma cancer
30459283	Crizotinib@NB1 cell line	SILAC	TiO2	Q Exactive HF-X	Q9NRH2	SNRK	S518	LKMNIASPGTVHK		Neuroblastoma cancer
30459283	Crizotinib@NB1 cell line	SILAC	TiO2	Q Exactive HF-X	Q9NRH2	SNRK	S259	DPKRRASLEEIEN		Neuroblastoma cancer
30459283	Crizotinib@NB1 cell line	SILAC	TiO2	Q Exactive HF-X	Q9NRH2	SNRK	S362	KAQFRQSWPTKID		Neuroblastoma cancer
30843680	Without boosting channel@AML cells	TMT	IMAC-Fe3+	Orbitrap fusion lumos tribrid	Q9NRH2	SNRK	S351	ILREKQEKEIQTRSASPSNIKAQFRQSWPTK		breast cancer
30890564	Vemurafenib R@A375 cell line BR1	SILAC	TiO2	Q Exactive HF	Q9NRH2	SNRK	S518	ENLPPKLSRLKMNIASPGTVHKRYHRRKSQG	MNIAS(ph)PGTVHK	Skin cancer
30890564	Vemurafenib R@A375 cell line BR1	SILAC	TiO2	Q Exactive HF	Q9NRH2	SNRK	T386	QDLEDDLTATPLSHATVPQSPARAADSVLNG	IDVPQDLEDDLTATPLSHAT(ph)VPQSPAR	Skin cancer
30890564	Vemurafenib R@A375 cell line BR2	SILAC	TiO2	Q Exactive HF	Q9NRH2	SNRK	S390	DDLTATPLSHATVPQSPARAADSVLNGHRSK	IDVPQDLEDDLTATPLSHATVPQS(ph)PAR	Skin cancer
30890564	Vemurafenib S@A375 cell line BR1	SILAC	TiO2	Q Exactive HF	Q9NRH2	SNRK	S518	ENLPPKLSRLKMNIASPGTVHKRYHRRKSQG	MNIAS(ph)PGTVHK	Skin cancer
30890564	Vemurafenib S@A375 cell line BR1	SILAC	TiO2	Q Exactive HF	Q9NRH2	SNRK	T386	QDLEDDLTATPLSHATVPQSPARAADSVLNG	IDVPQDLEDDLTATPLSHAT(ph)VPQSPAR	Skin cancer
30890564	Vemurafenib S@A375 cell line BR2	SILAC	TiO2	Q Exactive HF	Q9NRH2	SNRK	S390	DDLTATPLSHATVPQSPARAADSVLNGHRSK	IDVPQDLEDDLTATPLSHATVPQS(ph)PAR	Skin cancer
31257184	CABO(IMAC)@H1155 cell line	TMT	IMAC	QExactive Plus hybrid orbitrap	Q9NRH2	SNRK	S518		MNIAS(ph)PGTVHK	Lung cancer
31257184	CABO(IMAC)@H1155 cell line	TMT	IMAC	QExactive Plus hybrid orbitrap	Q9NRH2	SNRK	S351		SASPSNIK	Lung cancer
31257184	FORE(IMAC)@H1155 cell line	TMT	IMAC	QExactive Plus hybrid orbitrap	Q9NRH2	SNRK	S518		MNIAS(ph)PGTVHK	Lung cancer
31257184	FORE(IMAC)@H1155 cell line	TMT	IMAC	QExactive Plus hybrid orbitrap	Q9NRH2	SNRK	S351		SASPSNIK	Lung cancer
31257184	DMSO(IMAC)@H1155 cell line	TMT	IMAC	QExactive Plus hybrid orbitrap	Q9NRH2	SNRK	S518		MNIAS(ph)PGTVHK	Lung cancer
31257184	DMSO(IMAC)@H1155 cell line	TMT	IMAC	QExactive Plus hybrid orbitrap	Q9NRH2	SNRK	S351		SASPSNIK	Lung cancer
31665227	14H@HEK293 cells	TMT	TiO2	Orbitrap Fusion Tribrid	Q9NRH2	SNRK	S569	LDKDSGFTYSWHRRDSSEGPPGSEGDGGGQS		Cancer
31665227	DMSO@HEK293 cells	TMT	TiO2	Orbitrap Fusion Tribrid	Q9NRH2	SNRK	S569	LDKDSGFTYSWHRRDSSEGPPGSEGDGGGQS		Cancer
31665227	MK2206@HEK293	TMT	TiO2	Orbitrap Fusion Tribrid	Q9NRH2	SNRK	S569	LDKDSGFTYSWHRRDSSEGPPGSEGDGGGQS		Cancer
31859329	Monacolin K(0.5mM)(24h)@MDA-MB-231 cells	TMT	IMAC(Fe-NTA)	Q Exactive Plus Hybrid Quadrupole-Orbitrap	Q9NRH2	SNRK	S351	ILREKQEKEIQTRSASPSNIKAQFRQSWPTK	EIQTRSAS(ph)PSNIKAQ	Breast Cancer
31859329	Monacolin K(0.5mM)(30min)@MDA-MB-231 cells	TMT	IMAC(Fe-NTA)	Q Exactive Plus Hybrid Quadrupole-Orbitrap	Q9NRH2	SNRK	S351	ILREKQEKEIQTRSASPSNIKAQFRQSWPTK	EIQTRSAS(ph)PSNIKAQ	Breast Cancer
31859329	Monacolin K(0.5mM)(6h)@MDA-MB-231 cells	TMT	IMAC(Fe-NTA)	Q Exactive Plus Hybrid Quadrupole-Orbitrap	Q9NRH2	SNRK	S351	ILREKQEKEIQTRSASPSNIKAQFRQSWPTK	EIQTRSAS(ph)PSNIKAQ	Breast Cancer
31859329	Monacolin K(5mM)(24h)@MDA-MB-231 cells	TMT	IMAC(Fe-NTA)	Q Exactive Plus Hybrid Quadrupole-Orbitrap	Q9NRH2	SNRK	S351	ILREKQEKEIQTRSASPSNIKAQFRQSWPTK	EIQTRSAS(ph)PSNIKAQ	Breast Cancer
31859329	Monacolin K(5mM)(30min)@MDA-MB-231 cells	TMT	IMAC(Fe-NTA)	Q Exactive Plus Hybrid Quadrupole-Orbitrap	Q9NRH2	SNRK	S351	ILREKQEKEIQTRSASPSNIKAQFRQSWPTK	EIQTRSAS(ph)PSNIKAQ	Breast Cancer
31859329	Monacolin K(5mM)(6h)@MDA-MB-231 cells	TMT	IMAC(Fe-NTA)	Q Exactive Plus Hybrid Quadrupole-Orbitrap	Q9NRH2	SNRK	S351	ILREKQEKEIQTRSASPSNIKAQFRQSWPTK	EIQTRSAS(ph)PSNIKAQ	Breast Cancer
32241914	CCL2(0min)@FlpIn-HEK293T-CCR2 cells	Label free	Enrichment (no details)	Q Exactive Plus	Q9NRH2	SNRK	S390		IDVPQDLEDDLTATPLSHATVPQS(ph)PAR	Breast cancer
32241914	CCL2(0min)@FlpIn-HEK293T-CCR2 cells	Label free	Enrichment (no details)	Q Exactive Plus	Q9NRH2	SNRK	S518		MNIAS(ph)PGTVHK	Breast cancer
32241914	CCL2(12min)@FlpIn-HEK293T-CCR2 cells	Label free	Enrichment (no details)	Q Exactive Plus	Q9NRH2	SNRK	S390		IDVPQDLEDDLTATPLSHATVPQS(ph)PAR	Breast cancer
32241914	CCL2(12min)@FlpIn-HEK293T-CCR2 cells	Label free	Enrichment (no details)	Q Exactive Plus	Q9NRH2	SNRK	S518		MNIAS(ph)PGTVHK	Breast cancer
32241914	CCL2(25min)@FlpIn-HEK293T-CCR2 cells	Label free	Enrichment (no details)	Q Exactive Plus	Q9NRH2	SNRK	S390		IDVPQDLEDDLTATPLSHATVPQS(ph)PAR	Breast cancer
32241914	CCL2(25min)@FlpIn-HEK293T-CCR2 cells	Label free	Enrichment (no details)	Q Exactive Plus	Q9NRH2	SNRK	S518		MNIAS(ph)PGTVHK	Breast cancer
32241914	CCL2(3min)@FlpIn-HEK293T-CCR2 cells	Label free	Enrichment (no details)	Q Exactive Plus	Q9NRH2	SNRK	S390		IDVPQDLEDDLTATPLSHATVPQS(ph)PAR	Breast cancer
32241914	CCL2(3min)@FlpIn-HEK293T-CCR2 cells	Label free	Enrichment (no details)	Q Exactive Plus	Q9NRH2	SNRK	S518		MNIAS(ph)PGTVHK	Breast cancer
32241914	CCL2(6min)@FlpIn-HEK293T-CCR2 cells	Label free	Enrichment (no details)	Q Exactive Plus	Q9NRH2	SNRK	S390		IDVPQDLEDDLTATPLSHATVPQS(ph)PAR	Breast cancer
32241914	CCL2(6min)@FlpIn-HEK293T-CCR2 cells	Label free	Enrichment (no details)	Q Exactive Plus	Q9NRH2	SNRK	S518		MNIAS(ph)PGTVHK	Breast cancer
32241914	CCL2(60min)@FlpIn-HEK293T-CCR2 cells	Label free	Enrichment (no details)	Q Exactive Plus	Q9NRH2	SNRK	S390		IDVPQDLEDDLTATPLSHATVPQS(ph)PAR	Breast cancer
32241914	CCL2(60min)@FlpIn-HEK293T-CCR2 cells	Label free	Enrichment (no details)	Q Exactive Plus	Q9NRH2	SNRK	S518		MNIAS(ph)PGTVHK	Breast cancer
32241914	CCL2(90s)@FlpIn-HEK293T-CCR2 cells	Label free	Enrichment (no details)	Q Exactive Plus	Q9NRH2	SNRK	S390		IDVPQDLEDDLTATPLSHATVPQS(ph)PAR	Breast cancer
32241914	CCL2(90s)@FlpIn-HEK293T-CCR2 cells	Label free	Enrichment (no details)	Q Exactive Plus	Q9NRH2	SNRK	S518		MNIAS(ph)PGTVHK	Breast cancer
32314919	HU+SCH 900776 SF2@HEK293A cell	SILAC	TiO2	Orbitrap Elite MS	Q9NRH2	SNRK	S390	DDLTATPLSHATVPQSPARAADSVLNGHRSK	IDVPQDLEDDLTATPLSHATVPQS(ph)PAR	Inhibitors of checkpoint kinase 1 (CHK1)
32314919	HU SF2@HEK293A cell	SILAC	TiO2	Orbitrap Elite MS	Q9NRH2	SNRK	S390	DDLTATPLSHATVPQSPARAADSVLNGHRSK	IDVPQDLEDDLTATPLSHATVPQS(ph)PAR	Inhibitors of checkpoint kinase 1 (CHK1)
32407090	M. bovis BCG@THP1 macrophages	TMT	TiO2	LTQ Orbitrap	Q9NRH2	SNRK	S518	MNIASPGTVHK		Pulmonary tuberculosis
32407090	M. bovis BCG@THP1 macrophages	TMT	TiO2	LTQ Orbitrap	Q9NRH2	SNRK	S518	MNIASPGTVHK		Pulmonary tuberculosis
32407090	M. bovis BCG@THP1 macrophages	TMT	TiO2	LTQ Orbitrap	Q9NRH2	SNRK	S607	ASPSENNAGGGSPSSGSGGNPTNTSGTTR		Pulmonary tuberculosis
32407090	M. tuberculosis H37Rv@THP1 macrophages	TMT	TiO2	LTQ Orbitrap	Q9NRH2	SNRK	S518	MNIASPGTVHK		Pulmonary tuberculosis
32407090	M. tuberculosis H37Rv@THP1 macrophages	TMT	TiO2	LTQ Orbitrap	Q9NRH2	SNRK	S518	MNIASPGTVHK		Pulmonary tuberculosis
32407090	M. tuberculosis H37Rv@THP1 macrophages	TMT	TiO2	LTQ Orbitrap	Q9NRH2	SNRK	S607	ASPSENNAGGGSPSSGSGGNPTNTSGTTR		Pulmonary tuberculosis
32407090	Uninfected@THP1 macrophages	TMT	TiO2	LTQ Orbitrap	Q9NRH2	SNRK	S518	MNIASPGTVHK		Pulmonary tuberculosis
32407090	Uninfected@THP1 macrophages	TMT	TiO2	LTQ Orbitrap	Q9NRH2	SNRK	S518	MNIASPGTVHK		Pulmonary tuberculosis
32407090	Uninfected@THP1 macrophages	TMT	TiO2	LTQ Orbitrap	Q9NRH2	SNRK	S607	ASPSENNAGGGSPSSGSGGNPTNTSGTTR		Pulmonary tuberculosis
32461304	S/T proteome@22Rv1 cell line	Label-free	TiO2	Q-Exactive	Q9NRH2	SNRK	S390		IDVPQDLEDDLTATPLSHATVPQS(ph)PAR	Postrate-cancer
32461304	S/T proteome@22Rv1 cell line	Label-free	TiO2	Q-Exactive	Q9NRH2	SNRK	T386		IDVPQDLEDDLTATPLSHAT(ph)VPQSPAR	Postrate-cancer
32461304	S/T proteome@22Rv1 cell line	Label-free	TiO2	Q-Exactive	Q9NRH2	SNRK	S518		MNIAS(ph)PGTVHK	Postrate-cancer
32461304	S/T proteome@22Rv1 cell line	Label-free	TiO2	Q-Exactive	Q9NRH2	SNRK	S495		SAPVLNQIFEEGES(ph)DDEFDMDENLPPK	Postrate-cancer
32461304	S/T proteome@22Rv1 cell line	Label-free	TiO2	Q-Exactive	Q9NRH2	SNRK	S639		S(ph)AGELVESLK	Postrate-cancer
32461304	S/T proteome@C4-2 cell line	Label-free	TiO2	Q-Exactive	Q9NRH2	SNRK	S390		IDVPQDLEDDLTATPLSHATVPQS(ph)PAR	Postrate-cancer
32461304	S/T proteome@C4-2 cell line	Label-free	TiO2	Q-Exactive	Q9NRH2	SNRK	T386		IDVPQDLEDDLTATPLSHAT(ph)VPQSPAR	Postrate-cancer
32461304	S/T proteome@C4-2 cell line	Label-free	TiO2	Q-Exactive	Q9NRH2	SNRK	S518		MNIAS(ph)PGTVHK	Postrate-cancer
32461304	S/T proteome@C4-2 cell line	Label-free	TiO2	Q-Exactive	Q9NRH2	SNRK	S495		SAPVLNQIFEEGES(ph)DDEFDMDENLPPK	Postrate-cancer
32461304	S/T proteome@C4-2 cell line	Label-free	TiO2	Q-Exactive	Q9NRH2	SNRK	S639		S(ph)AGELVESLK	Postrate-cancer
32461304	S/T proteome@DU145 cell line	Label-free	TiO2	Q-Exactive	Q9NRH2	SNRK	S390		IDVPQDLEDDLTATPLSHATVPQS(ph)PAR	Postrate-cancer
32461304	S/T proteome@DU145 cell line	Label-free	TiO2	Q-Exactive	Q9NRH2	SNRK	T386		IDVPQDLEDDLTATPLSHAT(ph)VPQSPAR	Postrate-cancer
32461304	S/T proteome@DU145 cell line	Label-free	TiO2	Q-Exactive	Q9NRH2	SNRK	S518		MNIAS(ph)PGTVHK	Postrate-cancer
32461304	S/T proteome@DU145 cell line	Label-free	TiO2	Q-Exactive	Q9NRH2	SNRK	S495		SAPVLNQIFEEGES(ph)DDEFDMDENLPPK	Postrate-cancer
32461304	S/T proteome@DU145 cell line	Label-free	TiO2	Q-Exactive	Q9NRH2	SNRK	S639		S(ph)AGELVESLK	Postrate-cancer
32461304	S/T proteome@EF-1 cell line	Label-free	TiO2	Q-Exactive	Q9NRH2	SNRK	S390		IDVPQDLEDDLTATPLSHATVPQS(ph)PAR	Postrate-cancer
32461304	S/T proteome@EF-1 cell line	Label-free	TiO2	Q-Exactive	Q9NRH2	SNRK	T386		IDVPQDLEDDLTATPLSHAT(ph)VPQSPAR	Postrate-cancer
32461304	S/T proteome@EF-1 cell line	Label-free	TiO2	Q-Exactive	Q9NRH2	SNRK	S518		MNIAS(ph)PGTVHK	Postrate-cancer
32461304	S/T proteome@EF-1 cell line	Label-free	TiO2	Q-Exactive	Q9NRH2	SNRK	S495		SAPVLNQIFEEGES(ph)DDEFDMDENLPPK	Postrate-cancer
32461304	S/T proteome@EF-1 cell line	Label-free	TiO2	Q-Exactive	Q9NRH2	SNRK	S639		S(ph)AGELVESLK	Postrate-cancer
32461304	S/T proteome@LNCaP cell line	Label-free	TiO2	Q-Exactive	Q9NRH2	SNRK	S390		IDVPQDLEDDLTATPLSHATVPQS(ph)PAR	Postrate-cancer
32461304	S/T proteome@LNCaP cell line	Label-free	TiO2	Q-Exactive	Q9NRH2	SNRK	T386		IDVPQDLEDDLTATPLSHAT(ph)VPQSPAR	Postrate-cancer
32461304	S/T proteome@LNCaP cell line	Label-free	TiO2	Q-Exactive	Q9NRH2	SNRK	S518		MNIAS(ph)PGTVHK	Postrate-cancer
32461304	S/T proteome@LNCaP cell line	Label-free	TiO2	Q-Exactive	Q9NRH2	SNRK	S495		SAPVLNQIFEEGES(ph)DDEFDMDENLPPK	Postrate-cancer
32461304	S/T proteome@LNCaP cell line	Label-free	TiO2	Q-Exactive	Q9NRH2	SNRK	S639		S(ph)AGELVESLK	Postrate-cancer
32461304	S/T proteome@NCI-H660 cell line	Label-free	TiO2	Q-Exactive	Q9NRH2	SNRK	S390		IDVPQDLEDDLTATPLSHATVPQS(ph)PAR	Postrate-cancer
32461304	S/T proteome@NCI-H660 cell line	Label-free	TiO2	Q-Exactive	Q9NRH2	SNRK	T386		IDVPQDLEDDLTATPLSHAT(ph)VPQSPAR	Postrate-cancer
32461304	S/T proteome@NCI-H660 cell line	Label-free	TiO2	Q-Exactive	Q9NRH2	SNRK	S518		MNIAS(ph)PGTVHK	Postrate-cancer
32461304	S/T proteome@NCI-H660 cell line	Label-free	TiO2	Q-Exactive	Q9NRH2	SNRK	S495		SAPVLNQIFEEGES(ph)DDEFDMDENLPPK	Postrate-cancer
32461304	S/T proteome@NCI-H660 cell line	Label-free	TiO2	Q-Exactive	Q9NRH2	SNRK	S639		S(ph)AGELVESLK	Postrate-cancer
32461304	S/T proteome@PARCB-1cell line	Label-free	TiO2	Q-Exactive	Q9NRH2	SNRK	S390		IDVPQDLEDDLTATPLSHATVPQS(ph)PAR	Postrate-cancer
32461304	S/T proteome@PARCB-1cell line	Label-free	TiO2	Q-Exactive	Q9NRH2	SNRK	T386		IDVPQDLEDDLTATPLSHAT(ph)VPQSPAR	Postrate-cancer
32461304	S/T proteome@PARCB-1cell line	Label-free	TiO2	Q-Exactive	Q9NRH2	SNRK	S518		MNIAS(ph)PGTVHK	Postrate-cancer
32461304	S/T proteome@PARCB-1cell line	Label-free	TiO2	Q-Exactive	Q9NRH2	SNRK	S495		SAPVLNQIFEEGES(ph)DDEFDMDENLPPK	Postrate-cancer
32461304	S/T proteome@PARCB-1cell line	Label-free	TiO2	Q-Exactive	Q9NRH2	SNRK	S639		S(ph)AGELVESLK	Postrate-cancer
32461304	S/T proteome@PARCB-2 cell line	Label-free	TiO2	Q-Exactive	Q9NRH2	SNRK	S390		IDVPQDLEDDLTATPLSHATVPQS(ph)PAR	Postrate-cancer
32461304	S/T proteome@PARCB-2 cell line	Label-free	TiO2	Q-Exactive	Q9NRH2	SNRK	T386		IDVPQDLEDDLTATPLSHAT(ph)VPQSPAR	Postrate-cancer
32461304	S/T proteome@PARCB-2 cell line	Label-free	TiO2	Q-Exactive	Q9NRH2	SNRK	S518		MNIAS(ph)PGTVHK	Postrate-cancer
32461304	S/T proteome@PARCB-2 cell line	Label-free	TiO2	Q-Exactive	Q9NRH2	SNRK	S495		SAPVLNQIFEEGES(ph)DDEFDMDENLPPK	Postrate-cancer
32461304	S/T proteome@PARCB-2 cell line	Label-free	TiO2	Q-Exactive	Q9NRH2	SNRK	S639		S(ph)AGELVESLK	Postrate-cancer
32461304	S/T proteome@PARCB-3 cell line	Label-free	TiO2	Q-Exactive	Q9NRH2	SNRK	S390		IDVPQDLEDDLTATPLSHATVPQS(ph)PAR	Postrate-cancer
32461304	S/T proteome@PARCB-3 cell line	Label-free	TiO2	Q-Exactive	Q9NRH2	SNRK	T386		IDVPQDLEDDLTATPLSHAT(ph)VPQSPAR	Postrate-cancer
32461304	S/T proteome@PARCB-3 cell line	Label-free	TiO2	Q-Exactive	Q9NRH2	SNRK	S518		MNIAS(ph)PGTVHK	Postrate-cancer
32461304	S/T proteome@PARCB-3 cell line	Label-free	TiO2	Q-Exactive	Q9NRH2	SNRK	S495		SAPVLNQIFEEGES(ph)DDEFDMDENLPPK	Postrate-cancer
32461304	S/T proteome@PARCB-3 cell line	Label-free	TiO2	Q-Exactive	Q9NRH2	SNRK	S639		S(ph)AGELVESLK	Postrate-cancer
32461304	S/T proteome@PARCB-5 cell line	Label-free	TiO2	Q-Exactive	Q9NRH2	SNRK	S390		IDVPQDLEDDLTATPLSHATVPQS(ph)PAR	Postrate-cancer
32461304	S/T proteome@PARCB-5 cell line	Label-free	TiO2	Q-Exactive	Q9NRH2	SNRK	T386		IDVPQDLEDDLTATPLSHAT(ph)VPQSPAR	Postrate-cancer
32461304	S/T proteome@PARCB-5 cell line	Label-free	TiO2	Q-Exactive	Q9NRH2	SNRK	S518		MNIAS(ph)PGTVHK	Postrate-cancer
32461304	S/T proteome@PARCB-5 cell line	Label-free	TiO2	Q-Exactive	Q9NRH2	SNRK	S495		SAPVLNQIFEEGES(ph)DDEFDMDENLPPK	Postrate-cancer
32461304	S/T proteome@PARCB-5 cell line	Label-free	TiO2	Q-Exactive	Q9NRH2	SNRK	S639		S(ph)AGELVESLK	Postrate-cancer
32461304	S/T proteome@PC3 cell line	Label-free	TiO2	Q-Exactive	Q9NRH2	SNRK	S390		IDVPQDLEDDLTATPLSHATVPQS(ph)PAR	Postrate-cancer
32461304	S/T proteome@PC3 cell line	Label-free	TiO2	Q-Exactive	Q9NRH2	SNRK	T386		IDVPQDLEDDLTATPLSHAT(ph)VPQSPAR	Postrate-cancer
32461304	S/T proteome@PC3 cell line	Label-free	TiO2	Q-Exactive	Q9NRH2	SNRK	S518		MNIAS(ph)PGTVHK	Postrate-cancer
32461304	S/T proteome@PC3 cell line	Label-free	TiO2	Q-Exactive	Q9NRH2	SNRK	S495		SAPVLNQIFEEGES(ph)DDEFDMDENLPPK	Postrate-cancer
32461304	S/T proteome@PC3 cell line	Label-free	TiO2	Q-Exactive	Q9NRH2	SNRK	S639		S(ph)AGELVESLK	Postrate-cancer
32461304	S/T proteome@VCaP cell line	Label-free	TiO2	Q-Exactive	Q9NRH2	SNRK	S390		IDVPQDLEDDLTATPLSHATVPQS(ph)PAR	Postrate-cancer
32461304	S/T proteome@VCaP cell line	Label-free	TiO2	Q-Exactive	Q9NRH2	SNRK	T386		IDVPQDLEDDLTATPLSHAT(ph)VPQSPAR	Postrate-cancer
32461304	S/T proteome@VCaP cell line	Label-free	TiO2	Q-Exactive	Q9NRH2	SNRK	S518		MNIAS(ph)PGTVHK	Postrate-cancer
32461304	S/T proteome@VCaP cell line	Label-free	TiO2	Q-Exactive	Q9NRH2	SNRK	S495		SAPVLNQIFEEGES(ph)DDEFDMDENLPPK	Postrate-cancer
32461304	S/T proteome@VCaP cell line	Label-free	TiO2	Q-Exactive	Q9NRH2	SNRK	S639		S(ph)AGELVESLK	Postrate-cancer
32859902	CVB3 infection(10h)@HeLa R19 cells	Label free	IMAC	Orbitrap Fusion or Q Exactive Plus	Q9NRH2	SNRK	S518	ENLPPKLSRLKMNIASPGTVHKRYHRRKSQG		Infection
32859902	CVB3 infection(10h)@HeLa R19 cells	Label free	IMAC	Orbitrap Fusion or Q Exactive Plus	Q9NRH2	SNRK	S607	GVDKASPSENNAGGGSPSSGSGGNPTNTSGT		Infection
32859902	CVB3 infection(10h)@HeLa R19 cells	Label free	IMAC	Orbitrap Fusion or Q Exactive Plus	Q9NRH2	SNRK	S607	GVDKASPSENNAGGGSPSSGSGGNPTNTSGT		Infection
32859902	CVB3 infection(2h)@HeLa R19 cells	Label free	IMAC	Orbitrap Fusion or Q Exactive Plus	Q9NRH2	SNRK	S518	ENLPPKLSRLKMNIASPGTVHKRYHRRKSQG		Infection
32859902	CVB3 infection(2h)@HeLa R19 cells	Label free	IMAC	Orbitrap Fusion or Q Exactive Plus	Q9NRH2	SNRK	S518	ENLPPKLSRLKMNIASPGTVHKRYHRRKSQG		Infection
32859902	CVB3 infection(2h)@HeLa R19 cells	Label free	IMAC	Orbitrap Fusion or Q Exactive Plus	Q9NRH2	SNRK	S607	GVDKASPSENNAGGGSPSSGSGGNPTNTSGT		Infection
32859902	CVB3 infection(2h)@HeLa R19 cells	Label free	IMAC	Orbitrap Fusion or Q Exactive Plus	Q9NRH2	SNRK	S607	GVDKASPSENNAGGGSPSSGSGGNPTNTSGT		Infection
32859902	CVB3 infection(4h)@HeLa R19 cells	Label free	IMAC	Orbitrap Fusion or Q Exactive Plus	Q9NRH2	SNRK	S518	ENLPPKLSRLKMNIASPGTVHKRYHRRKSQG		Infection
32859902	CVB3 infection(4h)@HeLa R19 cells	Label free	IMAC	Orbitrap Fusion or Q Exactive Plus	Q9NRH2	SNRK	S518	ENLPPKLSRLKMNIASPGTVHKRYHRRKSQG		Infection
32859902	CVB3 infection(4h)@HeLa R19 cells	Label free	IMAC	Orbitrap Fusion or Q Exactive Plus	Q9NRH2	SNRK	S607	GVDKASPSENNAGGGSPSSGSGGNPTNTSGT		Infection
32859902	CVB3 infection(4h)@HeLa R19 cells	Label free	IMAC	Orbitrap Fusion or Q Exactive Plus	Q9NRH2	SNRK	S607	GVDKASPSENNAGGGSPSSGSGGNPTNTSGT		Infection
32859902	CVB3 infection(6h)@HeLa R19 cells	Label free	IMAC	Orbitrap Fusion or Q Exactive Plus	Q9NRH2	SNRK	S518	ENLPPKLSRLKMNIASPGTVHKRYHRRKSQG		Infection
32859902	CVB3 infection(6h)@HeLa R19 cells	Label free	IMAC	Orbitrap Fusion or Q Exactive Plus	Q9NRH2	SNRK	S607	GVDKASPSENNAGGGSPSSGSGGNPTNTSGT		Infection
32859902	CVB3 infection(6h)@HeLa R19 cells	Label free	IMAC	Orbitrap Fusion or Q Exactive Plus	Q9NRH2	SNRK	S607	GVDKASPSENNAGGGSPSSGSGGNPTNTSGT		Infection
32859902	CVB3 infection(8h)@HeLa R19 cells	Label free	IMAC	Orbitrap Fusion or Q Exactive Plus	Q9NRH2	SNRK	S518	ENLPPKLSRLKMNIASPGTVHKRYHRRKSQG		Infection
32859902	CVB3 infection(8h)@HeLa R19 cells	Label free	IMAC	Orbitrap Fusion or Q Exactive Plus	Q9NRH2	SNRK	S607	GVDKASPSENNAGGGSPSSGSGGNPTNTSGT		Infection
32859902	CVB3 infection(8h)@HeLa R19 cells	Label free	IMAC	Orbitrap Fusion or Q Exactive Plus	Q9NRH2	SNRK	S607	GVDKASPSENNAGGGSPSSGSGGNPTNTSGT		Infection
32859902	Mock infected(0h)@HeLa R19 cells	Label free	IMAC	Orbitrap Fusion or Q Exactive Plus	Q9NRH2	SNRK	S518	ENLPPKLSRLKMNIASPGTVHKRYHRRKSQG		Infection
32859902	Mock infected(0h)@HeLa R19 cells	Label free	IMAC	Orbitrap Fusion or Q Exactive Plus	Q9NRH2	SNRK	S518	ENLPPKLSRLKMNIASPGTVHKRYHRRKSQG		Infection
32859902	Mock infected(0h)@HeLa R19 cells	Label free	IMAC	Orbitrap Fusion or Q Exactive Plus	Q9NRH2	SNRK	S607	GVDKASPSENNAGGGSPSSGSGGNPTNTSGT		Infection
32859902	Mock infected(0h)@HeLa R19 cells	Label free	IMAC	Orbitrap Fusion or Q Exactive Plus	Q9NRH2	SNRK	S607	GVDKASPSENNAGGGSPSSGSGGNPTNTSGT		Infection
32859902	Mock infected(10h)@HeLa R19 cells	Label free	IMAC	Orbitrap Fusion or Q Exactive Plus	Q9NRH2	SNRK	S518	ENLPPKLSRLKMNIASPGTVHKRYHRRKSQG		Infection
32859902	Mock infected(10h)@HeLa R19 cells	Label free	IMAC	Orbitrap Fusion or Q Exactive Plus	Q9NRH2	SNRK	S518	ENLPPKLSRLKMNIASPGTVHKRYHRRKSQG		Infection
32859902	Mock infected(10h)@HeLa R19 cells	Label free	IMAC	Orbitrap Fusion or Q Exactive Plus	Q9NRH2	SNRK	S607	GVDKASPSENNAGGGSPSSGSGGNPTNTSGT		Infection
32859902	Mock infected(10h)@HeLa R19 cells	Label free	IMAC	Orbitrap Fusion or Q Exactive Plus	Q9NRH2	SNRK	S607	GVDKASPSENNAGGGSPSSGSGGNPTNTSGT		Infection
33259812	Mock infection(24h)@iPSC cell line	TMT	Q-Exactive HF-X	Fe-NTA	Q9NRH2	SNRK	S569	LDKDSGFTYSWHRRDSSEGPPGSEGDGGGQS		Pluripotent stem
33259812	SARS-CoV-2(24h)@iPSC cell line	TMT	Q-Exactive HF-X	Fe-NTA	Q9NRH2	SNRK	S569	LDKDSGFTYSWHRRDSSEGPPGSEGDGGGQS		Pluripotent stem
33562780	CX-4945@OCI-AML3 cell line	Label free	TiO2	QExactive HF	Q9NRH2	SNRK	S362	KAQFRQSWPTKID		Acute myeloid leukemia
33562780	CX-4945@OCI-AML3 cell line	Label free	TiO2	QExactive HF	Q9NRH2	SNRK	S362	KAQFRQSWPTKID		Acute myeloid leukemia
33562780	CX-4945@OCI-AML3 cell line	Label free	TiO2	QExactive HF	Q9NRH2	SNRK	S351	IQTRSASPSNIKA		Acute myeloid leukemia
33562780	CX-4945@OCI-AML3 cell line	Label free	TiO2	QExactive HF	Q9NRH2	SNRK	S351	IQTRSASPSNIKA		Acute myeloid leukemia
33872388	FBXW7(R465C)@HEC-1-B G2EEC cells	TMT	Fe-NTA	Orbitrap-Fusion Lumos	Q9NRH2	SNRK	S570		RDSS(ph)EGPPGSEGDGGGQSKPSNASGGVDK	endometrial cancer
33872388	Control parental@HEC-1-B G2EEC cells (R465C)	TMT	Fe-NTA	Orbitrap-Fusion Lumos	Q9NRH2	SNRK	S570		RDSS(ph)EGPPGSEGDGGGQSKPSNASGGVDK	endometrial cancer
33889818	Untreated@SH-SY5Y cell line	TMT	Ti02	QExactive HF	Q9NRH2	SNRK	S518	ENLPPKLSRLKMNIASPGTVHKRYHRRKSQG		Neuroblastoma cancer
33889818	CBLsKD@SH-SY5Y cell line	TMT	Ti02	QExactive HF	Q9NRH2	SNRK	S518	ENLPPKLSRLKMNIASPGTVHKRYHRRKSQG		Neuroblastoma cancer
33889818	Retinoic acid@SH-SY5Y cell line	TMT	Ti02	QExactive HF	Q9NRH2	SNRK	S518	ENLPPKLSRLKMNIASPGTVHKRYHRRKSQG		Neuroblastoma cancer
33947818	Salmonella(30min)@siCTRL HeLa cells	TMT	IMAC(Fe-NTA)	Orbitrap Fusion Lumos	Q9NRH2	SNRK	S362	AQFRQSWPTK		Salmonella infection
33947818	Salmonella(30min)@siCTRL HeLa cells	TMT	IMAC(Fe-NTA)	Orbitrap Fusion Lumos	Q9NRH2	SNRK	S351	SASPSNIK		Salmonella infection
33947818	Salmonella(30min)@siCTRL HeLa cells	TMT	IMAC(Fe-NTA)	Orbitrap Fusion Lumos	Q9NRH2	SNRK	S518	MNIASPGTVHK		Salmonella infection
33947818	Salmonella(30min)@siCTRL HeLa cells	TMT	IMAC(Fe-NTA)	Orbitrap Fusion Lumos	Q9NRH2	SNRK	S518	MNIASPGTVHK		Salmonella infection
33947818	Salmonella(30min)@siCTRL HeLa cells	TMT	IMAC(Fe-NTA)	Orbitrap Fusion Lumos	Q9NRH2	SNRK	S607	ASPSENNAGGGSPSSGSGGNPTNTSGTTR		Salmonella infection
33947818	Salmonella(30min)@siSIK2 HeLa cells	TMT	IMAC(Fe-NTA)	Orbitrap Fusion Lumos	Q9NRH2	SNRK	S518	MNIASPGTVHK		Salmonella infection
33947818	Salmonella(30min)@siSIK2 HeLa cells	TMT	IMAC(Fe-NTA)	Orbitrap Fusion Lumos	Q9NRH2	SNRK	S362	AQFRQSWPTK		Salmonella infection
33947818	Salmonella(30min)@siSIK2 HeLa cells	TMT	IMAC(Fe-NTA)	Orbitrap Fusion Lumos	Q9NRH2	SNRK	S518	MNIASPGTVHK		Salmonella infection
33947818	Salmonella(30min)@siSIK2 HeLa cells	TMT	IMAC(Fe-NTA)	Orbitrap Fusion Lumos	Q9NRH2	SNRK	S351	SASPSNIK		Salmonella infection
33947818	Salmonella(30min)@siSIK2 HeLa cells	TMT	IMAC(Fe-NTA)	Orbitrap Fusion Lumos	Q9NRH2	SNRK	S607	ASPSENNAGGGSPSSGSGGNPTNTSGTTR		Salmonella infection
33947818	Salmonella(2h)@HCT116 cells	SILAC	TiO2	Q-Exactive HF	Q9NRH2	SNRK	S162			Salmonella infection
33947818	Salmonella(30min)@HCT116 cells	SILAC	TiO2	Q-Exactive HF	Q9NRH2	SNRK	S162			Salmonella infection
33947818	Uninfected@siCTRL HeLa cells	TMT	IMAC(Fe-NTA)	Orbitrap Fusion Lumos	Q9NRH2	SNRK	S518	MNIASPGTVHK		Salmonella infection
33947818	Uninfected@siCTRL HeLa cells	TMT	IMAC(Fe-NTA)	Orbitrap Fusion Lumos	Q9NRH2	SNRK	S518	MNIASPGTVHK		Salmonella infection
33947818	Uninfected@siCTRL HeLa cells	TMT	IMAC(Fe-NTA)	Orbitrap Fusion Lumos	Q9NRH2	SNRK	S362	AQFRQSWPTK		Salmonella infection
33947818	Uninfected@siCTRL HeLa cells	TMT	IMAC(Fe-NTA)	Orbitrap Fusion Lumos	Q9NRH2	SNRK	S607	ASPSENNAGGGSPSSGSGGNPTNTSGTTR		Salmonella infection
33947818	Uninfected@siCTRL HeLa cells	TMT	IMAC(Fe-NTA)	Orbitrap Fusion Lumos	Q9NRH2	SNRK	S351	SASPSNIK		Salmonella infection
33947818	Uninfected@HCT116 cells	SILAC	TiO2	Q-Exactive HF	Q9NRH2	SNRK	S162			Salmonella infection
33947818	Uninfected@siSIK2 HeLa cells	TMT	IMAC(Fe-NTA)	Orbitrap Fusion Lumos	Q9NRH2	SNRK	S351	SASPSNIK		Salmonella infection
33947818	Uninfected@siSIK2 HeLa cells	TMT	IMAC(Fe-NTA)	Orbitrap Fusion Lumos	Q9NRH2	SNRK	S518	MNIASPGTVHK		Salmonella infection
33947818	Uninfected@siSIK2 HeLa cells	TMT	IMAC(Fe-NTA)	Orbitrap Fusion Lumos	Q9NRH2	SNRK	S362	AQFRQSWPTK		Salmonella infection
33947818	Uninfected@siSIK2 HeLa cells	TMT	IMAC(Fe-NTA)	Orbitrap Fusion Lumos	Q9NRH2	SNRK	S518	MNIASPGTVHK		Salmonella infection
33947818	Uninfected@siSIK2 HeLa cells	TMT	IMAC(Fe-NTA)	Orbitrap Fusion Lumos	Q9NRH2	SNRK	S607	ASPSENNAGGGSPSSGSGGNPTNTSGTTR		Salmonella infection
33953186	Pervanadate@PC9 cell line DDA	TMT	IMAC	LTQ Orbitrap Fusion Lumos Tribrid	Q9NRH2	SNRK	S569			Lung cancer
34124911	TGF-beta(0d)@hSAECs	Label free	TiO2	Q Exactive Orbitrap	Q9NRH2	SNRK	S569	LDKDSGFTYSWHRRDSSEGPPGSEGDGGGQS	RDS0S0EGPPGS000EGDGGGQSKPSNASGGVDK	Inflammation
34124911	TGF-beta(1d)@hSAECs	Label free	TiO2	Q Exactive Orbitrap	Q9NRH2	SNRK	S569	LDKDSGFTYSWHRRDSSEGPPGSEGDGGGQS	RDS0S0EGPPGS000EGDGGGQSKPSNASGGVDK	Inflammation
34124911	TGF-beta(3d)@hSAECs	Label free	TiO2	Q Exactive Orbitrap	Q9NRH2	SNRK	S569	LDKDSGFTYSWHRRDSSEGPPGSEGDGGGQS	RDS0S0EGPPGS000EGDGGGQSKPSNASGGVDK	Inflammation
34124911	TGF-beta+BMS-345541(0d)@hSAECs	Label free	TiO2	Q Exactive Orbitrap	Q9NRH2	SNRK	S569	LDKDSGFTYSWHRRDSSEGPPGSEGDGGGQS	RDS0S0EGPPGS000EGDGGGQSKPSNASGGVDK	Inflammation
34124911	TGF-beta+BMS-345541(1d)@hSAECs	Label free	TiO2	Q Exactive Orbitrap	Q9NRH2	SNRK	S569	LDKDSGFTYSWHRRDSSEGPPGSEGDGGGQS	RDS0S0EGPPGS000EGDGGGQSKPSNASGGVDK	Inflammation
34124911	TGF-beta+BMS-345541(3d)@hSAECs	Label free	TiO2	Q Exactive Orbitrap	Q9NRH2	SNRK	S569	LDKDSGFTYSWHRRDSSEGPPGSEGDGGGQS	RDS0S0EGPPGS000EGDGGGQSKPSNASGGVDK	Inflammation
34673281	BRAFi-resistant@A375 cells	SILAC	TiO2	Quadrupole Orbitrap	Q9NRH2	SNRK	S607	GVDKASPSENNAGGGSPSSGSGGNPTNTSGT	ASPSENNAGGGS(ph)PSSGSGGNPTNTSGTTR	Melanoma
34673281	BRAFi-sensitive@A375 cells	SILAC	TiO2	Quadrupole Orbitrap	Q9NRH2	SNRK	S607	GVDKASPSENNAGGGSPSSGSGGNPTNTSGT	ASPSENNAGGGS(ph)PSSGSGGNPTNTSGTTR	Melanoma
34974192	CCP(0h)@C431A-Parkin HeLa cells	Dimethyl Labeling	IMAC	Q Exactive HF	Q9NRH2	SNRK	S518	ENLPPKLSRLKMNIASPGTVHKRYHRRKSQG	MNIAS(ph)PGTVHK	Mitophagy
34974192	CCP(0h)@WT Parkin HeLa cells	Dimethyl Labeling	IMAC	Q Exactive HF	Q9NRH2	SNRK	S518	ENLPPKLSRLKMNIASPGTVHKRYHRRKSQG	MNIAS(ph)PGTVHK	Mitophagy
34974192	CCP(12h)@C431A-Parkin HeLa cells	Dimethyl Labeling	IMAC	Q Exactive HF	Q9NRH2	SNRK	S518	ENLPPKLSRLKMNIASPGTVHKRYHRRKSQG	MNIAS(ph)PGTVHK	Mitophagy
34974192	CCP(12h)@WT Parkin HeLa cells	Dimethyl Labeling	IMAC	Q Exactive HF	Q9NRH2	SNRK	S518	ENLPPKLSRLKMNIASPGTVHKRYHRRKSQG	MNIAS(ph)PGTVHK	Mitophagy
34974192	CCP(18h)@C431A-Parkin HeLa cells	Dimethyl Labeling	IMAC	Q Exactive HF	Q9NRH2	SNRK	S518	ENLPPKLSRLKMNIASPGTVHKRYHRRKSQG	MNIAS(ph)PGTVHK	Mitophagy
34974192	CCP(18h)@WT Parkin HeLa cells	Dimethyl Labeling	IMAC	Q Exactive HF	Q9NRH2	SNRK	S518	ENLPPKLSRLKMNIASPGTVHKRYHRRKSQG	MNIAS(ph)PGTVHK	Mitophagy
34974192	CCP(2h)@C431A-Parkin HeLa cells	Dimethyl Labeling	IMAC	Q Exactive HF	Q9NRH2	SNRK	S518	ENLPPKLSRLKMNIASPGTVHKRYHRRKSQG	MNIAS(ph)PGTVHK	Mitophagy
34974192	CCP(2h)@WT Parkin HeLa cells	Dimethyl Labeling	IMAC	Q Exactive HF	Q9NRH2	SNRK	S518	ENLPPKLSRLKMNIASPGTVHKRYHRRKSQG	MNIAS(ph)PGTVHK	Mitophagy
34974192	CCP(6h)@C431A-Parkin HeLa cells	Dimethyl Labeling	IMAC	Q Exactive HF	Q9NRH2	SNRK	S518	ENLPPKLSRLKMNIASPGTVHKRYHRRKSQG	MNIAS(ph)PGTVHK	Mitophagy
34974192	CCP(6h)@WT Parkin HeLa cells	Dimethyl Labeling	IMAC	Q Exactive HF	Q9NRH2	SNRK	S518	ENLPPKLSRLKMNIASPGTVHKRYHRRKSQG	MNIAS(ph)PGTVHK	Mitophagy
35688186	Coumarin(0Î¼M)@HepG2 cells	label-free	Enrichment (no details)	Orbitrap Lumos	Q9NRH2	SNRK	S390	DDLTATPLSHATVPQSPARAADSVLNGHRSK	IDVPQDLEDDLTATPLSHATVPQS(ph)PAR	Signaling
35688186	Coumarin(0.001Î¼M)@HepG2 cells	label-free	Enrichment (no details)	Orbitrap Lumos	Q9NRH2	SNRK	S390	DDLTATPLSHATVPQSPARAADSVLNGHRSK	IDVPQDLEDDLTATPLSHATVPQS(ph)PAR	Signaling
35688186	Coumarin(0.01Î¼M)@HepG2 cells	label-free	Enrichment (no details)	Orbitrap Lumos	Q9NRH2	SNRK	S390	DDLTATPLSHATVPQSPARAADSVLNGHRSK	IDVPQDLEDDLTATPLSHATVPQS(ph)PAR	Signaling
35688186	Caffeine(0.01Î¼M)@HepG2 cells	label-free		Orbitrap Lumos	Q9NRH2	SNRK	S383	DVPQDLEDDLTATPLSHATVPQSPARAADSV	IDVPQDLEDDLTATPLS(ph)HATVPQSPAR	Signaling
35688186	Caffeine(0.01Î¼M)@HepG2 cells	label-free		Orbitrap Lumos	Q9NRH2	SNRK	T378	WPTKIDVPQDLEDDLTATPLSHATVPQSPAR	IDVPQDLEDDLT(ph)ATPLSHATVPQSPAR	Signaling
35688186	Caffeine(0.01Î¼M)@HepG2 cells	label-free	Enrichment (no details)	Orbitrap Lumos	Q9NRH2	SNRK	S569	LDKDSGFTYSWHRRDSSEGPPGSEGDGGGQS	RDS(ph)SEGPPGSEGDGGGQSKPSNASGGVDK	Signaling
35688186	Coumarin(0.1Î¼M)@HepG2 cells	label-free	Enrichment (no details)	Orbitrap Lumos	Q9NRH2	SNRK	S390	DDLTATPLSHATVPQSPARAADSVLNGHRSK	IDVPQDLEDDLTATPLSHATVPQS(ph)PAR	Signaling
35688186	Caffeine(0.1Î¼M)@HepG2 cells	label-free		Orbitrap Lumos	Q9NRH2	SNRK	S383	DVPQDLEDDLTATPLSHATVPQSPARAADSV	IDVPQDLEDDLTATPLS(ph)HATVPQSPAR	Signaling
35688186	Caffeine(0.1Î¼M)@HepG2 cells	label-free		Orbitrap Lumos	Q9NRH2	SNRK	T378	WPTKIDVPQDLEDDLTATPLSHATVPQSPAR	IDVPQDLEDDLT(ph)ATPLSHATVPQSPAR	Signaling
35688186	Caffeine(0.1Î¼M)@HepG2 cells	label-free	Enrichment (no details)	Orbitrap Lumos	Q9NRH2	SNRK	S569	LDKDSGFTYSWHRRDSSEGPPGSEGDGGGQS	RDS(ph)SEGPPGSEGDGGGQSKPSNASGGVDK	Signaling
35688186	Coumarin(1Î¼M)@HepG2 cells	label-free	Enrichment (no details)	Orbitrap Lumos	Q9NRH2	SNRK	S390	DDLTATPLSHATVPQSPARAADSVLNGHRSK	IDVPQDLEDDLTATPLSHATVPQS(ph)PAR	Signaling
35688186	Caffeine(1Î¼M)@HepG2 cells	label-free		Orbitrap Lumos	Q9NRH2	SNRK	S383	DVPQDLEDDLTATPLSHATVPQSPARAADSV	IDVPQDLEDDLTATPLS(ph)HATVPQSPAR	Signaling
35688186	Caffeine(1Î¼M)@HepG2 cells	label-free		Orbitrap Lumos	Q9NRH2	SNRK	T378	WPTKIDVPQDLEDDLTATPLSHATVPQSPAR	IDVPQDLEDDLT(ph)ATPLSHATVPQSPAR	Signaling
35688186	Caffeine(1Î¼M)@HepG2 cells	label-free	Enrichment (no details)	Orbitrap Lumos	Q9NRH2	SNRK	S569	LDKDSGFTYSWHRRDSSEGPPGSEGDGGGQS	RDS(ph)SEGPPGSEGDGGGQSKPSNASGGVDK	Signaling
35688186	Coumarin(10Î¼M)@HepG2 cells	label-free	Enrichment (no details)	Orbitrap Lumos	Q9NRH2	SNRK	S390	DDLTATPLSHATVPQSPARAADSVLNGHRSK	IDVPQDLEDDLTATPLSHATVPQS(ph)PAR	Signaling
35688186	Caffeine(10Î¼M)@HepG2 cells	label-free		Orbitrap Lumos	Q9NRH2	SNRK	S383	DVPQDLEDDLTATPLSHATVPQSPARAADSV	IDVPQDLEDDLTATPLS(ph)HATVPQSPAR	Signaling
35688186	Caffeine(10Î¼M)@HepG2 cells	label-free		Orbitrap Lumos	Q9NRH2	SNRK	T378	WPTKIDVPQDLEDDLTATPLSHATVPQSPAR	IDVPQDLEDDLT(ph)ATPLSHATVPQSPAR	Signaling
35688186	Caffeine(10Î¼M)@HepG2 cells	label-free	Enrichment (no details)	Orbitrap Lumos	Q9NRH2	SNRK	S569	LDKDSGFTYSWHRRDSSEGPPGSEGDGGGQS	RDS(ph)SEGPPGSEGDGGGQSKPSNASGGVDK	Signaling
35688186	Coumarin(100Î¼M)@HepG2 cells	label-free	Enrichment (no details)	Orbitrap Lumos	Q9NRH2	SNRK	S390	DDLTATPLSHATVPQSPARAADSVLNGHRSK	IDVPQDLEDDLTATPLSHATVPQS(ph)PAR	Signaling
35688186	Caffeine(100Î¼M)@HepG2 cells	label-free		Orbitrap Lumos	Q9NRH2	SNRK	S383	DVPQDLEDDLTATPLSHATVPQSPARAADSV	IDVPQDLEDDLTATPLS(ph)HATVPQSPAR	Signaling
35688186	Caffeine(100Î¼M)@HepG2 cells	label-free		Orbitrap Lumos	Q9NRH2	SNRK	T378	WPTKIDVPQDLEDDLTATPLSHATVPQSPAR	IDVPQDLEDDLT(ph)ATPLSHATVPQSPAR	Signaling
35688186	Caffeine(100Î¼M)@HepG2 cells	label-free	Enrichment (no details)	Orbitrap Lumos	Q9NRH2	SNRK	S569	LDKDSGFTYSWHRRDSSEGPPGSEGDGGGQS	RDS(ph)SEGPPGSEGDGGGQSKPSNASGGVDK	Signaling
35688186	Caffeine(1000Î¼M)@HepG2 cells	label-free		Orbitrap Lumos	Q9NRH2	SNRK	S383	DVPQDLEDDLTATPLSHATVPQSPARAADSV	IDVPQDLEDDLTATPLS(ph)HATVPQSPAR	Signaling
35688186	Caffeine(1000Î¼M)@HepG2 cells	label-free		Orbitrap Lumos	Q9NRH2	SNRK	T378	WPTKIDVPQDLEDDLTATPLSHATVPQSPAR	IDVPQDLEDDLT(ph)ATPLSHATVPQSPAR	Signaling
35688186	Caffeine(1000Î¼M)@HepG2 cells	label-free	Enrichment (no details)	Orbitrap Lumos	Q9NRH2	SNRK	S569	LDKDSGFTYSWHRRDSSEGPPGSEGDGGGQS	RDS(ph)SEGPPGSEGDGGGQSKPSNASGGVDK	Signaling
35688186	Quercetin(10Î¼M)@HepG2 cells	label-free		Orbitrap Lumos	Q9NRH2	SNRK	S383	DVPQDLEDDLTATPLSHATVPQSPARAADSV	IDVPQDLEDDLTATPLS(ph)HATVPQSPAR	Signaling
35688186	Quercetin(10Î¼M)@HepG2 cells	label-free		Orbitrap Lumos	Q9NRH2	SNRK	T378	WPTKIDVPQDLEDDLTATPLSHATVPQSPAR	IDVPQDLEDDLT(ph)ATPLSHATVPQSPAR	Signaling
35688186	Quercetin(10Î¼M)@HepG2 cells	label-free	Enrichment (no details)	Orbitrap Lumos	Q9NRH2	SNRK	S569	LDKDSGFTYSWHRRDSSEGPPGSEGDGGGQS	RDS(ph)SEGPPGSEGDGGGQSKPSNASGGVDK	Signaling
36060052	Eto@HCT116 cells	SILAC	TiO2	Q Exactive Plus	Q9NRH2	SNRK	S390	DDLTATPLSHATVPQSPARAADSVLNGHRSK		PPM1D inhibition
36060052	Eto+PPM1Di@HCT116 cells	SILAC	TiO2	Q Exactive Plus	Q9NRH2	SNRK	S390	DDLTATPLSHATVPQSPARAADSVLNGHRSK		PPM1D inhibition
36060052	DMSO@HCT116 cells_36060052	SILAC	TiO2	Q Exactive Plus	Q9NRH2	SNRK	S390	DDLTATPLSHATVPQSPARAADSVLNGHRSK		PPM1D inhibition
36329028	DnDNM2-FGF10@Hela cells	Label free	TiO2	QE-HF	Q9NRH2	SNRK	S518	ENLPPKLSRLKMNIASPGTVHKRYHRRKSQG		Hela Cell line
36329028	DnDNM2-FGF10@Hela cells	Label free	TiO2	QE-HF	Q9NRH2	SNRK	S390	DDLTATPLSHATVPQSPARAADSVLNGHRSK		Hela Cell line
36329028	DnRAB11-FGF10@Hela cells	Label free	TiO2	QE-HF	Q9NRH2	SNRK	S518	ENLPPKLSRLKMNIASPGTVHKRYHRRKSQG		Hela Cell line
36329028	GFP-FGF10@Hela cells	Label free	TiO2	QE-HF	Q9NRH2	SNRK	S518	ENLPPKLSRLKMNIASPGTVHKRYHRRKSQG		Hela Cell line
36329028	GFP-FGF10@Hela cells	Label free	TiO2	QE-HF	Q9NRH2	SNRK	S390	DDLTATPLSHATVPQSPARAADSVLNGHRSK		Hela Cell line
36329028	GLOBAL (FGFR2-APEX2 FGF10)@Hela cells	Label free	TiO2	QE-HF	Q9NRH2	SNRK	S518	ENLPPKLSRLKMNIASPGTVHKRYHRRKSQG		Hela Cell line
36329028	GLOBAL (FGFR2-APEX2 FGF10)@Hela cells	Label free	TiO2	QE-HF	Q9NRH2	SNRK	S390	DDLTATPLSHATVPQSPARAADSVLNGHRSK		Hela Cell line
36329028	GLOBAL (FGFR2-APEX2 FGF10)@Hela cells	Label free	TiO2	QE-HF	Q9NRH2	SNRK	S362	TRSASPSNIKAQFRQSWPTKIDVPQDLEDDL		Hela Cell line
36329028	GLOBAL FGF10 (GFP-APEX2 FGF10)@Hela cells	Label free	TiO2	QE-HF	Q9NRH2	SNRK	S518	ENLPPKLSRLKMNIASPGTVHKRYHRRKSQG		Hela Cell line
36329028	GLOBAL FGF10 (GFP-APEX2 FGF10)@Hela cells	Label free	TiO2	QE-HF	Q9NRH2	SNRK	S362	TRSASPSNIKAQFRQSWPTKIDVPQDLEDDL		Hela Cell line
36329028	GLOBAL FGF10 (RAB11-APEX2 FGF10)@Hela cells	Label free	TiO2	QE-HF	Q9NRH2	SNRK	S518	ENLPPKLSRLKMNIASPGTVHKRYHRRKSQG		Hela Cell line
36329028	GLOBAL FGF10 (RAB11-APEX2 FGF10)@Hela cells	Label free	TiO2	QE-HF	Q9NRH2	SNRK	S362	TRSASPSNIKAQFRQSWPTKIDVPQDLEDDL		Hela Cell line
36329028	GFP-UT@Hela cells	Label free	TiO2	QE-HF	Q9NRH2	SNRK	S518	ENLPPKLSRLKMNIASPGTVHKRYHRRKSQG		Hela Cell line
36329028	GFP-UT@Hela cells	Label free	TiO2	QE-HF	Q9NRH2	SNRK	S390	DDLTATPLSHATVPQSPARAADSVLNGHRSK		Hela Cell line
36329028	GLOBAL UT (FGFR2-APEX2 UT)@Hela cells	Label free	TiO2	QE-HF	Q9NRH2	SNRK	S518	ENLPPKLSRLKMNIASPGTVHKRYHRRKSQG		Hela Cell line
36329028	GLOBAL UT (FGFR2-APEX2 UT)@Hela cells	Label free	TiO2	QE-HF	Q9NRH2	SNRK	S390	DDLTATPLSHATVPQSPARAADSVLNGHRSK		Hela Cell line
36329028	GLOBAL UT (FGFR2-APEX2 UT)@Hela cells	Label free	TiO2	QE-HF	Q9NRH2	SNRK	S362	TRSASPSNIKAQFRQSWPTKIDVPQDLEDDL		Hela Cell line
36329028	GLOBAL UT GFP-APEX UT@Hela cells	Label free	TiO2	QE-HF	Q9NRH2	SNRK	S518	ENLPPKLSRLKMNIASPGTVHKRYHRRKSQG		Hela Cell line
36329028	GLOBAL UT GFP-APEX UT@Hela cells	Label free	TiO2	QE-HF	Q9NRH2	SNRK	S390	DDLTATPLSHATVPQSPARAADSVLNGHRSK		Hela Cell line
36329028	GLOBAL UT GFP-APEX UT@Hela cells	Label free	TiO2	QE-HF	Q9NRH2	SNRK	S362	TRSASPSNIKAQFRQSWPTKIDVPQDLEDDL		Hela Cell line
36483536	CCR5 induced long-term activity	SILAC	TiO2	LTQ Orbitrap Velos	Q9NRH2	SNRK	S569		RDS(ph)SEGPPGSEGDGGGQSKPSNASGGVDK	CCR5 signaling
23749302	Velcade@Jurkat cells	SILAC	IMAC	Orbitrap Q ExactiveÂ	Q9NRH2	SNRK	S639		S(ph)AGELVESLK	Serial enrichment
24846711	Magnetic nanoparticles enrichment@HeLa cells	Not mentioned	Magnetic IMAC	Q-Exactive	Q9NRH2	SNRK	S390		IDVPQDLEDDLTATPLSHATVPQS(ph)PAR	Selective enrichment
28122231	HIV-1 uninfected(5,20,40min)@Jurket T cell	SILAC	Ti-IMAC	(LTQ-Orbitrap	Q9NRH2	SNRK	S362		AQFRQS(ph)WPTK	HIV infection
28122231	HIV-1 uninfected(5,20,40min)@Jurket T cell	SILAC	Ti-IMAC	(LTQ-Orbitrap	Q9NRH2	SNRK	S390		IDVPQDLEDDLTATPLSHATVPQS(ph)PAR	HIV infection
28122231	HIV-1 uninfected(5,20,40min)@Jurket T cell	SILAC	Ti-IMAC	(LTQ-Orbitrap	Q9NRH2	SNRK	S607		ASPSENNAGGGS(ph)PSSGSGGNPTNTSGTTR	HIV infection
28122231	HIV-1 uninfected(5,20,40min)@Jurket T cell	SILAC	Ti-IMAC	(LTQ-Orbitrap	Q9NRH2	SNRK	S518		MNIAS(ph)PGTVHKR	HIV infection
28122231	HIV-1 uninfected(5,20,40min)@Jurket T cell	SILAC	Ti-IMAC	(LTQ-Orbitrap	Q9NRH2	SNRK	S569		RDS(ph)SEGPPGSEGDGGGQSKPSNASGGVDK	HIV infection
28122231	HIV-1 uninfected(5,20,40min)@Jurket T cell	SILAC	Ti-IMAC	(LTQ-Orbitrap	Q9NRH2	SNRK	T21		IAGLYDLDKT(ph)LGR	HIV infection
29449344	Optimised cell lysis@HeLa cells		Fe3+-IMAC	Orbitrap Q- Exactive HF	Q9NRH2	SNRK	S518	ENLPPKLSRLKMNIASPGTVHKRYHRRKSQG	MNIAS(ph)PGTVHKR	Benzonase digestion
29449344	Standard cell lysis@HeLa cells	NOT MENTIONED	Fe3+-IMAC	Orbitrap Q- Exactive HF	Q9NRH2	SNRK	S518	ENLPPKLSRLKMNIASPGTVHKRYHRRKSQG	MNIAS(ph)PGTVHK	Benzonase digestion
30619164	TcdB (8h)@HEp-2 cell line	SILAC	IMAC+TiO2	Orbitrap Velos	Q9NRH2	SNRK	S518	ENLPPKLSRLKMNIASPGTVHKRYHRRKSQG	MNIAS(ph)PGTVHK	Toxin treatment
30619164	TcdBNXN (8h)HEp-2 cell line	SILAC	IMAC+TiO2	Orbitrap Velos	Q9NRH2	SNRK	S518	ENLPPKLSRLKMNIASPGTVHKRYHRRKSQG	MNIAS(ph)PGTVHK	Toxin treatment
30619164	Untreated@HEp-2 cell line	SILAC	IMAC+TiO2	Orbitrap Velos	Q9NRH2	SNRK	S518	ENLPPKLSRLKMNIASPGTVHKRYHRRKSQG	MNIAS(ph)PGTVHK	Toxin treatment
35015072	Untreated Control@T cell	TMT	SIMAC	Orbitrap Fusion Lumos tribrid	Q9NRH2	SNRK	S495			IL-7 priming in primary human T cells
35015072	Untreated Control@T cell	TMT	SIMAC	Orbitrap Fusion Lumos tribrid	Q9NRH2	SNRK	S607			IL-7 priming in primary human T cells
35015072	IL-7 Primed@T cell	TMT	SIMAC	Orbitrap Fusion Lumos tribrid	Q9NRH2	SNRK	S495			IL-7 priming in primary human T cells
35015072	IL-7 Primed@T cell	TMT	SIMAC	Orbitrap Fusion Lumos tribrid	Q9NRH2	SNRK	S607			IL-7 priming in primary human T cells
35805136	2,5-dihydroxybenzoic acid (DHB)@293T cells		TiO2	Orbitrap	Q9NRH2	SNRK	S607		ASPSENNAGGGSPSSGSGGNPTNTSGTTR	TiO2-Based Phosphopeptide Enrichment and Fractionation Methods
35805136	2,5-dihydroxybenzoic acid (DHB)@293T cells		TiO2	Orbitrap	Q9NRH2	SNRK	S518		MNIASPGTVHK	TiO2-Based Phosphopeptide Enrichment and Fractionation Methods
35805136	2,5-dihydroxybenzoic acid (DHB)@293T cells		TiO2	Orbitrap	Q9NRH2	SNRK	S569		RDSSEGPPGSEGDGGGQSKPSNASGGVDK	TiO2-Based Phosphopeptide Enrichment and Fractionation Methods
35805136	Glycolic acid@293T cells		TiO2	Orbitrap	Q9NRH2	SNRK	S607		ASPSENNAGGGSPSSGSGGNPTNTSGTTR	TiO2-Based Phosphopeptide Enrichment and Fractionation Methods
35805136	Glycolic acid@293T cells		TiO2	Orbitrap	Q9NRH2	SNRK	S518		MNIASPGTVHK	TiO2-Based Phosphopeptide Enrichment and Fractionation Methods
35805136	Glycolic acid@293T cells		TiO2	Orbitrap	Q9NRH2	SNRK	S518		MNIASPGTVHK	TiO2-Based Phosphopeptide Enrichment and Fractionation Methods
35805136	Glycolic acid@293T cells		TiO2	Orbitrap	Q9NRH2	SNRK	S569		RDSSEGPPGSEGDGGGQSKPSNASGGVDK	TiO2-Based Phosphopeptide Enrichment and Fractionation Methods
35805136	Lactic acid@293T cells		TiO2	Orbitrap	Q9NRH2	SNRK	S607		ASPSENNAGGGSPSSGSGGNPTNTSGTTR	TiO2-Based Phosphopeptide Enrichment and Fractionation Methods
35805136	Lactic acid@293T cells		TiO2	Orbitrap	Q9NRH2	SNRK	S607		ASPSENNAGGGSPSSGSGGNPTNTSGTTR	TiO2-Based Phosphopeptide Enrichment and Fractionation Methods
35805136	Lactic acid@293T cells		TiO2	Orbitrap	Q9NRH2	SNRK	S518		MNIASPGTVHK	TiO2-Based Phosphopeptide Enrichment and Fractionation Methods
35805136	Lactic acid@293T cells		TiO2	Orbitrap	Q9NRH2	SNRK	S569		RDSSEGPPGSEGDGGGQSKPSNASGGVDK	TiO2-Based Phosphopeptide Enrichment and Fractionation Methods
36173113	Untreated Control@MDA-MB-231 cells	TMT	TiO2		Q9NRH2	SNRK	S351		SASPSNIK	Safranal Effects on Triple-Negative Breast Cancer Cells
36173113	Untreated Control@MDA-MB-231 cells	TMT	TiO2		Q9NRH2	SNRK	S569		RDSSEGPPGSEGDGGGQSK	Safranal Effects on Triple-Negative Breast Cancer Cells
36173113	Untreated Control@MDA-MB-231 cells	TMT	TiO2		Q9NRH2	SNRK	S607		ASPSENNAGGGSPSSGSGGNPTNTSGTTR	Safranal Effects on Triple-Negative Breast Cancer Cells
36173113	Safranal(12h)@MDA-MB-231 cells	TMT	TiO2		Q9NRH2	SNRK	S351		SASPSNIK	Safranal Effects on Triple-Negative Breast Cancer Cells
36173113	Safranal(12h)@MDA-MB-231 cells	TMT	TiO2		Q9NRH2	SNRK	S569		RDSSEGPPGSEGDGGGQSK	Safranal Effects on Triple-Negative Breast Cancer Cells
36173113	Safranal(12h)@MDA-MB-231 cells	TMT	TiO2		Q9NRH2	SNRK	S607		ASPSENNAGGGSPSSGSGGNPTNTSGTTR	Safranal Effects on Triple-Negative Breast Cancer Cells
36173113	Safranal(24h)@MDA-MB-231 cells	TMT	TiO2		Q9NRH2	SNRK	S351		SASPSNIK	Safranal Effects on Triple-Negative Breast Cancer Cells
36173113	Safranal(24h)@MDA-MB-231 cells	TMT	TiO2		Q9NRH2	SNRK	S569		RDSSEGPPGSEGDGGGQSK	Safranal Effects on Triple-Negative Breast Cancer Cells
36173113	Safranal(24h)@MDA-MB-231 cells	TMT	TiO2		Q9NRH2	SNRK	S607		ASPSENNAGGGSPSSGSGGNPTNTSGTTR	Safranal Effects on Triple-Negative Breast Cancer Cells
36173113	Safranal(30min)@MDA-MB-231 cells	TMT	TiO2		Q9NRH2	SNRK	S351		SASPSNIK	Safranal Effects on Triple-Negative Breast Cancer Cells
36173113	Safranal(30min)@MDA-MB-231 cells	TMT	TiO2		Q9NRH2	SNRK	S569		RDSSEGPPGSEGDGGGQSK	Safranal Effects on Triple-Negative Breast Cancer Cells
36173113	Safranal(30min)@MDA-MB-231 cells	TMT	TiO2		Q9NRH2	SNRK	S607		ASPSENNAGGGSPSSGSGGNPTNTSGTTR	Safranal Effects on Triple-Negative Breast Cancer Cells
36508580	BM138(15min)@HEK293T	Label free	Ti-IMAC	QExactive	Q9NRH2	SNRK	S518			Signaling
36508580	BM138(15min)@HEK293T	Label free	Ti-IMAC	QExactive	Q9NRH2	SNRK	S569			Signaling
36508580	BM138(15min)@HEK293T	Label free	Ti-IMAC	QExactive	Q9NRH2	SNRK	S482			Signaling
36508580	BM138(15min)@HEK293T	Label free	Ti-IMAC	QExactive	Q9NRH2	SNRK	S495			Signaling
36508580	BM138(7min)@HEK293T	Label free	Ti-IMAC	QExactive	Q9NRH2	SNRK	S518			Signaling
36508580	BM138(7min)@HEK293T	Label free	Ti-IMAC	QExactive	Q9NRH2	SNRK	S569			Signaling
36508580	BM138(7min)@HEK293T	Label free	Ti-IMAC	QExactive	Q9NRH2	SNRK	S482			Signaling
36508580	BM138(7min)@HEK293T	Label free	Ti-IMAC	QExactive	Q9NRH2	SNRK	S495			Signaling
36508580	Control(0min)@HEK293T	Label free	Ti-IMAC	QExactive	Q9NRH2	SNRK	S518			Signaling
36508580	Control(0min)@HEK293T	Label free	Ti-IMAC	QExactive	Q9NRH2	SNRK	S569			Signaling
36508580	Control(0min)@HEK293T	Label free	Ti-IMAC	QExactive	Q9NRH2	SNRK	S482			Signaling
36508580	Control(0min)@HEK293T	Label free	Ti-IMAC	QExactive	Q9NRH2	SNRK	S495			Signaling
36508580	MS308(15min)@HEK293T	Label free	Ti-IMAC	QExactive	Q9NRH2	SNRK	S518			Signaling
36508580	MS308(15min)@HEK293T	Label free	Ti-IMAC	QExactive	Q9NRH2	SNRK	S569			Signaling
36508580	MS308(15min)@HEK293T	Label free	Ti-IMAC	QExactive	Q9NRH2	SNRK	S482			Signaling
36508580	MS308(15min)@HEK293T	Label free	Ti-IMAC	QExactive	Q9NRH2	SNRK	S495			Signaling
36508580	MS308(7min)@HEK293T	Label free	Ti-IMAC	QExactive	Q9NRH2	SNRK	S518			Signaling
36508580	MS308(7min)@HEK293T	Label free	Ti-IMAC	QExactive	Q9NRH2	SNRK	S569			Signaling
36508580	MS308(7min)@HEK293T	Label free	Ti-IMAC	QExactive	Q9NRH2	SNRK	S482			Signaling
36508580	MS308(7min)@HEK293T	Label free	Ti-IMAC	QExactive	Q9NRH2	SNRK	S495			Signaling
36508580	Quinpirole(15 min)@HEK293T	Label free	Ti-IMAC	QExactive	Q9NRH2	SNRK	S518			Signaling
36508580	Quinpirole(15 min)@HEK293T	Label free	Ti-IMAC	QExactive	Q9NRH2	SNRK	S569			Signaling
36508580	Quinpirole(15 min)@HEK293T	Label free	Ti-IMAC	QExactive	Q9NRH2	SNRK	S482			Signaling
36508580	Quinpirole(15 min)@HEK293T	Label free	Ti-IMAC	QExactive	Q9NRH2	SNRK	S495			Signaling
36508580	Quinpirole(7min)@HEK293T	Label free	Ti-IMAC	QExactive	Q9NRH2	SNRK	S518			Signaling
36508580	Quinpirole(7min)@HEK293T	Label free	Ti-IMAC	QExactive	Q9NRH2	SNRK	S569			Signaling
36508580	Quinpirole(7min)@HEK293T	Label free	Ti-IMAC	QExactive	Q9NRH2	SNRK	S482			Signaling
36508580	Quinpirole(7min)@HEK293T	Label free	Ti-IMAC	QExactive	Q9NRH2	SNRK	S495			Signaling
36508580	Sulpiride(15min)@HEK293T	Label free	Ti-IMAC	QExactive	Q9NRH2	SNRK	S518			Signaling
36508580	Sulpiride(15min)@HEK293T	Label free	Ti-IMAC	QExactive	Q9NRH2	SNRK	S569			Signaling
36508580	Sulpiride(15min)@HEK293T	Label free	Ti-IMAC	QExactive	Q9NRH2	SNRK	S482			Signaling
36508580	Sulpiride(15min)@HEK293T	Label free	Ti-IMAC	QExactive	Q9NRH2	SNRK	S495			Signaling
36508580	Sulpiride(7min)@HEK293T	Label free	Ti-IMAC	QExactive	Q9NRH2	SNRK	S518			Signaling
36508580	Sulpiride(7min)@HEK293T	Label free	Ti-IMAC	QExactive	Q9NRH2	SNRK	S569			Signaling
36508580	Sulpiride(7min)@HEK293T	Label free	Ti-IMAC	QExactive	Q9NRH2	SNRK	S482			Signaling
36508580	Sulpiride(7min)@HEK293T	Label free	Ti-IMAC	QExactive	Q9NRH2	SNRK	S495			Signaling
36897912	DMSO@U2932 cells	SILAC		LTQ-Orbitrap Velos	Q9NRH2	SNRK	S390	HATVPQSPARAAD		Brutonâ€™s tyrosine kinase (BTK) inhibitor
36897912	DMSO@TMD8 cells	SILAC		LTQ-Orbitrap Velos	Q9NRH2	SNRK	S390	HATVPQSPARAAD		Brutonâ€™s tyrosine kinase (BTK) inhibitor
36897912	DMSO@TMD8 cells	SILAC		LTQ-Orbitrap Velos	Q9NRH2	SNRK	S518	LKMNIASPGTVHK		Brutonâ€™s tyrosine kinase (BTK) inhibitor
36897912	DMSO@TMD8 cells	SILAC		LTQ-Orbitrap Velos	Q9NRH2	SNRK	T365	FRQSWPTKIDVPQ		Brutonâ€™s tyrosine kinase (BTK) inhibitor
36897912	Tirabrutinib(BTKi)@TMD8 cells	SILAC		LTQ-Orbitrap Velos	Q9NRH2	SNRK	S390	HATVPQSPARAAD		Brutonâ€™s tyrosine kinase (BTK) inhibitor
36897912	Tirabrutinib(BTKi)@TMD8 cells	SILAC		LTQ-Orbitrap Velos	Q9NRH2	SNRK	S518	LKMNIASPGTVHK		Brutonâ€™s tyrosine kinase (BTK) inhibitor
36897912	Tirabrutinib(BTKi)@TMD8 cells	SILAC		LTQ-Orbitrap Velos	Q9NRH2	SNRK	T365	FRQSWPTKIDVPQ		Brutonâ€™s tyrosine kinase (BTK) inhibitor
36897912	ONO-WG-307(BTKi)@U2932 cells	SILAC		LTQ-Orbitrap Velos	Q9NRH2	SNRK	S390	HATVPQSPARAAD		Brutonâ€™s tyrosine kinase (BTK) inhibitor
37365174	Angiopoietin-1(10min)@EA.hy 926	mTRAQ	High-Selectâ„¢ Fe-NTA	Orbitrap Fusion Lumos Tribrid	Q9NRH2	SNRK	S390	SHATVPQSPARAADS		Akt1 signaling profiles in endothelial cells
37365174	Angiopoietin-1(10min)@EA.hy 926	mTRAQ	High-Selectâ„¢ Fe-NTA	Orbitrap Fusion Lumos Tribrid	Q9NRH2	SNRK	S518	RLKMNIASPGTVHKR		Akt1 signaling profiles in endothelial cells
37365174	Angiopoietin-1(10min)@EA.hy 926	mTRAQ	High-Selectâ„¢ Fe-NTA	Orbitrap Fusion Lumos Tribrid	Q9NRH2	SNRK	S518	RLKMNIASPGTVHKR		Akt1 signaling profiles in endothelial cells
37365174	Angiopoietin-1(10min)@EA.hy 926	mTRAQ	High-Selectâ„¢ Fe-NTA	Orbitrap Fusion Lumos Tribrid	Q9NRH2	SNRK	T521	MNIASPGTVHKRYHR		Akt1 signaling profiles in endothelial cells
37365174	Angiopoietin-1(10min)@EA.hy 926	mTRAQ	High-Selectâ„¢ Fe-NTA	Orbitrap Fusion Lumos Tribrid	Q9NRH2	SNRK	S569	YSWHRRDSSEGPPGS		Akt1 signaling profiles in endothelial cells
37365174	Angiopoietin-1(10min)@EA.hy 926	mTRAQ	High-Selectâ„¢ Fe-NTA	Orbitrap Fusion Lumos Tribrid	Q9NRH2	SNRK	S482	NRLTSRKSAPVLNQI		Akt1 signaling profiles in endothelial cells
37365174	Angiopoietin-1(10min)@EA.hy 926	mTRAQ	High-Selectâ„¢ Fe-NTA	Orbitrap Fusion Lumos Tribrid	Q9NRH2	SNRK	S351	EIQTRSASPSNIKAQ		Akt1 signaling profiles in endothelial cells
37365174	Angiopoietin-1(20min)@EA.hy 926	mTRAQ	High-Selectâ„¢ Fe-NTA	Orbitrap Fusion Lumos Tribrid	Q9NRH2	SNRK	S390	SHATVPQSPARAADS		Akt1 signaling profiles in endothelial cells
37365174	Angiopoietin-1(20min)@EA.hy 926	mTRAQ	High-Selectâ„¢ Fe-NTA	Orbitrap Fusion Lumos Tribrid	Q9NRH2	SNRK	S518	RLKMNIASPGTVHKR		Akt1 signaling profiles in endothelial cells
37365174	Angiopoietin-1(20min)@EA.hy 926	mTRAQ	High-Selectâ„¢ Fe-NTA	Orbitrap Fusion Lumos Tribrid	Q9NRH2	SNRK	S518	RLKMNIASPGTVHKR		Akt1 signaling profiles in endothelial cells
37365174	Angiopoietin-1(20min)@EA.hy 926	mTRAQ	High-Selectâ„¢ Fe-NTA	Orbitrap Fusion Lumos Tribrid	Q9NRH2	SNRK	T521	MNIASPGTVHKRYHR		Akt1 signaling profiles in endothelial cells
37365174	Angiopoietin-1(20min)@EA.hy 926	mTRAQ	High-Selectâ„¢ Fe-NTA	Orbitrap Fusion Lumos Tribrid	Q9NRH2	SNRK	S569	YSWHRRDSSEGPPGS		Akt1 signaling profiles in endothelial cells
37365174	Angiopoietin-1(20min)@EA.hy 926	mTRAQ	High-Selectâ„¢ Fe-NTA	Orbitrap Fusion Lumos Tribrid	Q9NRH2	SNRK	S482	NRLTSRKSAPVLNQI		Akt1 signaling profiles in endothelial cells
37365174	Angiopoietin-1(20min)@EA.hy 926	mTRAQ	High-Selectâ„¢ Fe-NTA	Orbitrap Fusion Lumos Tribrid	Q9NRH2	SNRK	S351	EIQTRSASPSNIKAQ		Akt1 signaling profiles in endothelial cells
37365174	Angiopoietin-1(30min)@EA.hy 926	mTRAQ	High-Selectâ„¢ Fe-NTA	Orbitrap Fusion Lumos Tribrid	Q9NRH2	SNRK	S390	SHATVPQSPARAADS		Akt1 signaling profiles in endothelial cells
37365174	Angiopoietin-1(30min)@EA.hy 926	mTRAQ	High-Selectâ„¢ Fe-NTA	Orbitrap Fusion Lumos Tribrid	Q9NRH2	SNRK	S518	RLKMNIASPGTVHKR		Akt1 signaling profiles in endothelial cells
37365174	Angiopoietin-1(30min)@EA.hy 926	mTRAQ	High-Selectâ„¢ Fe-NTA	Orbitrap Fusion Lumos Tribrid	Q9NRH2	SNRK	S518	RLKMNIASPGTVHKR		Akt1 signaling profiles in endothelial cells
37365174	Angiopoietin-1(30min)@EA.hy 926	mTRAQ	High-Selectâ„¢ Fe-NTA	Orbitrap Fusion Lumos Tribrid	Q9NRH2	SNRK	T521	MNIASPGTVHKRYHR		Akt1 signaling profiles in endothelial cells
37365174	Angiopoietin-1(30min)@EA.hy 926	mTRAQ	High-Selectâ„¢ Fe-NTA	Orbitrap Fusion Lumos Tribrid	Q9NRH2	SNRK	S569	YSWHRRDSSEGPPGS		Akt1 signaling profiles in endothelial cells
37365174	Angiopoietin-1(30min)@EA.hy 926	mTRAQ	High-Selectâ„¢ Fe-NTA	Orbitrap Fusion Lumos Tribrid	Q9NRH2	SNRK	S482	NRLTSRKSAPVLNQI		Akt1 signaling profiles in endothelial cells
37365174	Angiopoietin-1(30min)@EA.hy 926	mTRAQ	High-Selectâ„¢ Fe-NTA	Orbitrap Fusion Lumos Tribrid	Q9NRH2	SNRK	S351	EIQTRSASPSNIKAQ		Akt1 signaling profiles in endothelial cells
37365174	Untreated control@EA.hy 926	mTRAQ	High-Selectâ„¢ Fe-NTA	Orbitrap Fusion Lumos Tribrid	Q9NRH2	SNRK	S390	SHATVPQSPARAADS		Akt1 signaling profiles in endothelial cells
37365174	Untreated control@EA.hy 926	mTRAQ	High-Selectâ„¢ Fe-NTA	Orbitrap Fusion Lumos Tribrid	Q9NRH2	SNRK	S518	RLKMNIASPGTVHKR		Akt1 signaling profiles in endothelial cells
37365174	Untreated control@EA.hy 926	mTRAQ	High-Selectâ„¢ Fe-NTA	Orbitrap Fusion Lumos Tribrid	Q9NRH2	SNRK	S518	RLKMNIASPGTVHKR		Akt1 signaling profiles in endothelial cells
37365174	Untreated control@EA.hy 926	mTRAQ	High-Selectâ„¢ Fe-NTA	Orbitrap Fusion Lumos Tribrid	Q9NRH2	SNRK	T521	MNIASPGTVHKRYHR		Akt1 signaling profiles in endothelial cells
37365174	Untreated control@EA.hy 926	mTRAQ	High-Selectâ„¢ Fe-NTA	Orbitrap Fusion Lumos Tribrid	Q9NRH2	SNRK	S569	YSWHRRDSSEGPPGS		Akt1 signaling profiles in endothelial cells
37365174	Untreated control@EA.hy 926	mTRAQ	High-Selectâ„¢ Fe-NTA	Orbitrap Fusion Lumos Tribrid	Q9NRH2	SNRK	S482	NRLTSRKSAPVLNQI		Akt1 signaling profiles in endothelial cells
37365174	Untreated control@EA.hy 926	mTRAQ	High-Selectâ„¢ Fe-NTA	Orbitrap Fusion Lumos Tribrid	Q9NRH2	SNRK	S351	EIQTRSASPSNIKAQ		Akt1 signaling profiles in endothelial cells
37365174	Periodic pattern(005mW/cm2)(10min)@EA.hy 926	mTRAQ	High-Selectâ„¢ Fe-NTA	Orbitrap Fusion Lumos Tribrid	Q9NRH2	SNRK	S390	SHATVPQSPARAADS		Akt1 signaling profiles in endothelial cells
37365174	Periodic pattern(005mW/cm2)(10min)@EA.hy 926	mTRAQ	High-Selectâ„¢ Fe-NTA	Orbitrap Fusion Lumos Tribrid	Q9NRH2	SNRK	S518	RLKMNIASPGTVHKR		Akt1 signaling profiles in endothelial cells
37365174	Periodic pattern(005mW/cm2)(10min)@EA.hy 926	mTRAQ	High-Selectâ„¢ Fe-NTA	Orbitrap Fusion Lumos Tribrid	Q9NRH2	SNRK	S518	RLKMNIASPGTVHKR		Akt1 signaling profiles in endothelial cells
37365174	Periodic pattern(005mW/cm2)(10min)@EA.hy 926	mTRAQ	High-Selectâ„¢ Fe-NTA	Orbitrap Fusion Lumos Tribrid	Q9NRH2	SNRK	T521	MNIASPGTVHKRYHR		Akt1 signaling profiles in endothelial cells
37365174	Periodic pattern(005mW/cm2)(10min)@EA.hy 926	mTRAQ	High-Selectâ„¢ Fe-NTA	Orbitrap Fusion Lumos Tribrid	Q9NRH2	SNRK	S569	YSWHRRDSSEGPPGS		Akt1 signaling profiles in endothelial cells
37365174	Periodic pattern(005mW/cm2)(10min)@EA.hy 926	mTRAQ	High-Selectâ„¢ Fe-NTA	Orbitrap Fusion Lumos Tribrid	Q9NRH2	SNRK	S482	NRLTSRKSAPVLNQI		Akt1 signaling profiles in endothelial cells
37365174	Periodic pattern(005mW/cm2)(10min)@EA.hy 926	mTRAQ	High-Selectâ„¢ Fe-NTA	Orbitrap Fusion Lumos Tribrid	Q9NRH2	SNRK	S351	EIQTRSASPSNIKAQ		Akt1 signaling profiles in endothelial cells
37365174	Periodic pattern(005mW/cm2)(20min)@EA.hy 926	mTRAQ	High-Selectâ„¢ Fe-NTA	Orbitrap Fusion Lumos Tribrid	Q9NRH2	SNRK	S390	SHATVPQSPARAADS		Akt1 signaling profiles in endothelial cells
37365174	Periodic pattern(005mW/cm2)(20min)@EA.hy 926	mTRAQ	High-Selectâ„¢ Fe-NTA	Orbitrap Fusion Lumos Tribrid	Q9NRH2	SNRK	S518	RLKMNIASPGTVHKR		Akt1 signaling profiles in endothelial cells
37365174	Periodic pattern(005mW/cm2)(20min)@EA.hy 926	mTRAQ	High-Selectâ„¢ Fe-NTA	Orbitrap Fusion Lumos Tribrid	Q9NRH2	SNRK	S518	RLKMNIASPGTVHKR		Akt1 signaling profiles in endothelial cells
37365174	Periodic pattern(005mW/cm2)(20min)@EA.hy 926	mTRAQ	High-Selectâ„¢ Fe-NTA	Orbitrap Fusion Lumos Tribrid	Q9NRH2	SNRK	T521	MNIASPGTVHKRYHR		Akt1 signaling profiles in endothelial cells
37365174	Periodic pattern(005mW/cm2)(20min)@EA.hy 926	mTRAQ	High-Selectâ„¢ Fe-NTA	Orbitrap Fusion Lumos Tribrid	Q9NRH2	SNRK	S569	YSWHRRDSSEGPPGS		Akt1 signaling profiles in endothelial cells
37365174	Periodic pattern(005mW/cm2)(20min)@EA.hy 926	mTRAQ	High-Selectâ„¢ Fe-NTA	Orbitrap Fusion Lumos Tribrid	Q9NRH2	SNRK	S482	NRLTSRKSAPVLNQI		Akt1 signaling profiles in endothelial cells
37365174	Periodic pattern(005mW/cm2)(20min)@EA.hy 926	mTRAQ	High-Selectâ„¢ Fe-NTA	Orbitrap Fusion Lumos Tribrid	Q9NRH2	SNRK	S351	EIQTRSASPSNIKAQ		Akt1 signaling profiles in endothelial cells
37365174	Periodic pattern(005mW/cm2)(30min)@EA.hy 926	mTRAQ	High-Selectâ„¢ Fe-NTA	Orbitrap Fusion Lumos Tribrid	Q9NRH2	SNRK	S390	SHATVPQSPARAADS		Akt1 signaling profiles in endothelial cells
37365174	Periodic pattern(005mW/cm2)(30min)@EA.hy 926	mTRAQ	High-Selectâ„¢ Fe-NTA	Orbitrap Fusion Lumos Tribrid	Q9NRH2	SNRK	S518	RLKMNIASPGTVHKR		Akt1 signaling profiles in endothelial cells
37365174	Periodic pattern(005mW/cm2)(30min)@EA.hy 926	mTRAQ	High-Selectâ„¢ Fe-NTA	Orbitrap Fusion Lumos Tribrid	Q9NRH2	SNRK	S518	RLKMNIASPGTVHKR		Akt1 signaling profiles in endothelial cells
37365174	Periodic pattern(005mW/cm2)(30min)@EA.hy 926	mTRAQ	High-Selectâ„¢ Fe-NTA	Orbitrap Fusion Lumos Tribrid	Q9NRH2	SNRK	T521	MNIASPGTVHKRYHR		Akt1 signaling profiles in endothelial cells
37365174	Periodic pattern(005mW/cm2)(30min)@EA.hy 926	mTRAQ	High-Selectâ„¢ Fe-NTA	Orbitrap Fusion Lumos Tribrid	Q9NRH2	SNRK	S569	YSWHRRDSSEGPPGS		Akt1 signaling profiles in endothelial cells
37365174	Periodic pattern(005mW/cm2)(30min)@EA.hy 926	mTRAQ	High-Selectâ„¢ Fe-NTA	Orbitrap Fusion Lumos Tribrid	Q9NRH2	SNRK	S482	NRLTSRKSAPVLNQI		Akt1 signaling profiles in endothelial cells
37365174	Periodic pattern(005mW/cm2)(30min)@EA.hy 926	mTRAQ	High-Selectâ„¢ Fe-NTA	Orbitrap Fusion Lumos Tribrid	Q9NRH2	SNRK	S351	EIQTRSASPSNIKAQ		Akt1 signaling profiles in endothelial cells
37365174	Periodic pattern(010mW/cm2)(10min)@EA.hy 926	mTRAQ	High-Selectâ„¢ Fe-NTA	Orbitrap Fusion Lumos Tribrid	Q9NRH2	SNRK	S390	SHATVPQSPARAADS		Akt1 signaling profiles in endothelial cells
37365174	Periodic pattern(010mW/cm2)(10min)@EA.hy 926	mTRAQ	High-Selectâ„¢ Fe-NTA	Orbitrap Fusion Lumos Tribrid	Q9NRH2	SNRK	S518	RLKMNIASPGTVHKR		Akt1 signaling profiles in endothelial cells
37365174	Periodic pattern(010mW/cm2)(10min)@EA.hy 926	mTRAQ	High-Selectâ„¢ Fe-NTA	Orbitrap Fusion Lumos Tribrid	Q9NRH2	SNRK	S518	RLKMNIASPGTVHKR		Akt1 signaling profiles in endothelial cells
37365174	Periodic pattern(010mW/cm2)(10min)@EA.hy 926	mTRAQ	High-Selectâ„¢ Fe-NTA	Orbitrap Fusion Lumos Tribrid	Q9NRH2	SNRK	T521	MNIASPGTVHKRYHR		Akt1 signaling profiles in endothelial cells
37365174	Periodic pattern(010mW/cm2)(10min)@EA.hy 926	mTRAQ	High-Selectâ„¢ Fe-NTA	Orbitrap Fusion Lumos Tribrid	Q9NRH2	SNRK	S569	YSWHRRDSSEGPPGS		Akt1 signaling profiles in endothelial cells
37365174	Periodic pattern(010mW/cm2)(10min)@EA.hy 926	mTRAQ	High-Selectâ„¢ Fe-NTA	Orbitrap Fusion Lumos Tribrid	Q9NRH2	SNRK	S482	NRLTSRKSAPVLNQI		Akt1 signaling profiles in endothelial cells
37365174	Periodic pattern(010mW/cm2)(10min)@EA.hy 926	mTRAQ	High-Selectâ„¢ Fe-NTA	Orbitrap Fusion Lumos Tribrid	Q9NRH2	SNRK	S351	EIQTRSASPSNIKAQ		Akt1 signaling profiles in endothelial cells
37365174	Periodic pattern(010mW/cm2)(20min)@EA.hy 926	mTRAQ	High-Selectâ„¢ Fe-NTA	Orbitrap Fusion Lumos Tribrid	Q9NRH2	SNRK	S390	SHATVPQSPARAADS		Akt1 signaling profiles in endothelial cells
37365174	Periodic pattern(010mW/cm2)(20min)@EA.hy 926	mTRAQ	High-Selectâ„¢ Fe-NTA	Orbitrap Fusion Lumos Tribrid	Q9NRH2	SNRK	S518	RLKMNIASPGTVHKR		Akt1 signaling profiles in endothelial cells
37365174	Periodic pattern(010mW/cm2)(20min)@EA.hy 926	mTRAQ	High-Selectâ„¢ Fe-NTA	Orbitrap Fusion Lumos Tribrid	Q9NRH2	SNRK	S518	RLKMNIASPGTVHKR		Akt1 signaling profiles in endothelial cells
37365174	Periodic pattern(010mW/cm2)(20min)@EA.hy 926	mTRAQ	High-Selectâ„¢ Fe-NTA	Orbitrap Fusion Lumos Tribrid	Q9NRH2	SNRK	T521	MNIASPGTVHKRYHR		Akt1 signaling profiles in endothelial cells
37365174	Periodic pattern(010mW/cm2)(20min)@EA.hy 926	mTRAQ	High-Selectâ„¢ Fe-NTA	Orbitrap Fusion Lumos Tribrid	Q9NRH2	SNRK	S569	YSWHRRDSSEGPPGS		Akt1 signaling profiles in endothelial cells
37365174	Periodic pattern(010mW/cm2)(20min)@EA.hy 926	mTRAQ	High-Selectâ„¢ Fe-NTA	Orbitrap Fusion Lumos Tribrid	Q9NRH2	SNRK	S482	NRLTSRKSAPVLNQI		Akt1 signaling profiles in endothelial cells
37365174	Periodic pattern(010mW/cm2)(20min)@EA.hy 926	mTRAQ	High-Selectâ„¢ Fe-NTA	Orbitrap Fusion Lumos Tribrid	Q9NRH2	SNRK	S351	EIQTRSASPSNIKAQ		Akt1 signaling profiles in endothelial cells
37365174	Periodic pattern(010mW/cm2)(30min)@EA.hy 926	mTRAQ	High-Selectâ„¢ Fe-NTA	Orbitrap Fusion Lumos Tribrid	Q9NRH2	SNRK	S390	SHATVPQSPARAADS		Akt1 signaling profiles in endothelial cells
37365174	Periodic pattern(010mW/cm2)(30min)@EA.hy 926	mTRAQ	High-Selectâ„¢ Fe-NTA	Orbitrap Fusion Lumos Tribrid	Q9NRH2	SNRK	S518	RLKMNIASPGTVHKR		Akt1 signaling profiles in endothelial cells
37365174	Periodic pattern(010mW/cm2)(30min)@EA.hy 926	mTRAQ	High-Selectâ„¢ Fe-NTA	Orbitrap Fusion Lumos Tribrid	Q9NRH2	SNRK	S518	RLKMNIASPGTVHKR		Akt1 signaling profiles in endothelial cells
37365174	Periodic pattern(010mW/cm2)(30min)@EA.hy 926	mTRAQ	High-Selectâ„¢ Fe-NTA	Orbitrap Fusion Lumos Tribrid	Q9NRH2	SNRK	T521	MNIASPGTVHKRYHR		Akt1 signaling profiles in endothelial cells
37365174	Periodic pattern(010mW/cm2)(30min)@EA.hy 926	mTRAQ	High-Selectâ„¢ Fe-NTA	Orbitrap Fusion Lumos Tribrid	Q9NRH2	SNRK	S569	YSWHRRDSSEGPPGS		Akt1 signaling profiles in endothelial cells
37365174	Periodic pattern(010mW/cm2)(30min)@EA.hy 926	mTRAQ	High-Selectâ„¢ Fe-NTA	Orbitrap Fusion Lumos Tribrid	Q9NRH2	SNRK	S482	NRLTSRKSAPVLNQI		Akt1 signaling profiles in endothelial cells
37365174	Periodic pattern(010mW/cm2)(30min)@EA.hy 926	mTRAQ	High-Selectâ„¢ Fe-NTA	Orbitrap Fusion Lumos Tribrid	Q9NRH2	SNRK	S351	EIQTRSASPSNIKAQ		Akt1 signaling profiles in endothelial cells
37365174	Periodic pattern(025mW/cm2)(10min)@EA.hy 926	mTRAQ	High-Selectâ„¢ Fe-NTA	Orbitrap Fusion Lumos Tribrid	Q9NRH2	SNRK	S390	SHATVPQSPARAADS		Akt1 signaling profiles in endothelial cells
37365174	Periodic pattern(025mW/cm2)(10min)@EA.hy 926	mTRAQ	High-Selectâ„¢ Fe-NTA	Orbitrap Fusion Lumos Tribrid	Q9NRH2	SNRK	S518	RLKMNIASPGTVHKR		Akt1 signaling profiles in endothelial cells
37365174	Periodic pattern(025mW/cm2)(10min)@EA.hy 926	mTRAQ	High-Selectâ„¢ Fe-NTA	Orbitrap Fusion Lumos Tribrid	Q9NRH2	SNRK	S518	RLKMNIASPGTVHKR		Akt1 signaling profiles in endothelial cells
37365174	Periodic pattern(025mW/cm2)(10min)@EA.hy 926	mTRAQ	High-Selectâ„¢ Fe-NTA	Orbitrap Fusion Lumos Tribrid	Q9NRH2	SNRK	T521	MNIASPGTVHKRYHR		Akt1 signaling profiles in endothelial cells
37365174	Periodic pattern(025mW/cm2)(10min)@EA.hy 926	mTRAQ	High-Selectâ„¢ Fe-NTA	Orbitrap Fusion Lumos Tribrid	Q9NRH2	SNRK	S569	YSWHRRDSSEGPPGS		Akt1 signaling profiles in endothelial cells
37365174	Periodic pattern(025mW/cm2)(10min)@EA.hy 926	mTRAQ	High-Selectâ„¢ Fe-NTA	Orbitrap Fusion Lumos Tribrid	Q9NRH2	SNRK	S482	NRLTSRKSAPVLNQI		Akt1 signaling profiles in endothelial cells
37365174	Periodic pattern(025mW/cm2)(10min)@EA.hy 926	mTRAQ	High-Selectâ„¢ Fe-NTA	Orbitrap Fusion Lumos Tribrid	Q9NRH2	SNRK	S351	EIQTRSASPSNIKAQ		Akt1 signaling profiles in endothelial cells
37365174	Periodic pattern(025mW/cm2)(20min)@EA.hy 926	mTRAQ	High-Selectâ„¢ Fe-NTA	Orbitrap Fusion Lumos Tribrid	Q9NRH2	SNRK	S390	SHATVPQSPARAADS		Akt1 signaling profiles in endothelial cells
37365174	Periodic pattern(025mW/cm2)(20min)@EA.hy 926	mTRAQ	High-Selectâ„¢ Fe-NTA	Orbitrap Fusion Lumos Tribrid	Q9NRH2	SNRK	S518	RLKMNIASPGTVHKR		Akt1 signaling profiles in endothelial cells
37365174	Periodic pattern(025mW/cm2)(20min)@EA.hy 926	mTRAQ	High-Selectâ„¢ Fe-NTA	Orbitrap Fusion Lumos Tribrid	Q9NRH2	SNRK	S518	RLKMNIASPGTVHKR		Akt1 signaling profiles in endothelial cells
37365174	Periodic pattern(025mW/cm2)(20min)@EA.hy 926	mTRAQ	High-Selectâ„¢ Fe-NTA	Orbitrap Fusion Lumos Tribrid	Q9NRH2	SNRK	T521	MNIASPGTVHKRYHR		Akt1 signaling profiles in endothelial cells
37365174	Periodic pattern(025mW/cm2)(20min)@EA.hy 926	mTRAQ	High-Selectâ„¢ Fe-NTA	Orbitrap Fusion Lumos Tribrid	Q9NRH2	SNRK	S569	YSWHRRDSSEGPPGS		Akt1 signaling profiles in endothelial cells
37365174	Periodic pattern(025mW/cm2)(20min)@EA.hy 926	mTRAQ	High-Selectâ„¢ Fe-NTA	Orbitrap Fusion Lumos Tribrid	Q9NRH2	SNRK	S482	NRLTSRKSAPVLNQI		Akt1 signaling profiles in endothelial cells
37365174	Periodic pattern(025mW/cm2)(20min)@EA.hy 926	mTRAQ	High-Selectâ„¢ Fe-NTA	Orbitrap Fusion Lumos Tribrid	Q9NRH2	SNRK	S351	EIQTRSASPSNIKAQ		Akt1 signaling profiles in endothelial cells
37365174	Periodic pattern(025mW/cm2)(30min)@EA.hy 926	mTRAQ	High-Selectâ„¢ Fe-NTA	Orbitrap Fusion Lumos Tribrid	Q9NRH2	SNRK	S390	SHATVPQSPARAADS		Akt1 signaling profiles in endothelial cells
37365174	Periodic pattern(025mW/cm2)(30min)@EA.hy 926	mTRAQ	High-Selectâ„¢ Fe-NTA	Orbitrap Fusion Lumos Tribrid	Q9NRH2	SNRK	S518	RLKMNIASPGTVHKR		Akt1 signaling profiles in endothelial cells
37365174	Periodic pattern(025mW/cm2)(30min)@EA.hy 926	mTRAQ	High-Selectâ„¢ Fe-NTA	Orbitrap Fusion Lumos Tribrid	Q9NRH2	SNRK	S518	RLKMNIASPGTVHKR		Akt1 signaling profiles in endothelial cells
37365174	Periodic pattern(025mW/cm2)(30min)@EA.hy 926	mTRAQ	High-Selectâ„¢ Fe-NTA	Orbitrap Fusion Lumos Tribrid	Q9NRH2	SNRK	T521	MNIASPGTVHKRYHR		Akt1 signaling profiles in endothelial cells
37365174	Periodic pattern(025mW/cm2)(30min)@EA.hy 926	mTRAQ	High-Selectâ„¢ Fe-NTA	Orbitrap Fusion Lumos Tribrid	Q9NRH2	SNRK	S569	YSWHRRDSSEGPPGS		Akt1 signaling profiles in endothelial cells
37365174	Periodic pattern(025mW/cm2)(30min)@EA.hy 926	mTRAQ	High-Selectâ„¢ Fe-NTA	Orbitrap Fusion Lumos Tribrid	Q9NRH2	SNRK	S482	NRLTSRKSAPVLNQI		Akt1 signaling profiles in endothelial cells
37365174	Periodic pattern(025mW/cm2)(30min)@EA.hy 926	mTRAQ	High-Selectâ„¢ Fe-NTA	Orbitrap Fusion Lumos Tribrid	Q9NRH2	SNRK	S351	EIQTRSASPSNIKAQ		Akt1 signaling profiles in endothelial cells
37365174	Pulsed pattern(005mW/cm2)(10min)@EA.hy 926	mTRAQ	High-Selectâ„¢ Fe-NTA	Orbitrap Fusion Lumos Tribrid	Q9NRH2	SNRK	S390	SHATVPQSPARAADS		Akt1 signaling profiles in endothelial cells
37365174	Pulsed pattern(005mW/cm2)(10min)@EA.hy 926	mTRAQ	High-Selectâ„¢ Fe-NTA	Orbitrap Fusion Lumos Tribrid	Q9NRH2	SNRK	S518	RLKMNIASPGTVHKR		Akt1 signaling profiles in endothelial cells
37365174	Pulsed pattern(005mW/cm2)(10min)@EA.hy 926	mTRAQ	High-Selectâ„¢ Fe-NTA	Orbitrap Fusion Lumos Tribrid	Q9NRH2	SNRK	S518	RLKMNIASPGTVHKR		Akt1 signaling profiles in endothelial cells
37365174	Pulsed pattern(005mW/cm2)(10min)@EA.hy 926	mTRAQ	High-Selectâ„¢ Fe-NTA	Orbitrap Fusion Lumos Tribrid	Q9NRH2	SNRK	T521	MNIASPGTVHKRYHR		Akt1 signaling profiles in endothelial cells
37365174	Pulsed pattern(005mW/cm2)(10min)@EA.hy 926	mTRAQ	High-Selectâ„¢ Fe-NTA	Orbitrap Fusion Lumos Tribrid	Q9NRH2	SNRK	S569	YSWHRRDSSEGPPGS		Akt1 signaling profiles in endothelial cells
37365174	Pulsed pattern(005mW/cm2)(10min)@EA.hy 926	mTRAQ	High-Selectâ„¢ Fe-NTA	Orbitrap Fusion Lumos Tribrid	Q9NRH2	SNRK	S482	NRLTSRKSAPVLNQI		Akt1 signaling profiles in endothelial cells
37365174	Pulsed pattern(005mW/cm2)(10min)@EA.hy 926	mTRAQ	High-Selectâ„¢ Fe-NTA	Orbitrap Fusion Lumos Tribrid	Q9NRH2	SNRK	S351	EIQTRSASPSNIKAQ		Akt1 signaling profiles in endothelial cells
37365174	Pulsed pattern(005mW/cm2)(20min)@EA.hy 926	mTRAQ	High-Selectâ„¢ Fe-NTA	Orbitrap Fusion Lumos Tribrid	Q9NRH2	SNRK	S390	SHATVPQSPARAADS		Akt1 signaling profiles in endothelial cells
37365174	Pulsed pattern(005mW/cm2)(20min)@EA.hy 926	mTRAQ	High-Selectâ„¢ Fe-NTA	Orbitrap Fusion Lumos Tribrid	Q9NRH2	SNRK	S518	RLKMNIASPGTVHKR		Akt1 signaling profiles in endothelial cells
37365174	Pulsed pattern(005mW/cm2)(20min)@EA.hy 926	mTRAQ	High-Selectâ„¢ Fe-NTA	Orbitrap Fusion Lumos Tribrid	Q9NRH2	SNRK	S518	RLKMNIASPGTVHKR		Akt1 signaling profiles in endothelial cells
37365174	Pulsed pattern(005mW/cm2)(20min)@EA.hy 926	mTRAQ	High-Selectâ„¢ Fe-NTA	Orbitrap Fusion Lumos Tribrid	Q9NRH2	SNRK	T521	MNIASPGTVHKRYHR		Akt1 signaling profiles in endothelial cells
37365174	Pulsed pattern(005mW/cm2)(20min)@EA.hy 926	mTRAQ	High-Selectâ„¢ Fe-NTA	Orbitrap Fusion Lumos Tribrid	Q9NRH2	SNRK	S569	YSWHRRDSSEGPPGS		Akt1 signaling profiles in endothelial cells
37365174	Pulsed pattern(005mW/cm2)(20min)@EA.hy 926	mTRAQ	High-Selectâ„¢ Fe-NTA	Orbitrap Fusion Lumos Tribrid	Q9NRH2	SNRK	S482	NRLTSRKSAPVLNQI		Akt1 signaling profiles in endothelial cells
37365174	Pulsed pattern(005mW/cm2)(20min)@EA.hy 926	mTRAQ	High-Selectâ„¢ Fe-NTA	Orbitrap Fusion Lumos Tribrid	Q9NRH2	SNRK	S351	EIQTRSASPSNIKAQ		Akt1 signaling profiles in endothelial cells
37365174	Pulsed pattern(005mW/cm2)(30min)@EA.hy 926	mTRAQ	High-Selectâ„¢ Fe-NTA	Orbitrap Fusion Lumos Tribrid	Q9NRH2	SNRK	S390	SHATVPQSPARAADS		Akt1 signaling profiles in endothelial cells
37365174	Pulsed pattern(005mW/cm2)(30min)@EA.hy 926	mTRAQ	High-Selectâ„¢ Fe-NTA	Orbitrap Fusion Lumos Tribrid	Q9NRH2	SNRK	S518	RLKMNIASPGTVHKR		Akt1 signaling profiles in endothelial cells
37365174	Pulsed pattern(005mW/cm2)(30min)@EA.hy 926	mTRAQ	High-Selectâ„¢ Fe-NTA	Orbitrap Fusion Lumos Tribrid	Q9NRH2	SNRK	S518	RLKMNIASPGTVHKR		Akt1 signaling profiles in endothelial cells
37365174	Pulsed pattern(005mW/cm2)(30min)@EA.hy 926	mTRAQ	High-Selectâ„¢ Fe-NTA	Orbitrap Fusion Lumos Tribrid	Q9NRH2	SNRK	T521	MNIASPGTVHKRYHR		Akt1 signaling profiles in endothelial cells
37365174	Pulsed pattern(005mW/cm2)(30min)@EA.hy 926	mTRAQ	High-Selectâ„¢ Fe-NTA	Orbitrap Fusion Lumos Tribrid	Q9NRH2	SNRK	S569	YSWHRRDSSEGPPGS		Akt1 signaling profiles in endothelial cells
37365174	Pulsed pattern(005mW/cm2)(30min)@EA.hy 926	mTRAQ	High-Selectâ„¢ Fe-NTA	Orbitrap Fusion Lumos Tribrid	Q9NRH2	SNRK	S482	NRLTSRKSAPVLNQI		Akt1 signaling profiles in endothelial cells
37365174	Pulsed pattern(005mW/cm2)(30min)@EA.hy 926	mTRAQ	High-Selectâ„¢ Fe-NTA	Orbitrap Fusion Lumos Tribrid	Q9NRH2	SNRK	S351	EIQTRSASPSNIKAQ		Akt1 signaling profiles in endothelial cells
37365174	Pulsed pattern(010mW/cm2)(10min)@EA.hy 926	mTRAQ	High-Selectâ„¢ Fe-NTA	Orbitrap Fusion Lumos Tribrid	Q9NRH2	SNRK	S390	SHATVPQSPARAADS		Akt1 signaling profiles in endothelial cells
37365174	Pulsed pattern(010mW/cm2)(10min)@EA.hy 926	mTRAQ	High-Selectâ„¢ Fe-NTA	Orbitrap Fusion Lumos Tribrid	Q9NRH2	SNRK	S518	RLKMNIASPGTVHKR		Akt1 signaling profiles in endothelial cells
37365174	Pulsed pattern(010mW/cm2)(10min)@EA.hy 926	mTRAQ	High-Selectâ„¢ Fe-NTA	Orbitrap Fusion Lumos Tribrid	Q9NRH2	SNRK	S518	RLKMNIASPGTVHKR		Akt1 signaling profiles in endothelial cells
37365174	Pulsed pattern(010mW/cm2)(10min)@EA.hy 926	mTRAQ	High-Selectâ„¢ Fe-NTA	Orbitrap Fusion Lumos Tribrid	Q9NRH2	SNRK	T521	MNIASPGTVHKRYHR		Akt1 signaling profiles in endothelial cells
37365174	Pulsed pattern(010mW/cm2)(10min)@EA.hy 926	mTRAQ	High-Selectâ„¢ Fe-NTA	Orbitrap Fusion Lumos Tribrid	Q9NRH2	SNRK	S569	YSWHRRDSSEGPPGS		Akt1 signaling profiles in endothelial cells
37365174	Pulsed pattern(010mW/cm2)(10min)@EA.hy 926	mTRAQ	High-Selectâ„¢ Fe-NTA	Orbitrap Fusion Lumos Tribrid	Q9NRH2	SNRK	S482	NRLTSRKSAPVLNQI		Akt1 signaling profiles in endothelial cells
37365174	Pulsed pattern(010mW/cm2)(10min)@EA.hy 926	mTRAQ	High-Selectâ„¢ Fe-NTA	Orbitrap Fusion Lumos Tribrid	Q9NRH2	SNRK	S351	EIQTRSASPSNIKAQ		Akt1 signaling profiles in endothelial cells
37365174	Pulsed pattern(010mW/cm2)(20min)@EA.hy 926	mTRAQ	High-Selectâ„¢ Fe-NTA	Orbitrap Fusion Lumos Tribrid	Q9NRH2	SNRK	S390	SHATVPQSPARAADS		Akt1 signaling profiles in endothelial cells
37365174	Pulsed pattern(010mW/cm2)(20min)@EA.hy 926	mTRAQ	High-Selectâ„¢ Fe-NTA	Orbitrap Fusion Lumos Tribrid	Q9NRH2	SNRK	S518	RLKMNIASPGTVHKR		Akt1 signaling profiles in endothelial cells
37365174	Pulsed pattern(010mW/cm2)(20min)@EA.hy 926	mTRAQ	High-Selectâ„¢ Fe-NTA	Orbitrap Fusion Lumos Tribrid	Q9NRH2	SNRK	S518	RLKMNIASPGTVHKR		Akt1 signaling profiles in endothelial cells
37365174	Pulsed pattern(010mW/cm2)(20min)@EA.hy 926	mTRAQ	High-Selectâ„¢ Fe-NTA	Orbitrap Fusion Lumos Tribrid	Q9NRH2	SNRK	T521	MNIASPGTVHKRYHR		Akt1 signaling profiles in endothelial cells
37365174	Pulsed pattern(010mW/cm2)(20min)@EA.hy 926	mTRAQ	High-Selectâ„¢ Fe-NTA	Orbitrap Fusion Lumos Tribrid	Q9NRH2	SNRK	S569	YSWHRRDSSEGPPGS		Akt1 signaling profiles in endothelial cells
37365174	Pulsed pattern(010mW/cm2)(20min)@EA.hy 926	mTRAQ	High-Selectâ„¢ Fe-NTA	Orbitrap Fusion Lumos Tribrid	Q9NRH2	SNRK	S482	NRLTSRKSAPVLNQI		Akt1 signaling profiles in endothelial cells
37365174	Pulsed pattern(010mW/cm2)(20min)@EA.hy 926	mTRAQ	High-Selectâ„¢ Fe-NTA	Orbitrap Fusion Lumos Tribrid	Q9NRH2	SNRK	S351	EIQTRSASPSNIKAQ		Akt1 signaling profiles in endothelial cells
37365174	Pulsed pattern(010mW/cm2)(30min)@EA.hy 926	mTRAQ	High-Selectâ„¢ Fe-NTA	Orbitrap Fusion Lumos Tribrid	Q9NRH2	SNRK	S390	SHATVPQSPARAADS		Akt1 signaling profiles in endothelial cells
37365174	Pulsed pattern(010mW/cm2)(30min)@EA.hy 926	mTRAQ	High-Selectâ„¢ Fe-NTA	Orbitrap Fusion Lumos Tribrid	Q9NRH2	SNRK	S518	RLKMNIASPGTVHKR		Akt1 signaling profiles in endothelial cells
37365174	Pulsed pattern(010mW/cm2)(30min)@EA.hy 926	mTRAQ	High-Selectâ„¢ Fe-NTA	Orbitrap Fusion Lumos Tribrid	Q9NRH2	SNRK	S518	RLKMNIASPGTVHKR		Akt1 signaling profiles in endothelial cells
37365174	Pulsed pattern(010mW/cm2)(30min)@EA.hy 926	mTRAQ	High-Selectâ„¢ Fe-NTA	Orbitrap Fusion Lumos Tribrid	Q9NRH2	SNRK	T521	MNIASPGTVHKRYHR		Akt1 signaling profiles in endothelial cells
37365174	Pulsed pattern(010mW/cm2)(30min)@EA.hy 926	mTRAQ	High-Selectâ„¢ Fe-NTA	Orbitrap Fusion Lumos Tribrid	Q9NRH2	SNRK	S569	YSWHRRDSSEGPPGS		Akt1 signaling profiles in endothelial cells
37365174	Pulsed pattern(010mW/cm2)(30min)@EA.hy 926	mTRAQ	High-Selectâ„¢ Fe-NTA	Orbitrap Fusion Lumos Tribrid	Q9NRH2	SNRK	S482	NRLTSRKSAPVLNQI		Akt1 signaling profiles in endothelial cells
37365174	Pulsed pattern(010mW/cm2)(30min)@EA.hy 926	mTRAQ	High-Selectâ„¢ Fe-NTA	Orbitrap Fusion Lumos Tribrid	Q9NRH2	SNRK	S351	EIQTRSASPSNIKAQ		Akt1 signaling profiles in endothelial cells
37365174	Pulsed pattern(025mW/cm2)(10min)@EA.hy 926	mTRAQ	High-Selectâ„¢ Fe-NTA	Orbitrap Fusion Lumos Tribrid	Q9NRH2	SNRK	S390	SHATVPQSPARAADS		Akt1 signaling profiles in endothelial cells
37365174	Pulsed pattern(025mW/cm2)(10min)@EA.hy 926	mTRAQ	High-Selectâ„¢ Fe-NTA	Orbitrap Fusion Lumos Tribrid	Q9NRH2	SNRK	S518	RLKMNIASPGTVHKR		Akt1 signaling profiles in endothelial cells
37365174	Pulsed pattern(025mW/cm2)(10min)@EA.hy 926	mTRAQ	High-Selectâ„¢ Fe-NTA	Orbitrap Fusion Lumos Tribrid	Q9NRH2	SNRK	S518	RLKMNIASPGTVHKR		Akt1 signaling profiles in endothelial cells
37365174	Pulsed pattern(025mW/cm2)(10min)@EA.hy 926	mTRAQ	High-Selectâ„¢ Fe-NTA	Orbitrap Fusion Lumos Tribrid	Q9NRH2	SNRK	T521	MNIASPGTVHKRYHR		Akt1 signaling profiles in endothelial cells
37365174	Pulsed pattern(025mW/cm2)(10min)@EA.hy 926	mTRAQ	High-Selectâ„¢ Fe-NTA	Orbitrap Fusion Lumos Tribrid	Q9NRH2	SNRK	S569	YSWHRRDSSEGPPGS		Akt1 signaling profiles in endothelial cells
37365174	Pulsed pattern(025mW/cm2)(10min)@EA.hy 926	mTRAQ	High-Selectâ„¢ Fe-NTA	Orbitrap Fusion Lumos Tribrid	Q9NRH2	SNRK	S482	NRLTSRKSAPVLNQI		Akt1 signaling profiles in endothelial cells
37365174	Pulsed pattern(025mW/cm2)(10min)@EA.hy 926	mTRAQ	High-Selectâ„¢ Fe-NTA	Orbitrap Fusion Lumos Tribrid	Q9NRH2	SNRK	S351	EIQTRSASPSNIKAQ		Akt1 signaling profiles in endothelial cells
37365174	Pulsed pattern(025mW/cm2)(20min)@EA.hy 926	mTRAQ	High-Selectâ„¢ Fe-NTA	Orbitrap Fusion Lumos Tribrid	Q9NRH2	SNRK	S390	SHATVPQSPARAADS		Akt1 signaling profiles in endothelial cells
37365174	Pulsed pattern(025mW/cm2)(20min)@EA.hy 926	mTRAQ	High-Selectâ„¢ Fe-NTA	Orbitrap Fusion Lumos Tribrid	Q9NRH2	SNRK	S518	RLKMNIASPGTVHKR		Akt1 signaling profiles in endothelial cells
37365174	Pulsed pattern(025mW/cm2)(20min)@EA.hy 926	mTRAQ	High-Selectâ„¢ Fe-NTA	Orbitrap Fusion Lumos Tribrid	Q9NRH2	SNRK	S518	RLKMNIASPGTVHKR		Akt1 signaling profiles in endothelial cells
37365174	Pulsed pattern(025mW/cm2)(20min)@EA.hy 926	mTRAQ	High-Selectâ„¢ Fe-NTA	Orbitrap Fusion Lumos Tribrid	Q9NRH2	SNRK	T521	MNIASPGTVHKRYHR		Akt1 signaling profiles in endothelial cells
37365174	Pulsed pattern(025mW/cm2)(20min)@EA.hy 926	mTRAQ	High-Selectâ„¢ Fe-NTA	Orbitrap Fusion Lumos Tribrid	Q9NRH2	SNRK	S569	YSWHRRDSSEGPPGS		Akt1 signaling profiles in endothelial cells
37365174	Pulsed pattern(025mW/cm2)(20min)@EA.hy 926	mTRAQ	High-Selectâ„¢ Fe-NTA	Orbitrap Fusion Lumos Tribrid	Q9NRH2	SNRK	S482	NRLTSRKSAPVLNQI		Akt1 signaling profiles in endothelial cells
37365174	Pulsed pattern(025mW/cm2)(20min)@EA.hy 926	mTRAQ	High-Selectâ„¢ Fe-NTA	Orbitrap Fusion Lumos Tribrid	Q9NRH2	SNRK	S351	EIQTRSASPSNIKAQ		Akt1 signaling profiles in endothelial cells
37365174	Pulsed pattern(025mW/cm2)(30min)@EA.hy 926	mTRAQ	High-Selectâ„¢ Fe-NTA	Orbitrap Fusion Lumos Tribrid	Q9NRH2	SNRK	S390	SHATVPQSPARAADS		Akt1 signaling profiles in endothelial cells
37365174	Pulsed pattern(025mW/cm2)(30min)@EA.hy 926	mTRAQ	High-Selectâ„¢ Fe-NTA	Orbitrap Fusion Lumos Tribrid	Q9NRH2	SNRK	S518	RLKMNIASPGTVHKR		Akt1 signaling profiles in endothelial cells
37365174	Pulsed pattern(025mW/cm2)(30min)@EA.hy 926	mTRAQ	High-Selectâ„¢ Fe-NTA	Orbitrap Fusion Lumos Tribrid	Q9NRH2	SNRK	S518	RLKMNIASPGTVHKR		Akt1 signaling profiles in endothelial cells
37365174	Pulsed pattern(025mW/cm2)(30min)@EA.hy 926	mTRAQ	High-Selectâ„¢ Fe-NTA	Orbitrap Fusion Lumos Tribrid	Q9NRH2	SNRK	T521	MNIASPGTVHKRYHR		Akt1 signaling profiles in endothelial cells
37365174	Pulsed pattern(025mW/cm2)(30min)@EA.hy 926	mTRAQ	High-Selectâ„¢ Fe-NTA	Orbitrap Fusion Lumos Tribrid	Q9NRH2	SNRK	S569	YSWHRRDSSEGPPGS		Akt1 signaling profiles in endothelial cells
37365174	Pulsed pattern(025mW/cm2)(30min)@EA.hy 926	mTRAQ	High-Selectâ„¢ Fe-NTA	Orbitrap Fusion Lumos Tribrid	Q9NRH2	SNRK	S482	NRLTSRKSAPVLNQI		Akt1 signaling profiles in endothelial cells
37365174	Pulsed pattern(025mW/cm2)(30min)@EA.hy 926	mTRAQ	High-Selectâ„¢ Fe-NTA	Orbitrap Fusion Lumos Tribrid	Q9NRH2	SNRK	S351	EIQTRSASPSNIKAQ		Akt1 signaling profiles in endothelial cells
37365174	Sustained pattern(005mW/cm2)(10min)@EA.hy 926	mTRAQ	High-Selectâ„¢ Fe-NTA	Orbitrap Fusion Lumos Tribrid	Q9NRH2	SNRK	S390	SHATVPQSPARAADS		Akt1 signaling profiles in endothelial cells
37365174	Sustained pattern(005mW/cm2)(10min)@EA.hy 926	mTRAQ	High-Selectâ„¢ Fe-NTA	Orbitrap Fusion Lumos Tribrid	Q9NRH2	SNRK	S518	RLKMNIASPGTVHKR		Akt1 signaling profiles in endothelial cells
37365174	Sustained pattern(005mW/cm2)(10min)@EA.hy 926	mTRAQ	High-Selectâ„¢ Fe-NTA	Orbitrap Fusion Lumos Tribrid	Q9NRH2	SNRK	S518	RLKMNIASPGTVHKR		Akt1 signaling profiles in endothelial cells
37365174	Sustained pattern(005mW/cm2)(10min)@EA.hy 926	mTRAQ	High-Selectâ„¢ Fe-NTA	Orbitrap Fusion Lumos Tribrid	Q9NRH2	SNRK	T521	MNIASPGTVHKRYHR		Akt1 signaling profiles in endothelial cells
37365174	Sustained pattern(005mW/cm2)(10min)@EA.hy 926	mTRAQ	High-Selectâ„¢ Fe-NTA	Orbitrap Fusion Lumos Tribrid	Q9NRH2	SNRK	S569	YSWHRRDSSEGPPGS		Akt1 signaling profiles in endothelial cells
37365174	Sustained pattern(005mW/cm2)(10min)@EA.hy 926	mTRAQ	High-Selectâ„¢ Fe-NTA	Orbitrap Fusion Lumos Tribrid	Q9NRH2	SNRK	S482	NRLTSRKSAPVLNQI		Akt1 signaling profiles in endothelial cells
37365174	Sustained pattern(005mW/cm2)(10min)@EA.hy 926	mTRAQ	High-Selectâ„¢ Fe-NTA	Orbitrap Fusion Lumos Tribrid	Q9NRH2	SNRK	S351	EIQTRSASPSNIKAQ		Akt1 signaling profiles in endothelial cells
37365174	Sustained pattern(005mW/cm2)(20min)@EA.hy 926	mTRAQ	High-Selectâ„¢ Fe-NTA	Orbitrap Fusion Lumos Tribrid	Q9NRH2	SNRK	S390	SHATVPQSPARAADS		Akt1 signaling profiles in endothelial cells
37365174	Sustained pattern(005mW/cm2)(20min)@EA.hy 926	mTRAQ	High-Selectâ„¢ Fe-NTA	Orbitrap Fusion Lumos Tribrid	Q9NRH2	SNRK	S518	RLKMNIASPGTVHKR		Akt1 signaling profiles in endothelial cells
37365174	Sustained pattern(005mW/cm2)(20min)@EA.hy 926	mTRAQ	High-Selectâ„¢ Fe-NTA	Orbitrap Fusion Lumos Tribrid	Q9NRH2	SNRK	S518	RLKMNIASPGTVHKR		Akt1 signaling profiles in endothelial cells
37365174	Sustained pattern(005mW/cm2)(20min)@EA.hy 926	mTRAQ	High-Selectâ„¢ Fe-NTA	Orbitrap Fusion Lumos Tribrid	Q9NRH2	SNRK	T521	MNIASPGTVHKRYHR		Akt1 signaling profiles in endothelial cells
37365174	Sustained pattern(005mW/cm2)(20min)@EA.hy 926	mTRAQ	High-Selectâ„¢ Fe-NTA	Orbitrap Fusion Lumos Tribrid	Q9NRH2	SNRK	S569	YSWHRRDSSEGPPGS		Akt1 signaling profiles in endothelial cells
37365174	Sustained pattern(005mW/cm2)(20min)@EA.hy 926	mTRAQ	High-Selectâ„¢ Fe-NTA	Orbitrap Fusion Lumos Tribrid	Q9NRH2	SNRK	S482	NRLTSRKSAPVLNQI		Akt1 signaling profiles in endothelial cells
37365174	Sustained pattern(005mW/cm2)(20min)@EA.hy 926	mTRAQ	High-Selectâ„¢ Fe-NTA	Orbitrap Fusion Lumos Tribrid	Q9NRH2	SNRK	S351	EIQTRSASPSNIKAQ		Akt1 signaling profiles in endothelial cells
37365174	Sustained pattern(005mW/cm2)(30min)@EA.hy 926	mTRAQ	High-Selectâ„¢ Fe-NTA	Orbitrap Fusion Lumos Tribrid	Q9NRH2	SNRK	S390	SHATVPQSPARAADS		Akt1 signaling profiles in endothelial cells
37365174	Sustained pattern(005mW/cm2)(30min)@EA.hy 926	mTRAQ	High-Selectâ„¢ Fe-NTA	Orbitrap Fusion Lumos Tribrid	Q9NRH2	SNRK	S518	RLKMNIASPGTVHKR		Akt1 signaling profiles in endothelial cells
37365174	Sustained pattern(005mW/cm2)(30min)@EA.hy 926	mTRAQ	High-Selectâ„¢ Fe-NTA	Orbitrap Fusion Lumos Tribrid	Q9NRH2	SNRK	S518	RLKMNIASPGTVHKR		Akt1 signaling profiles in endothelial cells
37365174	Sustained pattern(005mW/cm2)(30min)@EA.hy 926	mTRAQ	High-Selectâ„¢ Fe-NTA	Orbitrap Fusion Lumos Tribrid	Q9NRH2	SNRK	T521	MNIASPGTVHKRYHR		Akt1 signaling profiles in endothelial cells
37365174	Sustained pattern(005mW/cm2)(30min)@EA.hy 926	mTRAQ	High-Selectâ„¢ Fe-NTA	Orbitrap Fusion Lumos Tribrid	Q9NRH2	SNRK	S569	YSWHRRDSSEGPPGS		Akt1 signaling profiles in endothelial cells
37365174	Sustained pattern(005mW/cm2)(30min)@EA.hy 926	mTRAQ	High-Selectâ„¢ Fe-NTA	Orbitrap Fusion Lumos Tribrid	Q9NRH2	SNRK	S482	NRLTSRKSAPVLNQI		Akt1 signaling profiles in endothelial cells
37365174	Sustained pattern(005mW/cm2)(30min)@EA.hy 926	mTRAQ	High-Selectâ„¢ Fe-NTA	Orbitrap Fusion Lumos Tribrid	Q9NRH2	SNRK	S351	EIQTRSASPSNIKAQ		Akt1 signaling profiles in endothelial cells
37365174	Sustained pattern(010mW/cm2)(10min)@EA.hy 926	mTRAQ	High-Selectâ„¢ Fe-NTA	Orbitrap Fusion Lumos Tribrid	Q9NRH2	SNRK	S390	SHATVPQSPARAADS		Akt1 signaling profiles in endothelial cells
37365174	Sustained pattern(010mW/cm2)(10min)@EA.hy 926	mTRAQ	High-Selectâ„¢ Fe-NTA	Orbitrap Fusion Lumos Tribrid	Q9NRH2	SNRK	S518	RLKMNIASPGTVHKR		Akt1 signaling profiles in endothelial cells
37365174	Sustained pattern(010mW/cm2)(10min)@EA.hy 926	mTRAQ	High-Selectâ„¢ Fe-NTA	Orbitrap Fusion Lumos Tribrid	Q9NRH2	SNRK	S518	RLKMNIASPGTVHKR		Akt1 signaling profiles in endothelial cells
37365174	Sustained pattern(010mW/cm2)(10min)@EA.hy 926	mTRAQ	High-Selectâ„¢ Fe-NTA	Orbitrap Fusion Lumos Tribrid	Q9NRH2	SNRK	T521	MNIASPGTVHKRYHR		Akt1 signaling profiles in endothelial cells
37365174	Sustained pattern(010mW/cm2)(10min)@EA.hy 926	mTRAQ	High-Selectâ„¢ Fe-NTA	Orbitrap Fusion Lumos Tribrid	Q9NRH2	SNRK	S569	YSWHRRDSSEGPPGS		Akt1 signaling profiles in endothelial cells
37365174	Sustained pattern(010mW/cm2)(10min)@EA.hy 926	mTRAQ	High-Selectâ„¢ Fe-NTA	Orbitrap Fusion Lumos Tribrid	Q9NRH2	SNRK	S482	NRLTSRKSAPVLNQI		Akt1 signaling profiles in endothelial cells
37365174	Sustained pattern(010mW/cm2)(10min)@EA.hy 926	mTRAQ	High-Selectâ„¢ Fe-NTA	Orbitrap Fusion Lumos Tribrid	Q9NRH2	SNRK	S351	EIQTRSASPSNIKAQ		Akt1 signaling profiles in endothelial cells
37365174	Sustained pattern(010mW/cm2)(20min)@EA.hy 926	mTRAQ	High-Selectâ„¢ Fe-NTA	Orbitrap Fusion Lumos Tribrid	Q9NRH2	SNRK	S390	SHATVPQSPARAADS		Akt1 signaling profiles in endothelial cells
37365174	Sustained pattern(010mW/cm2)(20min)@EA.hy 926	mTRAQ	High-Selectâ„¢ Fe-NTA	Orbitrap Fusion Lumos Tribrid	Q9NRH2	SNRK	S518	RLKMNIASPGTVHKR		Akt1 signaling profiles in endothelial cells
37365174	Sustained pattern(010mW/cm2)(20min)@EA.hy 926	mTRAQ	High-Selectâ„¢ Fe-NTA	Orbitrap Fusion Lumos Tribrid	Q9NRH2	SNRK	S518	RLKMNIASPGTVHKR		Akt1 signaling profiles in endothelial cells
37365174	Sustained pattern(010mW/cm2)(20min)@EA.hy 926	mTRAQ	High-Selectâ„¢ Fe-NTA	Orbitrap Fusion Lumos Tribrid	Q9NRH2	SNRK	T521	MNIASPGTVHKRYHR		Akt1 signaling profiles in endothelial cells
37365174	Sustained pattern(010mW/cm2)(20min)@EA.hy 926	mTRAQ	High-Selectâ„¢ Fe-NTA	Orbitrap Fusion Lumos Tribrid	Q9NRH2	SNRK	S569	YSWHRRDSSEGPPGS		Akt1 signaling profiles in endothelial cells
37365174	Sustained pattern(010mW/cm2)(20min)@EA.hy 926	mTRAQ	High-Selectâ„¢ Fe-NTA	Orbitrap Fusion Lumos Tribrid	Q9NRH2	SNRK	S482	NRLTSRKSAPVLNQI		Akt1 signaling profiles in endothelial cells
37365174	Sustained pattern(010mW/cm2)(20min)@EA.hy 926	mTRAQ	High-Selectâ„¢ Fe-NTA	Orbitrap Fusion Lumos Tribrid	Q9NRH2	SNRK	S351	EIQTRSASPSNIKAQ		Akt1 signaling profiles in endothelial cells
37365174	Sustained pattern(010mW/cm2)(30min)@EA.hy 926	mTRAQ	High-Selectâ„¢ Fe-NTA	Orbitrap Fusion Lumos Tribrid	Q9NRH2	SNRK	S390	SHATVPQSPARAADS		Akt1 signaling profiles in endothelial cells
37365174	Sustained pattern(010mW/cm2)(30min)@EA.hy 926	mTRAQ	High-Selectâ„¢ Fe-NTA	Orbitrap Fusion Lumos Tribrid	Q9NRH2	SNRK	S518	RLKMNIASPGTVHKR		Akt1 signaling profiles in endothelial cells
37365174	Sustained pattern(010mW/cm2)(30min)@EA.hy 926	mTRAQ	High-Selectâ„¢ Fe-NTA	Orbitrap Fusion Lumos Tribrid	Q9NRH2	SNRK	S518	RLKMNIASPGTVHKR		Akt1 signaling profiles in endothelial cells
37365174	Sustained pattern(010mW/cm2)(30min)@EA.hy 926	mTRAQ	High-Selectâ„¢ Fe-NTA	Orbitrap Fusion Lumos Tribrid	Q9NRH2	SNRK	T521	MNIASPGTVHKRYHR		Akt1 signaling profiles in endothelial cells
37365174	Sustained pattern(010mW/cm2)(30min)@EA.hy 926	mTRAQ	High-Selectâ„¢ Fe-NTA	Orbitrap Fusion Lumos Tribrid	Q9NRH2	SNRK	S569	YSWHRRDSSEGPPGS		Akt1 signaling profiles in endothelial cells
37365174	Sustained pattern(010mW/cm2)(30min)@EA.hy 926	mTRAQ	High-Selectâ„¢ Fe-NTA	Orbitrap Fusion Lumos Tribrid	Q9NRH2	SNRK	S482	NRLTSRKSAPVLNQI		Akt1 signaling profiles in endothelial cells
37365174	Sustained pattern(010mW/cm2)(30min)@EA.hy 926	mTRAQ	High-Selectâ„¢ Fe-NTA	Orbitrap Fusion Lumos Tribrid	Q9NRH2	SNRK	S351	EIQTRSASPSNIKAQ		Akt1 signaling profiles in endothelial cells
37365174	Sustained pattern(025mW/cm2)(10min)@EA.hy 926	mTRAQ	High-Selectâ„¢ Fe-NTA	Orbitrap Fusion Lumos Tribrid	Q9NRH2	SNRK	S390	SHATVPQSPARAADS		Akt1 signaling profiles in endothelial cells
37365174	Sustained pattern(025mW/cm2)(10min)@EA.hy 926	mTRAQ	High-Selectâ„¢ Fe-NTA	Orbitrap Fusion Lumos Tribrid	Q9NRH2	SNRK	S518	RLKMNIASPGTVHKR		Akt1 signaling profiles in endothelial cells
37365174	Sustained pattern(025mW/cm2)(10min)@EA.hy 926	mTRAQ	High-Selectâ„¢ Fe-NTA	Orbitrap Fusion Lumos Tribrid	Q9NRH2	SNRK	S518	RLKMNIASPGTVHKR		Akt1 signaling profiles in endothelial cells
37365174	Sustained pattern(025mW/cm2)(10min)@EA.hy 926	mTRAQ	High-Selectâ„¢ Fe-NTA	Orbitrap Fusion Lumos Tribrid	Q9NRH2	SNRK	T521	MNIASPGTVHKRYHR		Akt1 signaling profiles in endothelial cells
37365174	Sustained pattern(025mW/cm2)(10min)@EA.hy 926	mTRAQ	High-Selectâ„¢ Fe-NTA	Orbitrap Fusion Lumos Tribrid	Q9NRH2	SNRK	S569	YSWHRRDSSEGPPGS		Akt1 signaling profiles in endothelial cells
37365174	Sustained pattern(025mW/cm2)(10min)@EA.hy 926	mTRAQ	High-Selectâ„¢ Fe-NTA	Orbitrap Fusion Lumos Tribrid	Q9NRH2	SNRK	S482	NRLTSRKSAPVLNQI		Akt1 signaling profiles in endothelial cells
37365174	Sustained pattern(025mW/cm2)(10min)@EA.hy 926	mTRAQ	High-Selectâ„¢ Fe-NTA	Orbitrap Fusion Lumos Tribrid	Q9NRH2	SNRK	S351	EIQTRSASPSNIKAQ		Akt1 signaling profiles in endothelial cells
37365174	Sustained pattern(025mW/cm2)(20min)@EA.hy 926	mTRAQ	High-Selectâ„¢ Fe-NTA	Orbitrap Fusion Lumos Tribrid	Q9NRH2	SNRK	S390	SHATVPQSPARAADS		Akt1 signaling profiles in endothelial cells
37365174	Sustained pattern(025mW/cm2)(20min)@EA.hy 926	mTRAQ	High-Selectâ„¢ Fe-NTA	Orbitrap Fusion Lumos Tribrid	Q9NRH2	SNRK	S518	RLKMNIASPGTVHKR		Akt1 signaling profiles in endothelial cells
37365174	Sustained pattern(025mW/cm2)(20min)@EA.hy 926	mTRAQ	High-Selectâ„¢ Fe-NTA	Orbitrap Fusion Lumos Tribrid	Q9NRH2	SNRK	S518	RLKMNIASPGTVHKR		Akt1 signaling profiles in endothelial cells
37365174	Sustained pattern(025mW/cm2)(20min)@EA.hy 926	mTRAQ	High-Selectâ„¢ Fe-NTA	Orbitrap Fusion Lumos Tribrid	Q9NRH2	SNRK	T521	MNIASPGTVHKRYHR		Akt1 signaling profiles in endothelial cells
37365174	Sustained pattern(025mW/cm2)(20min)@EA.hy 926	mTRAQ	High-Selectâ„¢ Fe-NTA	Orbitrap Fusion Lumos Tribrid	Q9NRH2	SNRK	S569	YSWHRRDSSEGPPGS		Akt1 signaling profiles in endothelial cells
37365174	Sustained pattern(025mW/cm2)(20min)@EA.hy 926	mTRAQ	High-Selectâ„¢ Fe-NTA	Orbitrap Fusion Lumos Tribrid	Q9NRH2	SNRK	S482	NRLTSRKSAPVLNQI		Akt1 signaling profiles in endothelial cells
37365174	Sustained pattern(025mW/cm2)(20min)@EA.hy 926	mTRAQ	High-Selectâ„¢ Fe-NTA	Orbitrap Fusion Lumos Tribrid	Q9NRH2	SNRK	S351	EIQTRSASPSNIKAQ		Akt1 signaling profiles in endothelial cells
37365174	Sustained pattern(025mW/cm2)(30min)@EA.hy 926	mTRAQ	High-Selectâ„¢ Fe-NTA	Orbitrap Fusion Lumos Tribrid	Q9NRH2	SNRK	S390	SHATVPQSPARAADS		Akt1 signaling profiles in endothelial cells
37365174	Sustained pattern(025mW/cm2)(30min)@EA.hy 926	mTRAQ	High-Selectâ„¢ Fe-NTA	Orbitrap Fusion Lumos Tribrid	Q9NRH2	SNRK	S518	RLKMNIASPGTVHKR		Akt1 signaling profiles in endothelial cells
37365174	Sustained pattern(025mW/cm2)(30min)@EA.hy 926	mTRAQ	High-Selectâ„¢ Fe-NTA	Orbitrap Fusion Lumos Tribrid	Q9NRH2	SNRK	S518	RLKMNIASPGTVHKR		Akt1 signaling profiles in endothelial cells
37365174	Sustained pattern(025mW/cm2)(30min)@EA.hy 926	mTRAQ	High-Selectâ„¢ Fe-NTA	Orbitrap Fusion Lumos Tribrid	Q9NRH2	SNRK	T521	MNIASPGTVHKRYHR		Akt1 signaling profiles in endothelial cells
37365174	Sustained pattern(025mW/cm2)(30min)@EA.hy 926	mTRAQ	High-Selectâ„¢ Fe-NTA	Orbitrap Fusion Lumos Tribrid	Q9NRH2	SNRK	S569	YSWHRRDSSEGPPGS		Akt1 signaling profiles in endothelial cells
37365174	Sustained pattern(025mW/cm2)(30min)@EA.hy 926	mTRAQ	High-Selectâ„¢ Fe-NTA	Orbitrap Fusion Lumos Tribrid	Q9NRH2	SNRK	S482	NRLTSRKSAPVLNQI		Akt1 signaling profiles in endothelial cells
37365174	Sustained pattern(025mW/cm2)(30min)@EA.hy 926	mTRAQ	High-Selectâ„¢ Fe-NTA	Orbitrap Fusion Lumos Tribrid	Q9NRH2	SNRK	S351	EIQTRSASPSNIKAQ		Akt1 signaling profiles in endothelial cells
38150364	Tumor culture(0h)@LCLC-103H	SILAC+LFQ		Orbitrap Exploris	Q9NRH2	SNRK	S518			Signaling dynamics of T cell:tumor interactions
38150364	Tumor culture(2h)@LCLC-103H	SILAC+LFQ		Orbitrap Exploris	Q9NRH2	SNRK	S518			Signaling dynamics of T cell:tumor interactions
38150364	Tumor culture(4h)@LCLC-103H	SILAC+LFQ		Orbitrap Exploris	Q9NRH2	SNRK	S518			Signaling dynamics of T cell:tumor interactions
38150364	Tumor culture(6h)@LCLC-103H	SILAC+LFQ		Orbitrap Exploris	Q9NRH2	SNRK	S518			Signaling dynamics of T cell:tumor interactions
38177929	Kinase inhibitors@A204 cells	TMT	IMAC	Fusion Lumos Tribrid	Q9NRH2	SNRK	S351			Kinase inhibitor
38177929	Kinase inhibitors@G401 cells	TMT	IMAC	Fusion Lumos Tribrid	Q9NRH2	SNRK	S362			Kinase inhibitor
38177929	Kinase inhibitors@G401 cells	TMT	IMAC	Fusion Lumos Tribrid	Q9NRH2	SNRK	S607			Kinase inhibitor
38177929	Kinase inhibitors@G401 cells	TMT	IMAC	Fusion Lumos Tribrid	Q9NRH2	SNRK	S390			Kinase inhibitor
38177929	Kinase inhibitors@G401 cells	TMT	IMAC	Fusion Lumos Tribrid	Q9NRH2	SNRK	S518			Kinase inhibitor
38177929	Kinase inhibitors@G401 cells	TMT	IMAC	Fusion Lumos Tribrid	Q9NRH2	SNRK	S259			Kinase inhibitor
38177929	Kinase inhibitors@G401 cells	TMT	IMAC	Fusion Lumos Tribrid	Q9NRH2	SNRK	S569			Kinase inhibitor
38177929	Kinase inhibitors@G401 cells	TMT	IMAC	Fusion Lumos Tribrid	Q9NRH2	SNRK	S570			Kinase inhibitor
38177929	Kinase inhibitors@G401 cells	TMT	IMAC	Fusion Lumos Tribrid	Q9NRH2	SNRK	S351			Kinase inhibitor
38177929	Kinase inhibitors@G401 cells	TMT	IMAC	Fusion Lumos Tribrid	Q9NRH2	SNRK	T521			Kinase inhibitor
38177929	Kinase inhibitors@HS729 cells	TMT	IMAC	Fusion Lumos Tribrid	Q9NRH2	SNRK	S362			Kinase inhibitor
38177929	Kinase inhibitors@HS729 cells	TMT	IMAC	Fusion Lumos Tribrid	Q9NRH2	SNRK	S607			Kinase inhibitor
38177929	Kinase inhibitors@HS729 cells	TMT	IMAC	Fusion Lumos Tribrid	Q9NRH2	SNRK	S390			Kinase inhibitor
38177929	Kinase inhibitors@HS729 cells	TMT	IMAC	Fusion Lumos Tribrid	Q9NRH2	SNRK	S518			Kinase inhibitor
38177929	Kinase inhibitors@HS729 cells	TMT	IMAC	Fusion Lumos Tribrid	Q9NRH2	SNRK	S569			Kinase inhibitor
38177929	Kinase inhibitors@HS729 cells	TMT	IMAC	Fusion Lumos Tribrid	Q9NRH2	SNRK	S570			Kinase inhibitor
38177929	Kinase inhibitors@HS729 cells	TMT	IMAC	Fusion Lumos Tribrid	Q9NRH2	SNRK	S351			Kinase inhibitor
38177929	Kinase inhibitors@HS729 cells	TMT	IMAC	Fusion Lumos Tribrid	Q9NRH2	SNRK	T521			Kinase inhibitor
38177929	Kinase inhibitors@HT1080 cells	TMT	IMAC	Fusion Lumos Tribrid	Q9NRH2	SNRK	S607			Kinase inhibitor
38177929	Kinase inhibitors@HT1080 cells	TMT	IMAC	Fusion Lumos Tribrid	Q9NRH2	SNRK	S390			Kinase inhibitor
38177929	Kinase inhibitors@HT1080 cells	TMT	IMAC	Fusion Lumos Tribrid	Q9NRH2	SNRK	S518			Kinase inhibitor
38177929	Kinase inhibitors@HT1080 cells	TMT	IMAC	Fusion Lumos Tribrid	Q9NRH2	SNRK	S569			Kinase inhibitor
38177929	Kinase inhibitors@HT1080 cells	TMT	IMAC	Fusion Lumos Tribrid	Q9NRH2	SNRK	S351			Kinase inhibitor
38177929	Kinase inhibitors@KHOS-240S cells	TMT	IMAC	Fusion Lumos Tribrid	Q9NRH2	SNRK	S362			Kinase inhibitor
38177929	Kinase inhibitors@KHOS-240S cells	TMT	IMAC	Fusion Lumos Tribrid	Q9NRH2	SNRK	S607			Kinase inhibitor
38177929	Kinase inhibitors@KHOS-240S cells	TMT	IMAC	Fusion Lumos Tribrid	Q9NRH2	SNRK	S518			Kinase inhibitor
38177929	Kinase inhibitors@KHOS-240S cells	TMT	IMAC	Fusion Lumos Tribrid	Q9NRH2	SNRK	S569			Kinase inhibitor
38177929	Kinase inhibitors@KHOS-240S cells	TMT	IMAC	Fusion Lumos Tribrid	Q9NRH2	SNRK	S351			Kinase inhibitor
38177929	Kinase inhibitors@KHOS-NP cells	TMT	IMAC	Fusion Lumos Tribrid	Q9NRH2	SNRK	S607			Kinase inhibitor
38177929	Kinase inhibitors@KHOS-NP cells	TMT	IMAC	Fusion Lumos Tribrid	Q9NRH2	SNRK	S390			Kinase inhibitor
38177929	Kinase inhibitors@KHOS-NP cells	TMT	IMAC	Fusion Lumos Tribrid	Q9NRH2	SNRK	S518			Kinase inhibitor
38177929	Kinase inhibitors@KHOS-NP cells	TMT	IMAC	Fusion Lumos Tribrid	Q9NRH2	SNRK	S569			Kinase inhibitor
38177929	Kinase inhibitors@KHOS-NP cells	TMT	IMAC	Fusion Lumos Tribrid	Q9NRH2	SNRK	S351			Kinase inhibitor
38177929	Kinase inhibitors@KHOS-NP cells	TMT	IMAC	Fusion Lumos Tribrid	Q9NRH2	SNRK	T521			Kinase inhibitor
38177929	Kinase inhibitors@MES-SA cells	TMT	IMAC	Fusion Lumos Tribrid	Q9NRH2	SNRK	S607			Kinase inhibitor
38177929	Kinase inhibitors@MES-SA cells	TMT	IMAC	Fusion Lumos Tribrid	Q9NRH2	SNRK	S518			Kinase inhibitor
38177929	Kinase inhibitors@MES-SA cells	TMT	IMAC	Fusion Lumos Tribrid	Q9NRH2	SNRK	S569			Kinase inhibitor
38177929	Kinase inhibitors@MES-SA cells	TMT	IMAC	Fusion Lumos Tribrid	Q9NRH2	SNRK	S351			Kinase inhibitor
38177929	Kinase inhibitors@RD cells	TMT	IMAC	Fusion Lumos Tribrid	Q9NRH2	SNRK	S362			Kinase inhibitor
38177929	Kinase inhibitors@RD cells	TMT	IMAC	Fusion Lumos Tribrid	Q9NRH2	SNRK	S607			Kinase inhibitor
38177929	Kinase inhibitors@RD cells	TMT	IMAC	Fusion Lumos Tribrid	Q9NRH2	SNRK	S518			Kinase inhibitor
38177929	Kinase inhibitors@RD cells	TMT	IMAC	Fusion Lumos Tribrid	Q9NRH2	SNRK	S259			Kinase inhibitor
38177929	Kinase inhibitors@RD cells	TMT	IMAC	Fusion Lumos Tribrid	Q9NRH2	SNRK	S569			Kinase inhibitor
38177929	Kinase inhibitors@RD cells	TMT	IMAC	Fusion Lumos Tribrid	Q9NRH2	SNRK	S351			Kinase inhibitor
38177929	Kinase inhibitors@RD cells	TMT	IMAC	Fusion Lumos Tribrid	Q9NRH2	SNRK	T521			Kinase inhibitor
38177929	Kinase inhibitors@RD-ES cells	TMT	IMAC	Fusion Lumos Tribrid	Q9NRH2	SNRK	S607			Kinase inhibitor
38177929	Kinase inhibitors@RD-ES cells	TMT	IMAC	Fusion Lumos Tribrid	Q9NRH2	SNRK	S518			Kinase inhibitor
38177929	Kinase inhibitors@RD-ES cells	TMT	IMAC	Fusion Lumos Tribrid	Q9NRH2	SNRK	S259			Kinase inhibitor
38177929	Kinase inhibitors@RD-ES cells	TMT	IMAC	Fusion Lumos Tribrid	Q9NRH2	SNRK	S569			Kinase inhibitor
[truncated: 114 more rows]

## Sheet: Differential data
PubMed_ID	Experimental condition	Quantification	Enrichment	Mass spectrometry	Mapped_genesymbol	Mapped_accession	Mapped_phosphosite	Sequence window	Modified sequence	Localization Probability	p_value	Absolute fold change	Expression	Species	Disease	Exp_code
22424773	(Etoposide(24h)/DMSO)@U2OS cells-AbsFC	SILAC	TiO2	LTQ Orbitrap	Q9NRH2	SNRK	S518	LKMNIASPGTVHK	MNIAS(ph)PGTVHK	0.997197		1.5764	Up-regulated	Human	DNA damage response	Etoposide
22424773	(IR/DMSO)@U2OS cells-AbsFC	SILAC	TiO2	LTQ Orbitrap	Q9NRH2	SNRK	S576	SEGPPGSEGDGGG	RDSSEGPPGS(ph)EGDGGGQSK	0.8161		0.025098	down-regulated	Human	DNA damage response	IR
23749302	(Velcade(4h)/DMSO)@Jurkat cells	SILAC	IMAC	Q Exactive	Q9NRH2	SNRK	S639		S(ph)AGELVESLK	Class 1	0.021		Up-regulated	Human	PTM anlaysis	Velcade
23898821	(Crizotinib/Control1)@H3122 cells SILAC R3-AbsFC	SILAC	IMAC	Q Exactive	Q9NRH2	SNRK	S362	KAQFRQSWPTKID	_AQFRQS(ph)WPTK_	0.999808		0.654879	down-regulated	Human	Lung cancer	Crizotinib (RTKi)
23898821	(Crizotinib/Control1)@H3122 cells mTRAQ R1-AbsFC	mTRAQ	IMAC	Q Exactive	Q9NRH2	SNRK	S569	SWHRRDSSEGPPG	_RDS(ph)SEGPPGSEGDGGGQSK_	0.898407		0.58935	down-regulated	Human	Lung cancer	Crizotinib (RTKi)
23898821	(Crizotinib/Control1)@H3122 cells mTRAQ R3-AbsFC	mTRAQ	IMAC	Q Exactive	Q9NRH2	SNRK	S362	KAQFRQSWPTKID	_AQFRQS(ph)WPTK_	0.999123		0.336995	down-regulated	Human	Lung cancer	Crizotinib (RTKi)
23898821	(Crizotinib/Control2)@H3122 cells SILAC R1-AbsFC	SILAC	IMAC	Q Exactive	Q9NRH2	SNRK	S362	KAQFRQSWPTKID	_AQFRQS(ph)WPTK_	0.999808		0.717154	down-regulated	Human	Lung cancer	Crizotinib (RTKi)
23898821	(Crizotinib/Control2)@H3122 cells SILAC R3-AbsFC	SILAC	IMAC	Q Exactive	Q9NRH2	SNRK	S362	KAQFRQSWPTKID	_AQFRQS(ph)WPTK_	0.999808		0.755344	down-regulated	Human	Lung cancer	Crizotinib (RTKi)
23898821	(Crizotinib/Control2)@H3122 cells mTRAQ R2-AbsFC	mTRAQ	IMAC	Q Exactive	Q9NRH2	SNRK	S362	KAQFRQSWPTKID	_AQFRQS(ph)WPTK_	0.999123		5.5752	Up-regulated	Human	Lung cancer	Crizotinib (RTKi)
23898821	(Crizotinib/Control2)@H3122 cells mTRAQ R3-AbsFC	mTRAQ	IMAC	Q Exactive	Q9NRH2	SNRK	S362	KAQFRQSWPTKID	_AQFRQS(ph)WPTK_	0.999123		0.706764	down-regulated	Human	Lung cancer	Crizotinib (RTKi)
24850871	(PGE2(10min)/Untreated)@T cells MS1-Log2FC (calc)	Label Free	Ti4+-IMAC	LTQ-Orbitrap Elite	Q9NRH2	SNRK	S518	ENLPPKLSRLKMNIASPGTVHKRYHRRKSQG	_MNIAS(ph)PGTVHK_	0.991333	0.00519696		Up-regulated	Human	T cells stimulated with PGE2	Prostaglandin E2
24850871	(PGE2(5min)/Untreated)@T cells MS1-Log2FC (calc)	Label Free	Ti4+-IMAC	LTQ-Orbitrap Elite	Q9NRH2	SNRK	S518	ENLPPKLSRLKMNIASPGTVHKRYHRRKSQG	_MNIAS(ph)PGTVHK_	0.991333	0.0196256		Up-regulated	Human	T cells stimulated with PGE2	Prostaglandin E2
25002506	(BI-D1870(2h)/DMSO)@A375 cells-Log2FC (calc)	SILAC	TiO2	Orbitrap	Q9NRH2	SNRK	S518		MNIAS (ph)PGTVHKR	0.999129		0.59155	down-regulated	Human	Skin Cancer	BI-D1870 (RSKi)
25002506	(BI-D1870(2h)/DMSO)@A375 cells-Log2FC (calc)	SILAC	TiO2	Orbitrap	Q9NRH2	SNRK	S607		ASPSENNAGGGS (ph)PSSGSGGNPTNTSGTTR	0.979553		1.5665	Up-regulated	Human	Skin Cancer	BI-D1870 (RSKi)
25002506	(BI-D1870(2h)/DMSO)@A375 cells-Log2FC (calc)	SILAC	TiO2	Orbitrap	Q9NRH2	SNRK	T521		MNIASPGT (ph)VHK	0.893724		1.8211	Up-regulated	Human	Skin Cancer	BI-D1870 (RSKi)
25002506	(BI-D1870+PMA(30min)/PMA(30min))@HEK293 cells-Log2FC (calc)	SILAC	TiO2	Orbitrap	Q9NRH2	SNRK	S518		MNIAS (ph)PGTVHKR	0.999129		0.56217	down-regulated	Human	Skin Cancer	BI-D1870 (RSKi) + PMA
25002506	(BI-D1870+PMA(30min)/PMA(30min))@HEK293 cells-Log2FC (calc)	SILAC	TiO2	Orbitrap	Q9NRH2	SNRK	S569		RDS (ph)SEGPPGSEGDGGGQSKPSNASGGVDK	0.926163		0.71875	down-regulated	Human	Skin Cancer	BI-D1870 (RSKi) + PMA
25002506	(PD184352 (2h)/DMSO)@A375 cells-Log2FC (calc)	SILAC	TiO2	Orbitrap	Q9NRH2	SNRK	T521		MNIASPGT (ph)VHK	0.893724		0.75335	down-regulated	Human	Skin Cancer	PD184352 (MEKi)
25002506	(PD184352 (2h)/DMSO)@A375 cells-Log2FC (calc)	SILAC	TiO2	Orbitrap	Q9NRH2	SNRK	S607		ASPSENNAGGGS (ph)PSSGSGGNPTNTSGTTR	0.979553		1.8169	Up-regulated	Human	Skin Cancer	PD184352 (MEKi)
25002506	(PD184352 (2h)/DMSO)@A375 cells-Log2FC (calc)	SILAC	TiO2	Orbitrap	Q9NRH2	SNRK	S518		MNIAS (ph)PGTVHKR	0.999129		0.70375	down-regulated	Human	Skin Cancer	PD184352 (MEKi)
25002506	(PD184352+PMA (30min)/PMA (30min))@HEK293 cells-Log2FC (calc)	SILAC	TiO2	Orbitrap	Q9NRH2	SNRK	S569		RDS (ph)SEGPPGSEGDGGGQSKPSNASGGVDK	0.926163		0.69446	down-regulated	Human	Skin Cancer	PD184352 (MEKi)
25002506	(RSK1/2 RNAi/Control)@A375 cells-Log2FC (calc)	SILAC	TiO2	Orbitrap	Q9NRH2	SNRK	S518		MNIAS (ph)PGTVHKR	0.999129		0.69076	down-regulated	Human	Skin Cancer	RSK1/2-RNAi
25003641	(VE-821/DMSO)@HL-60 cells-Log2FC	SILAC	TiO2	Q Exactive	Q9NRH2	SNRK	T21	RGYDGKIAGLYDLDKTLGRGHFAVVKLARHV	_IAGLYDLDKT(ph)LGR_	0.999997			down-regulated	Human	leukemia	VE-821 (ATM/ATR inh)
25159151	(Nocodazole/Untreated)@HeLa cells TiO2-Log2FC (calc)	Label Free	TiO2	Q Exactive	Q9NRH2	SNRK	S563	SESRRRLDKDSGFTYSWHRRDSSEGPPGSEG		0.999749	0.000734149	5.38027	Up-regulated	Human	Human Cancer	Nocodazole
25159151	(Nocodazole/Untreated)@HeLa cells TiO2-Log2FC (calc)	Label Free	TiO2	Q Exactive	Q9NRH2	SNRK	S362	TRSASPSNIKAQFRQSWPTKIDVPQDLEDDL		0.999733	0.0067822	5.73788	Up-regulated	Human	Human Cancer	Nocodazole
25159151	(Nocodazole/Untreated)@HeLa cells TiO2-Log2FC (calc)	Label Free	TiO2	Q Exactive	Q9NRH2	SNRK	T521	PPKLSRLKMNIASPGTVHKRYHRRKSQGRGS		1	0.0412694	7.16826	Up-regulated	Human	Human Cancer	Nocodazole
25850435	(AZD6244(10ÂµM)/DMSO)@WM239A cells-AvgFC	SILAC	TiO2	LTQ Orbitrap Velos	Q9NRH2	SNRK	S569	LDKDSGFTYSWHRRDSSEGPPGSEGDGGGQS	RDS(ph)SEGPPGSEGDGGGQSK	0.999043		0.743437	down-regulated	Human	Melanoma	Selumetinib
25850435	(PLX4032(10ÂµM)/DMSO)@WM239A cells-AvgFC	SILAC	TiO2	LTQ Orbitrap Velos	Q9NRH2	SNRK	S569	LDKDSGFTYSWHRRDSSEGPPGSEGDGGGQS	RDS(ph)SEGPPGSEGDGGGQSK	0.999043		0.706293	down-regulated	Human	Melanoma	Vemurafenib
25850435	(PLX4032(30ÂµM)+AZD6244(30ÂµM)/DMSO)@WM239A cells-AvgFC	SILAC	TiO2	LTQ Orbitrap Velos	Q9NRH2	SNRK	S569	LDKDSGFTYSWHRRDSSEGPPGSEGDGGGQS	RDS(ph)SEGPPGSEGDGGGQSK	0.995734		0.714235	down-regulated	Human	Melanoma	Vemurafenib
25850435	(PLX4032(30ÂµM)/DMSO)@WM239A cells-AvgFC	SILAC	TiO2	LTQ Orbitrap Velos	Q9NRH2	SNRK	S518	ENLPPKLSRLKMNIASPGTVHKRYHRRKSQG	MNIAS(ph)PGTVHK	0.979445		0.67598	down-regulated	Human	Melanoma	Vemurafenib
26265067	(Nicotine/alpha-bungarotoxin)@PaSC-Log2FC	TMT	TiO2	Orbitrap Fusion	Q9NRH2	SNRK	S607	NNAGGGSPSSGSG	ASPSENNAGGGS(ph)PSSGSGGNPTNTSGTTR	20.1669	0.0378069		Up-regulated	Human	Pancreatic cancer	Nicotine/alpha-bungarotoxin
26265067	(Nicotine/alpha-bungarotoxin)@PaSC-Log2FC	TMT	TiO2	Orbitrap Fusion	Q9NRH2	SNRK	S569	SWHRRDSSEGPPG	RDS(ph)SEGPPGSEGDGGGQSK	30.8348	0.00619313		down-regulated	Human	Pancreatic cancer	Nicotine/alpha-bungarotoxin
26265067	(Nicotine/alpha-bungarotoxin)@PaSC-Log2FC	TMT	TiO2	Orbitrap Fusion	Q9NRH2	SNRK	S570	WHRRDSSEGPPGS	RDSS(ph)EGPPGSEGDGGGQSK	17.0091	0.0368658		down-regulated	Human	Pancreatic cancer	Nicotine/alpha-bungarotoxin
27834733	(IDH1mut/Control)@NHA cells-AbsFC	SILAC	TiO2	LTQ-Orbitrap Velos	Q9NRH2	SNRK	S518	MNIASPGTVHKR	MNIAS(ph)PGTVHKR			1.3278	Up-regulated	Human	Glioblastoma	mutIDH1_R132
27834733	(RAS-NHA cells/Control)@NHA cells-AbsFC	SILAC	TiO2	LTQ-Orbitrap Velos	Q9NRH2	SNRK	S518	MNIASPGTVHKR	MNIAS(ph)PGTVHKR			1.6861	Up-regulated	Human	Glioblastoma	RAS Overexp
28102081	(Her2+ve/Her2-ve)@AU565+MDA-MB-231 cell-Log2FC	TMT	TIO2+Anti-pY	Q Exactive HF	Q9NRH2	SNRK	S495	RKSAPVLNQIFEEGESDDEFDMDENLPPKLS		0.998423	0.0138389		down-regulated	Human	Breast Tumor	Her2 Pos/Neg
28102081	(Her2+ve/Her2-ve)@AU565+T47D cell-Log2FC	TMT	TIO2+Anti-pY	Q Exactive HF	Q9NRH2	SNRK	S495	RKSAPVLNQIFEEGESDDEFDMDENLPPKLS		0.998423	0.0138389		down-regulated	Human	Breast Tumor	Her2 Pos/Neg
28102081	(Her2+ve/Her2-ve)@HCC1954+HCC1500 cell-Log2FC	TMT	TIO2+Anti-pY	Q Exactive HF	Q9NRH2	SNRK	S495	RKSAPVLNQIFEEGESDDEFDMDENLPPKLS		0.999998	0.998423		down-regulated	Human	Breast Tumor	Her2 Pos/Neg
28102081	(Her2+ve/Her2-ve)@SKBR3/CAMA1+T47D cell-Log2FC	TMT	TIO2+Anti-pY	Q Exactive HF	Q9NRH2	SNRK	S495	RKSAPVLNQIFEEGESDDEFDMDENLPPKLS		0.958578	0.0138389		down-regulated	Human	Breast Tumor	Her2 Pos/Neg
28176443	(KD8S431D/KD8WT)@A431 cells-AbsFC	TMT	TiO2	Orbitrap Fusion Tribrid	Q9NRH2	SNRK	S518	RLKMNIASPGTVHKR	MNIAS(ph)PGTVHK	100		0.033685	down-regulated	Human	Squamous cell carcinoma	mutKRT8_S431D/WT
28176443	(KD8S73A/KD8S73D)@A431 cells-AbsFC	TMT	TiO2	Orbitrap Fusion Tribrid	Q9NRH2	SNRK	S518	RLKMNIASPGTVHKR	MNIAS(ph)PGTVHK	100		0.403857	down-regulated	Human	Squamous cell carcinoma	mutKRT8_S73A/S73D
28176443	(KD8S73A/KD8WT)@A431 cells-AbsFC	TMT	TiO2	Orbitrap Fusion Tribrid	Q9NRH2	SNRK	S518	RLKMNIASPGTVHKR	MNIAS(ph)PGTVHK	100		0.651471	down-regulated	Human	Squamous cell carcinoma	mutKRT8_S73A/WT
28176443	(KD8S73D/KD8WT)@A431 cells-AbsFC	TMT	TiO2	Orbitrap Fusion Tribrid	Q9NRH2	SNRK	S518	RLKMNIASPGTVHKR	MNIAS(ph)PGTVHK	100		0.727365	down-regulated	Human	Squamous cell carcinoma	mutKRT8_S73D/WT
28450419	(Sorafenib(0.01ÂµM)/DMSO)@MONO MAC1 cells-AvgFC	SILAC	IMAC	LTQ Orbitrap Velos	Q9NRH2	SNRK	S570	DKDSGFTYSWHRRDSSEGPPGSEGDGGGQSK	RDSS(ph)EGPPGSEGDGGGQSKPSNASGGVDK			0.75871	down-regulated	Human	Acute Myeloid Leukemia	Sorafenib
28450419	(Sorafenib(0.01ÂµM)/DMSO)@MV4-11 cells-AvgFC	SILAC	IMAC	LTQ Orbitrap Velos	Q9NRH2	SNRK	S639	RRCAGPSNSMQLASRSAGELVESLKLMSLCL	S(ph)AGELVESLK			2.02479	Up-regulated	Human	Acute Myeloid Leukemia	Sorafenib
28450419	(Sorafenib(0.01ÂµM)/DMSO)@MV4-11 cells-AvgFC	SILAC	IMAC	LTQ Orbitrap Velos	Q9NRH2	SNRK	S362	TRSASPSNIKAQFRQSWPTKIDVPQDLEDDL	AQFRQS(ph)WPTK			0.66151	down-regulated	Human	Acute Myeloid Leukemia	Sorafenib
28450419	(Sorafenib(0.2ÂµM)/DMSO)@MONO MAC1 cells-AvgFC	SILAC	IMAC	LTQ Orbitrap Velos	Q9NRH2	SNRK	S570	DKDSGFTYSWHRRDSSEGPPGSEGDGGGQSK	RDSS(ph)EGPPGSEGDGGGQSKPSNASGGVDK			1.41347	Up-regulated	Human	Acute Myeloid Leukemia	Sorafenib
28450419	(Sorafenib(0.2ÂµM)/DMSO)@MONO MAC1 cells-AvgFC	SILAC	IMAC	LTQ Orbitrap Velos	Q9NRH2	SNRK	T521	PPKLSRLKMNIASPGTVHKRYHRRKSQGRGS	MNIASPGT(ph)VHKR			1.34199	Up-regulated	Human	Acute Myeloid Leukemia	Sorafenib
28450419	(Sorafenib(0.2ÂµM)/DMSO)@MONO MAC1 cells-AvgFC	SILAC	IMAC	LTQ Orbitrap Velos	Q9NRH2	SNRK	S362	TRSASPSNIKAQFRQSWPTKIDVPQDLEDDL	AQFRQS(ph)WPTK			0.687543	down-regulated	Human	Acute Myeloid Leukemia	Sorafenib
28450419	(Sorafenib(0.2ÂµM)/DMSO)@MV4-11 cells-AvgFC	SILAC	IMAC	LTQ Orbitrap Velos	Q9NRH2	SNRK	S569	LDKDSGFTYSWHRRDSSEGPPGSEGDGGGQS	RDS(ph)SEGPPGSEGDGGGQSKPSNASGGVDK			0.732145	down-regulated	Human	Acute Myeloid Leukemia	Sorafenib
28450419	(Sorafenib(0.2ÂµM)/DMSO)@MV4-11 cells-AvgFC	SILAC	IMAC	LTQ Orbitrap Velos	Q9NRH2	SNRK	S639	RRCAGPSNSMQLASRSAGELVESLKLMSLCL	S(ph)AGELVESLK			0.333298	down-regulated	Human	Acute Myeloid Leukemia	Sorafenib
28450419	(Sorafenib(0.2ÂµM)/DMSO)@MV4-11 cells-AvgFC	SILAC	IMAC	LTQ Orbitrap Velos	Q9NRH2	SNRK	S362	TRSASPSNIKAQFRQSWPTKIDVPQDLEDDL	AQFRQS(ph)WPTK			0.53611	down-regulated	Human	Acute Myeloid Leukemia	Sorafenib
28674419	(Pervanadate/Untreated)@HeLa cells-AbsFC	TMT	TiO2	Q-Exactive	Q9NRH2	SNRK	S518	RLKMNIASPGTVHKR			0.00611	0.563476	down-regulated	Human	cell cycle arrest	Pervanadate
28919041	(Rapamycin/DMSO)@HeLa cells-Log2FC	SILAC	IMAC	Orbitrap Fusion (Q-OT-qlT)	Q9NRH2	SNRK	S351				0.000821272	0.772202	down-regulated	Human	split-cAbl kinase	Rapamycin
29414761	(Palmitate+Insulin/Insulin)@HepG2 cells-Log2FC (calc)	SILAC	TiO2	Orbitrap Q-Exactive HF	Q9NRH2	SNRK	S362	AQFRQSWPTK	AQFRQS(ph)WPTK			1.5692;1.5595;1.5281;1.4464;1.4056;1.4043;1.3757;1.3361;1.325	Up-regulated	Human	Liver Cancer	Palmitate+Insulin/Insulin
29414761	(Palmitate/Untreated)@HepG2 cells-Log2FC (calc)	SILAC	TiO2	Orbitrap Q-Exactive HF	Q9NRH2	SNRK	S607	ASPSENNAGGGSPSSGSGGNPTNTSGTTRR	ASPSENNAGGGS(ph)PSSGSGGNPTNTSGTTRR			1.4524	Up-regulated	Human	Liver Cancer	Palmitate
29507054	(Dabra (BRAFi)/Control)@SK-Mel28-Log2FC	TMT	TiO2	HF Q-Exactive Orbitrap	Q9NRH2	SNRK	S607	GVDKASPSENNAGGGSPSSGSGGNPTNTSGT		0.997896	0.0405564		down-regulated	Human	Melanoma	Dabra (BRAFi)
29507054	(XL888(Hsp90i)/Control)@SK-Mel28-Log2FC	TMT	TiO2	HF Q-Exactive Orbitrap	Q9NRH2	SNRK	S607	GVDKASPSENNAGGGSPSSGSGGNPTNTSGT		0.997896	0.00175694		down-regulated	Human	Melanoma	XL888 (HSP90i)
30459283	(Crizotinib/DMSO)@NB1 cell-AvgFC	SILAC	TiO2	Q Exactive HF-X	Q9NRH2	SNRK	S362	KAQFRQSWPTKID		0.999833		0.669142	down-regulated	Human	Neuroblastoma	Crizotinib (RTKi)
30459283	(LDK378/DMSO)@NB1 cell-AvgFC	SILAC	TiO2	Q Exactive HF-X	Q9NRH2	SNRK	S362	KAQFRQSWPTKID		0.999833		0.754489	down-regulated	Human	Neuroblastoma	Ceritinib (ALKi)
30459283	(TAE684/DMSO)@NB1 cell-AvgFC	SILAC	TiO2	Q Exactive HF-X	Q9NRH2	SNRK	S362	KAQFRQSWPTKID		0.999833		0.682291	down-regulated	Human	Neuroblastoma	TAE684 (ALKi)
30890564	(BRAFV 600E mutant(A375S)/Vemurafenib res(A375R))@A375 cells R2-AbsFC	SILAC	TiO2	Q Exactive HF	Q9NRH2	SNRK	S518	ENLPPKLSRLKMNIASPGTVHKRYHRRKSQG		0.997609	< 0.05	0.7317	down-regulated	Human	Melanoma	A375R/A375S
30890564	(BRAFV 600E mutant(A375S)/Vemurafenib res(A375R))@A375 cells R2-AbsFC	SILAC	TiO2	Q Exactive HF	Q9NRH2	SNRK	S390	DDLTATPLSHATVPQSPARAADSVLNGHRSK		0.991433	< 0.05	0.64504	down-regulated	Human	Melanoma	A375R/A375S
31108958	(UMUC3 cells/TERT-NHUC cells)-AbsFC	TMT	TiO2	Orbitrap Fusion TribridÂ	Q9NRH2	SNRK	S569		RDsSEGPPGSEGDGGGQSKPSNASGGVDK			0.6	down-regulated	Human	Bladder Carcinoma	UMUC3/TERT-NHUC
31221721	(Epithelial/Mesenchymal)@HMLE cells R1-Log2FC	DimethylÂ	TiO2	Â Q Exactive quadrupole	Q9NRH2	SNRK	S351		SASPSNIK	100			Up-regulated	Human	Breast Cancer	Epithelial/Mesenchymal
32400009	(B56i_G1S(15min)/Untreated)@HeLa cells-Log2FC	TMT	Fe?NTA	Orbitrap Fusion Lumos	Q9NRH2	SNRK	S518	EFDMDENLPPKLSRLKMNIASPGTVHKRYHRRKSQGRGSSC		1	0.02		Up-regulated	Human	Tumorigenesis	PP2Aâ€B56i_G1S
33264461	(JPH203/Untreated)@KKU-213-BTC cell line-AbsFC	TMT 10plex	Fe-IMAC	Q Exactive orbitrap	Q9NRH2	SNRK	S518	MNIASPGTVHK		Class I	0.0351251	0.725	down-regulated	Human	Cancer	JPH203 (LAT1i)
33946525	(Hypoxia(12h)/Control)@HT-144 cells-AbsFC	TMT	TiO2	LTQ Orbitrap	Q9NRH2	SNRK	S495	SAPVLNQIFEEGESDDEFDMDENLPPK		>75%		0.229496316;0.341839818	down-regulated	Human	Melanoma	Hypoxia
33946525	(Hypoxia(12h)/Control)@SK-Mel-28 cells-AbsFC	TMT	TiO2	LTQ Orbitrap	Q9NRH2	SNRK	S495	SAPVLNQIFEEGESDDEFDMDENLPPK				1.44822	Up-regulated	Human	Melanoma	Hypoxia
33946525	(Hypoxia(12h)/Hypoxia(6h))@HT-144 cells-AbsFC (calc)	TMT	TiO2	LTQ Orbitrap	Q9NRH2	SNRK	S495	SAPVLNQIFEEGESDDEFDMDENLPPK				0.647795	down-regulated	Human	Melanoma	Hypoxia
33946525	(Hypoxia(12h)/Hypoxia(6h))@SK-MEL-5 cells-AbsFC (calc)	TMT	TiO2	LTQ Orbitrap	Q9NRH2	SNRK	S495	SAPVLNQIFEEGESDDEFDMDENLPPK				1.3734	Up-regulated	Human	Melanoma	Hypoxia
33946525	(Hypoxia(12h)/Hypoxia(9h))@SK-Mel-28 cells-AbsFC (calc)	TMT	TiO2	LTQ Orbitrap	Q9NRH2	SNRK	S495	SAPVLNQIFEEGESDDEFDMDENLPPK				0.661560669;0.756763666	down-regulated	Human	Melanoma	Hypoxia
33946525	(Hypoxia(15h)/Control)@HT-144 cells-AbsFC	TMT	TiO2	LTQ Orbitrap	Q9NRH2	SNRK	S495	SAPVLNQIFEEGESDDEFDMDENLPPK		>75%		0.42477115;0.599643061	down-regulated	Human	Melanoma	Hypoxia
33946525	(Hypoxia(15h)/Control)@SK-Mel-28 cells)-AbsFC	TMT	TiO2	LTQ Orbitrap	Q9NRH2	SNRK	S495	SAPVLNQIFEEGESDDEFDMDENLPPK				1.59871	Up-regulated	Human	Melanoma	Hypoxia
33946525	(Hypoxia(15h)/Hypoxia(12h))@HT-144 cells-AbsFC (calc)	TMT	TiO2	LTQ Orbitrap	Q9NRH2	SNRK	S495	SAPVLNQIFEEGESDDEFDMDENLPPK				1.850884399;1.754163879	Up-regulated	Human	Melanoma	Hypoxia
33946525	(Hypoxia(15h)/Hypoxia(3h))@HT-144 cells-AbsFC (calc)	TMT	TiO2	LTQ Orbitrap	Q9NRH2	SNRK	S495	SAPVLNQIFEEGESDDEFDMDENLPPK				2.019571378;1.703189964	Up-regulated	Human	Melanoma	Hypoxia
33946525	(Hypoxia(15h)/Hypoxia(6h))@HT-144 cells-AbsFC (calc)	TMT	TiO2	LTQ Orbitrap	Q9NRH2	SNRK	S495	SAPVLNQIFEEGESDDEFDMDENLPPK				1.49928	Up-regulated	Human	Melanoma	Hypoxia
33946525	(Hypoxia(15h)/Hypoxia(6h))@SK-MEL-5 cells-AbsFC (calc)	TMT	TiO2	LTQ Orbitrap	Q9NRH2	SNRK	S495	SAPVLNQIFEEGESDDEFDMDENLPPK				1.36431	Up-regulated	Human	Melanoma	Hypoxia
33946525	(Hypoxia(15h)/Hypoxia(6h))@SK-Mel-28 cells-AbsFC (calc)	TMT	TiO2	LTQ Orbitrap	Q9NRH2	SNRK	S495	SAPVLNQIFEEGESDDEFDMDENLPPK				0.741771	down-regulated	Human	Melanoma	Hypoxia
33946525	(Hypoxia(15h)/Hypoxia(9h)) @HT-144 cells-AbsFC (calc)	TMT	TiO2	LTQ Orbitrap	Q9NRH2	SNRK	S495	SAPVLNQIFEEGESDDEFDMDENLPPK				2.067080203;1.594865506	Up-regulated	Human	Melanoma	Hypoxia
33946525	(Hypoxia(15h)/Hypoxia(9h))@SK-MEL-5 cells-AbsFC (calc)	TMT	TiO2	LTQ Orbitrap	Q9NRH2	SNRK	S495	SAPVLNQIFEEGESDDEFDMDENLPPK				0.755766	down-regulated	Human	Melanoma	Hypoxia
33946525	(Hypoxia(15h)/Hypoxia(9h))@SK-Mel-28 cells-AbsFC (calc)	TMT	TiO2	LTQ Orbitrap	Q9NRH2	SNRK	S495	SAPVLNQIFEEGESDDEFDMDENLPPK				0.507994764;0.721375531	down-regulated	Human	Melanoma	Hypoxia
33946525	(Hypoxia(18h)/Control)@HT-144 cells-AbsFC	TMT	TiO2	LTQ Orbitrap	Q9NRH2	SNRK	S495	SAPVLNQIFEEGESDDEFDMDENLPPK		>75%		0.295961662;0.403084451	down-regulated	Human	Melanoma	Hypoxia
33946525	(Hypoxia(18h)/Control)@SK-MEL-5 cells-AbsFC (calc)	TMT	TiO2	LTQ Orbitrap	Q9NRH2	SNRK	S495	SAPVLNQIFEEGESDDEFDMDENLPPK				1.353	Up-regulated	Human	Melanoma	Hypoxia
33946525	(Hypoxia(18h)/Control)@SK-Mel-28 cells-AbsFC	TMT	TiO2	LTQ Orbitrap	Q9NRH2	SNRK	S495	SAPVLNQIFEEGESDDEFDMDENLPPK				1.48258746;1.434967048;0.661276107	Up-regulated	Human	Melanoma	Hypoxia
33946525	(Hypoxia(18h)/Hypoxia(12h))@SK-MEL-5 cells-AbsFC (calc)	TMT	TiO2	LTQ Orbitrap	Q9NRH2	SNRK	S495	SAPVLNQIFEEGESDDEFDMDENLPPK				1.35165	Up-regulated	Human	Melanoma	Hypoxia
33946525	(Hypoxia(18h)/Hypoxia(15h))@HT-144 cells-AbsFC (calc)	TMT	TiO2	LTQ Orbitrap	Q9NRH2	SNRK	S495	SAPVLNQIFEEGESDDEFDMDENLPPK				0.672207314;0.696755563	down-regulated	Human	Melanoma	Hypoxia
33946525	(Hypoxia(18h)/Hypoxia(3h))@HT-144 cells-AbsFC (calc)	TMT	TiO2	LTQ Orbitrap	Q9NRH2	SNRK	S495	SAPVLNQIFEEGESDDEFDMDENLPPK				1.35757	Up-regulated	Human	Melanoma	Hypoxia
33946525	(Hypoxia(18h)/Hypoxia(6h))@SK-MEL-5 cells-AbsFC (calc)	TMT	TiO2	LTQ Orbitrap	Q9NRH2	SNRK	S495	SAPVLNQIFEEGESDDEFDMDENLPPK				1.85636	Up-regulated	Human	Melanoma	Hypoxia
33946525	(Hypoxia(18h)/Hypoxia(9h))@HT-144 cells-AbsFC (calc)	TMT	TiO2	LTQ Orbitrap	Q9NRH2	SNRK	S495	SAPVLNQIFEEGESDDEFDMDENLPPK				1.38951	Up-regulated	Human	Melanoma	Hypoxia
33946525	(Hypoxia(21h)/Control)@HT-144 cells-AbsFC	TMT	TiO2	LTQ Orbitrap	Q9NRH2	SNRK	S495	SAPVLNQIFEEGESDDEFDMDENLPPK		>75%		0.200313203;0.476253905	down-regulated	Human	Melanoma	Hypoxia
33946525	(Hypoxia(21h)/Control)@SK-Mel-28 cells-AbsFC	TMT	TiO2	LTQ Orbitrap	Q9NRH2	SNRK	S495	SAPVLNQIFEEGESDDEFDMDENLPPK				1.809401498;1.513734587;0.710962256	Up-regulated	Human	Melanoma	Hypoxia
33946525	(Hypoxia(21h)/Hypoxia(12h))@A2058 cells)-AbsFC	TMT	TiO2	LTQ Orbitrap	Q9NRH2	SNRK	S495	SAPVLNQIFEEGESDDEFDMDENLPPK				0.693327	down-regulated	Human	Melanoma	Hypoxia
33946525	(Hypoxia(21h)/Hypoxia(12h))@HT-144 cells-AbsFC (calc)	TMT	TiO2	LTQ Orbitrap	Q9NRH2	SNRK	S495	SAPVLNQIFEEGESDDEFDMDENLPPK				1.39321	Up-regulated	Human	Melanoma	Hypoxia
33946525	(Hypoxia(21h)/Hypoxia(15h))@A2058 cells)-AbsFC	TMT	TiO2	LTQ Orbitrap	Q9NRH2	SNRK	S495	SAPVLNQIFEEGESDDEFDMDENLPPK				0.735023	down-regulated	Human	Melanoma	Hypoxia
33946525	(Hypoxia(21h)/Hypoxia(15h))@HT-144 cells-AbsFC (calc)	TMT	TiO2	LTQ Orbitrap	Q9NRH2	SNRK	S495	SAPVLNQIFEEGESDDEFDMDENLPPK				0.471579	down-regulated	Human	Melanoma	Hypoxia
33946525	(Hypoxia(21h)/Hypoxia(18h))@HT-144 cells-AbsFC (calc)	TMT	TiO2	LTQ Orbitrap	Q9NRH2	SNRK	S495	SAPVLNQIFEEGESDDEFDMDENLPPK				0.676821	down-regulated	Human	Melanoma	Hypoxia
33946525	(Hypoxia(21h)/Hypoxia(3h)) @HT-144 cells-AbsFC (calc)	TMT	TiO2	LTQ Orbitrap	Q9NRH2	SNRK	S495	SAPVLNQIFEEGESDDEFDMDENLPPK				1.604	Up-regulated	Human	Melanoma	Hypoxia
33946525	(Hypoxia(21h)/Hypoxia(3h))@SK-MEL-5 cells-AbsFC (calc)	TMT	TiO2	LTQ Orbitrap	Q9NRH2	SNRK	S495	SAPVLNQIFEEGESDDEFDMDENLPPK				0.730247	down-regulated	Human	Melanoma	Hypoxia
33946525	(Hypoxia(21h)/Hypoxia(6h))@HT-144 cells-AbsFC (calc)	TMT	TiO2	LTQ Orbitrap	Q9NRH2	SNRK	S495	SAPVLNQIFEEGESDDEFDMDENLPPK				0.56542	down-regulated	Human	Melanoma	Hypoxia
33946525	(Hypoxia(21h)/Hypoxia(9h))@A2058 cells)-AbsFC	TMT	TiO2	LTQ Orbitrap	Q9NRH2	SNRK	S495	SAPVLNQIFEEGESDDEFDMDENLPPK				0.759887	down-regulated	Human	Melanoma	Hypoxia
33946525	(Hypoxia(21h)/Hypoxia(9h))@HT-144 cells-AbsFC (calc)	TMT	TiO2	LTQ Orbitrap	Q9NRH2	SNRK	S495	SAPVLNQIFEEGESDDEFDMDENLPPK				1.641735031;0.752105263	Up-regulated	Human	Melanoma	Hypoxia
33946525	(Hypoxia(21h)/Hypoxia(9h))@SK-MEL-5 cells-AbsFC (calc)	TMT	TiO2	LTQ Orbitrap	Q9NRH2	SNRK	S495	SAPVLNQIFEEGESDDEFDMDENLPPK				0.605792	down-regulated	Human	Melanoma	Hypoxia
33946525	(Hypoxia(24h)/Control)@HT-144 cells-AbsFC	TMT	TiO2	LTQ Orbitrap	Q9NRH2	SNRK	S495	SAPVLNQIFEEGESDDEFDMDENLPPK		>75%		0.373619268;0.698551315	down-regulated	Human	Melanoma	Hypoxia
33946525	(Hypoxia(24h)/Control)@SK-Mel-28 cells)-AbsFC	TMT	TiO2	LTQ Orbitrap	Q9NRH2	SNRK	S495	SAPVLNQIFEEGESDDEFDMDENLPPK				0.609276538;0.722072834;0.754864423	down-regulated	Human	Melanoma	Hypoxia
33946525	(Hypoxia(24h)/Hypoxia(12h))@HT-144 cells-AbsFC (calc)	TMT	TiO2	LTQ Orbitrap	Q9NRH2	SNRK	S495	SAPVLNQIFEEGESDDEFDMDENLPPK				2.04350482;1.6279968	Up-regulated	Human	Melanoma	Hypoxia
33946525	(Hypoxia(24h)/Hypoxia(15h))@SK-Mel-28 cells-AbsFC (calc)	TMT	TiO2	LTQ Orbitrap	Q9NRH2	SNRK	S495	SAPVLNQIFEEGESDDEFDMDENLPPK				0.625181	down-regulated	Human	Melanoma	Hypoxia
33946525	(Hypoxia(24h)/Hypoxia(18h))@A2058 cells)-AbsFC	TMT	TiO2	LTQ Orbitrap	Q9NRH2	SNRK	S495	SAPVLNQIFEEGESDDEFDMDENLPPK				1.700949388;1.462607834	Up-regulated	Human	Melanoma	Hypoxia
33946525	(Hypoxia(24h)/Hypoxia(18h))@HT-144 cells-AbsFC (calc)	TMT	TiO2	LTQ Orbitrap	Q9NRH2	SNRK	S495	SAPVLNQIFEEGESDDEFDMDENLPPK				1.73301	Up-regulated	Human	Melanoma	Hypoxia
33946525	(Hypoxia(24h)/Hypoxia(18h))@SK-Mel-28 cells-AbsFC (calc)	TMT	TiO2	LTQ Orbitrap	Q9NRH2	SNRK	S495	SAPVLNQIFEEGESDDEFDMDENLPPK				0.600017972;0.602211582;0.67414534;0.722771642	down-regulated	Human	Melanoma	Hypoxia
33946525	(Hypoxia(24h)/Hypoxia(21h))@A2058 cells)-AbsFC	TMT	TiO2	LTQ Orbitrap	Q9NRH2	SNRK	S495	SAPVLNQIFEEGESDDEFDMDENLPPK				2.158775792;1.934739404	Up-regulated	Human	Melanoma	Hypoxia
33946525	(Hypoxia(24h)/Hypoxia(21h))@HT-144 cells-AbsFC (calc)	TMT	TiO2	LTQ Orbitrap	Q9NRH2	SNRK	S495	SAPVLNQIFEEGESDDEFDMDENLPPK				1.865175447;1.466762388	Up-regulated	Human	Melanoma	Hypoxia
33946525	(Hypoxia(24h)/Hypoxia(3h))@HT-144 cells-AbsFC (calc)	TMT	TiO2	LTQ Orbitrap	Q9NRH2	SNRK	S495	SAPVLNQIFEEGESDDEFDMDENLPPK				2.352690016;1.498088056	Up-regulated	Human	Melanoma	Hypoxia
33946525	(Hypoxia(24h)/Hypoxia(3h))@SK-Mel-28 cells-AbsFC (calc)	TMT	TiO2	LTQ Orbitrap	Q9NRH2	SNRK	S495	SAPVLNQIFEEGESDDEFDMDENLPPK				0.710913409;0.74805322	down-regulated	Human	Melanoma	Hypoxia
33946525	(Hypoxia(24h)/Hypoxia(6h))@HT-144 cells-AbsFC (calc)	TMT	TiO2	LTQ Orbitrap	Q9NRH2	SNRK	S495	SAPVLNQIFEEGESDDEFDMDENLPPK				1.74658	Up-regulated	Human	Melanoma	Hypoxia
33946525	(Hypoxia(24h)/Hypoxia(6h))@SK-MEL-5 cells-AbsFC (calc)	TMT	TiO2	LTQ Orbitrap	Q9NRH2	SNRK	S495	SAPVLNQIFEEGESDDEFDMDENLPPK				1.41164	Up-regulated	Human	Melanoma	Hypoxia
33946525	(Hypoxia(24h)/Hypoxia(6h))@SK-Mel-28 cells-AbsFC (calc)	TMT	TiO2	LTQ Orbitrap	Q9NRH2	SNRK	S495	SAPVLNQIFEEGESDDEFDMDENLPPK				0.588117009;0.630857779;0.704776041	down-regulated	Human	Melanoma	Hypoxia
33946525	(Hypoxia(24h)/Hypoxia(9h))@HT-144 cells-AbsFC (calc)	TMT	TiO2	LTQ Orbitrap	Q9NRH2	SNRK	S495	SAPVLNQIFEEGESDDEFDMDENLPPK				2.408035195;1.402808269	Up-regulated	Human	Melanoma	Hypoxia
33946525	(Hypoxia(24h)/Hypoxia(9h))@SK-Mel-28 cells-AbsFC (calc)	TMT	TiO2	LTQ Orbitrap	Q9NRH2	SNRK	S495	SAPVLNQIFEEGESDDEFDMDENLPPK				0.402766269;0.570545761;0.638847995;0.659496554	down-regulated	Human	Melanoma	Hypoxia
33946525	(Hypoxia(3h)/Control)@HT-144 cells-AbsFC	TMT	TiO2	LTQ Orbitrap	Q9NRH2	SNRK	S495	SAPVLNQIFEEGESDDEFDMDENLPPK		>75%		0.249397401;0.296916003	down-regulated	Human	Melanoma	Hypoxia
33946525	(Hypoxia(3h)/Control)@SK-Mel-28 cells-AbsFC	TMT	TiO2	LTQ Orbitrap	Q9NRH2	SNRK	S495	SAPVLNQIFEEGESDDEFDMDENLPPK				1.336107378;0.725003274	Up-regulated	Human	Melanoma	Hypoxia
33946525	(Hypoxia(6h))/Hypoxia(3h))@SK-MEL-5 cells-AbsFC (calc)	TMT	TiO2	LTQ Orbitrap	Q9NRH2	SNRK	S495	SAPVLNQIFEEGESDDEFDMDENLPPK				0.667763	down-regulated	Human	Melanoma	Hypoxia
33946525	(Hypoxia(6h)/Control)@HT-144 cells-AbsFC	TMT	TiO2	LTQ Orbitrap	Q9NRH2	SNRK	S495	SAPVLNQIFEEGESDDEFDMDENLPPK		>75%		0.354273117;0.399952805	down-regulated	Human	Melanoma	Hypoxia
33946525	(Hypoxia(6h)/Control)@SK-MEL-5 cells-AbsFC (calc)	TMT	TiO2	LTQ Orbitrap	Q9NRH2	SNRK	S495	SAPVLNQIFEEGESDDEFDMDENLPPK				0.728845	down-regulated	Human	Melanoma	Hypoxia
33946525	(Hypoxia(6h)/Control)@SK-Mel-28 cells-AbsFC	TMT	TiO2	LTQ Orbitrap	Q9NRH2	SNRK	S495	SAPVLNQIFEEGESDDEFDMDENLPPK				1.58432	Up-regulated	Human	Melanoma	Hypoxia
33946525	(Hypoxia(6h)/Hypoxia(3h))@HT-144 cells-AbsFC (calc)	TMT	TiO2	LTQ Orbitrap	Q9NRH2	SNRK	S495	SAPVLNQIFEEGESDDEFDMDENLPPK		>75%		1.420516476;1.347023406	Up-regulated	Human	Melanoma	Hypoxia
33946525	(Hypoxia(9h)/Control)@HT-144 cells-AbsFC	TMT	TiO2	LTQ Orbitrap	Q9NRH2	SNRK	S495	SAPVLNQIFEEGESDDEFDMDENLPPK		>75%		0.266336659;0.290091821	down-regulated	Human	Melanoma	Hypoxia
33946525	(Hypoxia(9h)/Control)@SK-MEL-5 cells-AbsFC (calc)	TMT	TiO2	LTQ Orbitrap	Q9NRH2	SNRK	S495	SAPVLNQIFEEGESDDEFDMDENLPPK				1.31571	Up-regulated	Human	Melanoma	Hypoxia
33946525	(Hypoxia(9h)/Control)@SK-Mel-28 cells-AbsFC	TMT	TiO2	LTQ Orbitrap	Q9NRH2	SNRK	S495	SAPVLNQIFEEGESDDEFDMDENLPPK				1.751795378;1.512729802	Up-regulated	Human	Melanoma	Hypoxia
33946525	(Hypoxia(9h)/Hypoxia(3h))@SK-Mel-28 cells-AbsFC (calc)	TMT	TiO2	LTQ Orbitrap	Q9NRH2	SNRK	S495	SAPVLNQIFEEGESDDEFDMDENLPPK				1.765076828;1.476962097;1.370486508;1.323972844;1.311118707	Up-regulated	Human	Melanoma	Hypoxia
33946525	(Hypoxia(9h)/Hypoxia(6h))@HT-144 cells-AbsFC (calc)	TMT	TiO2	LTQ Orbitrap	Q9NRH2	SNRK	S495	SAPVLNQIFEEGESDDEFDMDENLPPK		>75%		0.725315131;0.75178343	down-regulated	Human	Melanoma	Hypoxia
33946525	(Hypoxia(9h)/Hypoxia(6h))@SK-MEL-5 cells-AbsFC (calc)	TMT	TiO2	LTQ Orbitrap	Q9NRH2	SNRK	S495	SAPVLNQIFEEGESDDEFDMDENLPPK				1.8052	Up-regulated	Human	Melanoma	Hypoxia
33946525	(Hypoxia(9h)/Hypoxia(6h))@SK-Mel-28 cells-AbsFC (calc)	TMT	TiO2	LTQ Orbitrap	Q9NRH2	SNRK	S495	SAPVLNQIFEEGESDDEFDMDENLPPK				1.46019	Up-regulated	Human	Melanoma	Hypoxia
33947818	(Salmonella+siSIK2(30min)/siCTRL)@HeLa cells-AbsFC	TMT	Fe-NTA	Orbitrap Fusion Lumos	Q9NRH2	SNRK	S362	AQFRQSWPTK		100	7.16932e-05	0.700716	down-regulated	Human	Infection	Inf_Salmonella
33947818	(Salmonella+siSIK2(30min)/siCTRL)@HeLa cells-AbsFC	TMT	Fe-NTA	Orbitrap Fusion Lumos	Q9NRH2	SNRK	S351	SASPSNIK		100	0.00816498	0.738708	down-regulated	Human	Infection	Inf_Salmonella
33947818	(siSIK2/siCTRL)@HeLa cells-AbsFC	TMT	Fe-NTA	Orbitrap Fusion Lumos	Q9NRH2	SNRK	S362	AQFRQSWPTK		100	2.95501e-05	0.674028	down-regulated	Human	Infection	siSIK2
33947818	(siSIK2/siCTRL)@HeLa cells-AbsFC	TMT	Fe-NTA	Orbitrap Fusion Lumos	Q9NRH2	SNRK	S351	SASPSNIK		100	0.00431376	0.733718	down-regulated	Human	Infection	siSIK2
34186244	(CX-4945/DMSO)@HEK293T cell line-Log2FC	TMT	TIO2(HAMMOC)	Orbitrap Fusion Lumos	Q9NRH2	SNRK	S390	DDLTATPLSHATVPQSPARAADSVLNGHRSK		Class I	0.0116673		Up-regulated	Human	Kinase-study	Silmitasertib (CK2i)
35688186	(Caffeine(100ÂµM)/Control)@HepG2 cells-Log2FC	label free	No Enrichment	Orbitrap Lumos	Q9NRH2	SNRK	S518	ENLPPKLSRLKMNIASPGTVHKRYHRRKSQG	MNIAS(ph)PGTVHK	0.999893	0.0297227	0.299095	down-regulated	Human	Insulin signaling	Caffeine
35688186	(Caffeine(10ÂµM)/Control)@HepG2 cells-Log2FC	label free	No Enrichment	Orbitrap Lumos	Q9NRH2	SNRK	S518	ENLPPKLSRLKMNIASPGTVHKRYHRRKSQG	MNIAS(ph)PGTVHK	0.999893	0.0391099	0.566228	down-regulated	Human	Insulin signaling	Caffeine
35688186	(Caffeine(1ÂµM)/Control)@HepG2 cells-Log2FC	label free	No Enrichment	Orbitrap Lumos	Q9NRH2	SNRK	S518	ENLPPKLSRLKMNIASPGTVHKRYHRRKSQG	MNIAS(ph)PGTVHK	0.999893	0.0391099	0.566228	down-regulated	Human	Insulin signaling	Caffeine
35691368	(Caffeine(10min)(0.01ÂµM)/Untreated)@HepG2 cells-Log2FC	label free	IMAC	LTQ Orbitrap Velos	Q9NRH2	SNRK	S607			<0.75	8.53464e-05		down-regulated	Human	Signaling	Caffeine
35691368	(Caffeine(10min)(0.1ÂµM)/Untreated)@HepG2 cells-Log2FC	label free	IMAC	LTQ Orbitrap Velos	Q9NRH2	SNRK	S607			<0.75	0.000157497		down-regulated	Human	Signaling	Caffeine
35691368	(Caffeine(10min)(100ÂµM)/Untreated)@HepG2 cells-Log2FC	label free	IMAC	LTQ Orbitrap Velos	Q9NRH2	SNRK	S607			<0.75	0.000324285		down-regulated	Human	Signaling	Caffeine
35691368	(Caffeine(10min)(10ÂµM)/Untreated)@HepG2 cells-Log2FC	label free	IMAC	LTQ Orbitrap Velos	Q9NRH2	SNRK	S607			<0.75	0.000107783		down-regulated	Human	Signaling	Caffeine
35691368	(Caffeine(24h)(10ÂµM)/Untreated)@HepG2 cells-Log2FC	label free	IMAC	LTQ Orbitrap Velos	Q9NRH2	SNRK	S607			<0.75	0.000671187		down-regulated	Human	Signaling	Caffeine
35691368	(Coumarin(10min)(100ÂµM)/Untreated)@HepG2 cells-Log2FC	label free	IMAC	LTQ Orbitrap Velos	Q9NRH2	SNRK	S569			<0.75	0.00475678		down-regulated	Human	Signaling	Coumarin
35691368	(Coumarin(24h)(10ÂµM)/Untreated)@HepG2 cells-Log2FC	label free	IMAC	LTQ Orbitrap Velos	Q9NRH2	SNRK	S390			<0.75	0.00147771		down-regulated	Human	Signaling	Coumarin
35918315	(R848/Control)@MoDC-Log2FC	Label-free	IMAC-Fe	quadrupole-Orbitrap	Q9NRH2	SNRK	S569	LDKDSGFTYSWHRRDSSEGPPGSEGDGGGQS	RDS(ph)SEGPPGSEGDGGGQSKPSNASGGVDK	0.763687	0.00272697		Up-regulated	Human	Viral-study	Resiquimod (TLR7/8 agonist)
35947955	(Selinexor/Control)@PL21 cell line-Log2FC	Label-free	TiO2	Q Exactive HF-X	Q9NRH2	SNRK	S607	GVDKASPSENNAGGGSPSSGSGGNPTNTSGT		0.999668	0.00730198		Up-regulated	Human	Cancer-study	Selinexor
35947955	(Selinexor/Control)@PL21 cell line-Log2FC	Label-free	TiO2	Q Exactive HF-X	Q9NRH2	SNRK	S569	LDKDSGFTYSWHRRDSSEGPPGSEGDGGGQS		0.840138	0.026394		Up-regulated	Human	Cancer-study	Selinexor
36329028	(GFP_FGF10/GFP_UT)@HeLa cell line-Log2FC	Label free	TiO2	QE-HFÂ	Q9NRH2	SNRK	S390	DDLTATPLSHATVPQSPARAADSVLNGHRSK		Class1	0.00129967	0.505788	down-regulated	Human	Cancer	GFP_FGF10/GFP_UT
32400009	(B56i_Mitosis/Untreated)@HeLa cells-Log2FC	TMT	Fe?NTA	Orbitrap Fusion Lumos	Q9NRH2	SNRK	S570	ESRRRLDKDSGFTYSWHRRDSSEGPPGSEGDGGGQSKPSNA;SRRRLDKDSGFTYSWHRRDSSEGPPGSEGDGGGQSKPSNAS		1	0		Up-regulated	Human	Tumorigenesis	PP2Aâ€B56i_Mitosis
32400009	(B56i_Mitosis/Untreated)@HeLa cells-Log2FC	TMT	Fe?NTA	Orbitrap Fusion Lumos	Q9NRH2	SNRK	S569	ESRRRLDKDSGFTYSWHRRDSSEGPPGSEGDGGGQSKPSNA;SRRRLDKDSGFTYSWHRRDSSEGPPGSEGDGGGQSKPSNAS		1	0		Up-regulated	Human	Tumorigenesis	PP2Aâ€B56i_Mitosis
33946525	(Hypoxia(12h)/Hypoxia(3h))@A2058 cells)-AbsFC	TMT	TiO2	LTQ Orbitrap	Q9NRH2	SNRK	S482	SAPVLNQIFEEGESDDEFDMDENLPPK				0.67792	down-regulated	Human	Melanoma	Hypoxia
33946525	(Hypoxia(12h)/Hypoxia(3h))@A2058 cells)-AbsFC	TMT	TiO2	LTQ Orbitrap	Q9NRH2	SNRK	S495	SAPVLNQIFEEGESDDEFDMDENLPPK				0.67792	down-regulated	Human	Melanoma	Hypoxia
33946525	(Hypoxia(12h)/Hypoxia(3h))@SK-Mel-28 cells-AbsFC (calc)	TMT	TiO2	LTQ Orbitrap	Q9NRH2	SNRK	S482	SAPVLNQIFEEGESDDEFDMDENLPPK				1.30154	Up-regulated	Human	Melanoma	Hypoxia
33946525	(Hypoxia(12h)/Hypoxia(3h))@SK-Mel-28 cells-AbsFC (calc)	TMT	TiO2	LTQ Orbitrap	Q9NRH2	SNRK	S495	SAPVLNQIFEEGESDDEFDMDENLPPK				1.30154	Up-regulated	Human	Melanoma	Hypoxia
33946525	(Hypoxia(15h)/Hypoxia(3h))@SK-MEL-5 cells-AbsFC (calc)	TMT	TiO2	LTQ Orbitrap	Q9NRH2	SNRK	S482	SAPVLNQIFEEGESDDEFDMDENLPPK				0.737067	down-regulated	Human	Melanoma	Hypoxia
33946525	(Hypoxia(15h)/Hypoxia(3h))@SK-MEL-5 cells-AbsFC (calc)	TMT	TiO2	LTQ Orbitrap	Q9NRH2	SNRK	S495	SAPVLNQIFEEGESDDEFDMDENLPPK				0.737067	down-regulated	Human	Melanoma	Hypoxia
33946525	(Hypoxia(18h)/Hypoxia(12h))@A2058 cells)-AbsFC	TMT	TiO2	LTQ Orbitrap	Q9NRH2	SNRK	S482	SAPVLNQIFEEGESDDEFDMDENLPPK				1.4684	Up-regulated	Human	Melanoma	Hypoxia
33946525	(Hypoxia(18h)/Hypoxia(12h))@A2058 cells)-AbsFC	TMT	TiO2	LTQ Orbitrap	Q9NRH2	SNRK	S495	SAPVLNQIFEEGESDDEFDMDENLPPK				1.4684	Up-regulated	Human	Melanoma	Hypoxia
33946525	(Hypoxia(18h)/Hypoxia(12h))@SK-Mel-28 cells-AbsFC (calc)	TMT	TiO2	LTQ Orbitrap	Q9NRH2	SNRK	S482	SAPVLNQIFEEGESDDEFDMDENLPPK				1.5207	Up-regulated	Human	Melanoma	Hypoxia
33946525	(Hypoxia(18h)/Hypoxia(12h))@SK-Mel-28 cells-AbsFC (calc)	TMT	TiO2	LTQ Orbitrap	Q9NRH2	SNRK	S495	SAPVLNQIFEEGESDDEFDMDENLPPK				1.5207	Up-regulated	Human	Melanoma	Hypoxia
33946525	(Hypoxia(18h)/Hypoxia(15h))@SK-MEL-5 cells-AbsFC (calc)	TMT	TiO2	LTQ Orbitrap	Q9NRH2	SNRK	S482	SAPVLNQIFEEGESDDEFDMDENLPPK				1.390011901;1.369116058;1.360664615	Up-regulated	Human	Melanoma	Hypoxia
33946525	(Hypoxia(18h)/Hypoxia(15h))@SK-MEL-5 cells-AbsFC (calc)	TMT	TiO2	LTQ Orbitrap	Q9NRH2	SNRK	S495	SAPVLNQIFEEGESDDEFDMDENLPPK				1.390011901;1.369116058;1.360664615	Up-regulated	Human	Melanoma	Hypoxia
33946525	(Hypoxia(18h)/Hypoxia(15h))@SK-Mel-28 cells-AbsFC (calc)	TMT	TiO2	LTQ Orbitrap	Q9NRH2	SNRK	S482	SAPVLNQIFEEGESDDEFDMDENLPPK				1.64269034;1.364791466	Up-regulated	Human	Melanoma	Hypoxia
33946525	(Hypoxia(18h)/Hypoxia(15h))@SK-Mel-28 cells-AbsFC (calc)	TMT	TiO2	LTQ Orbitrap	Q9NRH2	SNRK	S495	SAPVLNQIFEEGESDDEFDMDENLPPK				1.64269034;1.364791466	Up-regulated	Human	Melanoma	Hypoxia
33946525	(Hypoxia(18h)/Hypoxia(3h))@SK-Mel-28 cells-AbsFC (calc)	TMT	TiO2	LTQ Orbitrap	Q9NRH2	SNRK	S482	SAPVLNQIFEEGESDDEFDMDENLPPK				1.979255956;1.566815223	Up-regulated	Human	Melanoma	Hypoxia
33946525	(Hypoxia(18h)/Hypoxia(3h))@SK-Mel-28 cells-AbsFC (calc)	TMT	TiO2	LTQ Orbitrap	Q9NRH2	SNRK	S495	SAPVLNQIFEEGESDDEFDMDENLPPK				1.979255956;1.566815223	Up-regulated	Human	Melanoma	Hypoxia
33946525	(Hypoxia(18h)/Hypoxia(6h))@A2058 cells)-AbsFC	TMT	TiO2	LTQ Orbitrap	Q9NRH2	SNRK	S482	SAPVLNQIFEEGESDDEFDMDENLPPK				1.36126	Up-regulated	Human	Melanoma	Hypoxia
33946525	(Hypoxia(18h)/Hypoxia(6h))@A2058 cells)-AbsFC	TMT	TiO2	LTQ Orbitrap	Q9NRH2	SNRK	S495	SAPVLNQIFEEGESDDEFDMDENLPPK				1.36126	Up-regulated	Human	Melanoma	Hypoxia
33946525	(Hypoxia(18h)/Hypoxia(6h))@SK-Mel-28 cells-AbsFC (calc)	TMT	TiO2	LTQ Orbitrap	Q9NRH2	SNRK	S482	SAPVLNQIFEEGESDDEFDMDENLPPK				1.371073259;1.326627675;0.617397697	Up-regulated	Human	Melanoma	Hypoxia
33946525	(Hypoxia(18h)/Hypoxia(6h))@SK-Mel-28 cells-AbsFC (calc)	TMT	TiO2	LTQ Orbitrap	Q9NRH2	SNRK	S495	SAPVLNQIFEEGESDDEFDMDENLPPK				1.371073259;1.326627675;0.617397697	Up-regulated	Human	Melanoma	Hypoxia
33946525	(Hypoxia(18h)/Hypoxia(9h))@A2058 cells)-AbsFC	TMT	TiO2	LTQ Orbitrap	Q9NRH2	SNRK	S482	SAPVLNQIFEEGESDDEFDMDENLPPK				1.32405	Up-regulated	Human	Melanoma	Hypoxia
33946525	(Hypoxia(18h)/Hypoxia(9h))@A2058 cells)-AbsFC	TMT	TiO2	LTQ Orbitrap	Q9NRH2	SNRK	S495	SAPVLNQIFEEGESDDEFDMDENLPPK				1.32405	Up-regulated	Human	Melanoma	Hypoxia
33946525	(Hypoxia(18h)/Hypoxia(9h))@SK-Mel-28 cells-AbsFC (calc)	TMT	TiO2	LTQ Orbitrap	Q9NRH2	SNRK	S482	SAPVLNQIFEEGESDDEFDMDENLPPK				1.494936974;0.577731975;0.557252451	Up-regulated	Human	Melanoma	Hypoxia
33946525	(Hypoxia(18h)/Hypoxia(9h))@SK-Mel-28 cells-AbsFC (calc)	TMT	TiO2	LTQ Orbitrap	Q9NRH2	SNRK	S495	SAPVLNQIFEEGESDDEFDMDENLPPK				1.494936974;0.577731975;0.557252451	Up-regulated	Human	Melanoma	Hypoxia
33946525	(Hypoxia(21h)/Control)@A2058 cells-AbsFC	TMT	TiO2	LTQ Orbitrap	Q9NRH2	SNRK	S482	SAPVLNQIFEEGESDDEFDMDENLPPK				0.674975915;0.756630792	down-regulated	Human	Melanoma	Hypoxia
33946525	(Hypoxia(21h)/Control)@A2058 cells-AbsFC	TMT	TiO2	LTQ Orbitrap	Q9NRH2	SNRK	S495	SAPVLNQIFEEGESDDEFDMDENLPPK				0.674975915;0.756630792	down-regulated	Human	Melanoma	Hypoxia
33946525	(Hypoxia(21h)/Hypoxia(12h))@SK-Mel-28 cells-AbsFC (calc)	TMT	TiO2	LTQ Orbitrap	Q9NRH2	SNRK	S482	SAPVLNQIFEEGESDDEFDMDENLPPK				1.604174818;1.309490646;0.710420533	Up-regulated	Human	Melanoma	Hypoxia
33946525	(Hypoxia(21h)/Hypoxia(12h))@SK-Mel-28 cells-AbsFC (calc)	TMT	TiO2	LTQ Orbitrap	Q9NRH2	SNRK	S495	SAPVLNQIFEEGESDDEFDMDENLPPK				1.604174818;1.309490646;0.710420533	Up-regulated	Human	Melanoma	Hypoxia
33946525	(Hypoxia(21h)/Hypoxia(15h))@SK-Mel-28 cells-AbsFC (calc)	TMT	TiO2	LTQ Orbitrap	Q9NRH2	SNRK	S482	SAPVLNQIFEEGESDDEFDMDENLPPK				1.732860129;1.430293306	Up-regulated	Human	Melanoma	Hypoxia
33946525	(Hypoxia(21h)/Hypoxia(15h))@SK-Mel-28 cells-AbsFC (calc)	TMT	TiO2	LTQ Orbitrap	Q9NRH2	SNRK	S495	SAPVLNQIFEEGESDDEFDMDENLPPK				1.732860129;1.430293306	Up-regulated	Human	Melanoma	Hypoxia
33946525	(Hypoxia(21h)/Hypoxia(18h))@A2058 cells)-AbsFC	TMT	TiO2	LTQ Orbitrap	Q9NRH2	SNRK	S482	SAPVLNQIFEEGESDDEFDMDENLPPK				0.755971	down-regulated	Human	Melanoma	Hypoxia
33946525	(Hypoxia(21h)/Hypoxia(18h))@A2058 cells)-AbsFC	TMT	TiO2	LTQ Orbitrap	Q9NRH2	SNRK	S495	SAPVLNQIFEEGESDDEFDMDENLPPK				0.755971	down-regulated	Human	Melanoma	Hypoxia
33946525	(Hypoxia(21h)/Hypoxia(18h))@SK-MEL-5 cells-AbsFC (calc)	TMT	TiO2	LTQ Orbitrap	Q9NRH2	SNRK	S482	SAPVLNQIFEEGESDDEFDMDENLPPK				0.58909449;0.714687295	down-regulated	Human	Melanoma	Hypoxia
33946525	(Hypoxia(21h)/Hypoxia(18h))@SK-MEL-5 cells-AbsFC (calc)	TMT	TiO2	LTQ Orbitrap	Q9NRH2	SNRK	S495	SAPVLNQIFEEGESDDEFDMDENLPPK				0.58909449;0.714687295	down-regulated	Human	Melanoma	Hypoxia
33946525	(Hypoxia(21h)/Hypoxia(3h))@A2058 cells)-AbsFC	TMT	TiO2	LTQ Orbitrap	Q9NRH2	SNRK	S482	SAPVLNQIFEEGESDDEFDMDENLPPK				0.665341481;0.752538639	down-regulated	Human	Melanoma	Hypoxia
33946525	(Hypoxia(21h)/Hypoxia(3h))@A2058 cells)-AbsFC	TMT	TiO2	LTQ Orbitrap	Q9NRH2	SNRK	S495	SAPVLNQIFEEGESDDEFDMDENLPPK				0.665341481;0.752538639	down-regulated	Human	Melanoma	Hypoxia
33946525	(Hypoxia(21h)/Hypoxia(3h))@SK-Mel-28 cells-AbsFC (calc)	TMT	TiO2	LTQ Orbitrap	Q9NRH2	SNRK	S482	SAPVLNQIFEEGESDDEFDMDENLPPK				2.087900348;1.642012997;1.354233596	Up-regulated	Human	Melanoma	Hypoxia
33946525	(Hypoxia(21h)/Hypoxia(3h))@SK-Mel-28 cells-AbsFC (calc)	TMT	TiO2	LTQ Orbitrap	Q9NRH2	SNRK	S495	SAPVLNQIFEEGESDDEFDMDENLPPK				2.087900348;1.642012997;1.354233596	Up-regulated	Human	Melanoma	Hypoxia
33946525	(Hypoxia(21h)/Hypoxia(6h))@SK-Mel-28 cells-AbsFC (calc)	TMT	TiO2	LTQ Orbitrap	Q9NRH2	SNRK	S482	SAPVLNQIFEEGESDDEFDMDENLPPK				1.446333571;1.390297881;0.686271289	Up-regulated	Human	Melanoma	Hypoxia
33946525	(Hypoxia(21h)/Hypoxia(6h))@SK-Mel-28 cells-AbsFC (calc)	TMT	TiO2	LTQ Orbitrap	Q9NRH2	SNRK	S495	SAPVLNQIFEEGESDDEFDMDENLPPK				1.446333571;1.390297881;0.686271289	Up-regulated	Human	Melanoma	Hypoxia
33946525	(Hypoxia(21h)/Hypoxia(9h))@SK-Mel-28 cells-AbsFC (calc)	TMT	TiO2	LTQ Orbitrap	Q9NRH2	SNRK	S482	SAPVLNQIFEEGESDDEFDMDENLPPK				1.576996354;0.750176999;0.469986283	Up-regulated	Human	Melanoma	Hypoxia
33946525	(Hypoxia(21h)/Hypoxia(9h))@SK-Mel-28 cells-AbsFC (calc)	TMT	TiO2	LTQ Orbitrap	Q9NRH2	SNRK	S495	SAPVLNQIFEEGESDDEFDMDENLPPK				1.576996354;0.750176999;0.469986283	Up-regulated	Human	Melanoma	Hypoxia
33946525	(Hypoxia(24h)/Control)@A2058 cells-AbsFC	TMT	TiO2	LTQ Orbitrap	Q9NRH2	SNRK	S482	SAPVLNQIFEEGESDDEFDMDENLPPK				1.463883408;1.457121666	Up-regulated	Human	Melanoma	Hypoxia
33946525	(Hypoxia(24h)/Control)@A2058 cells-AbsFC	TMT	TiO2	LTQ Orbitrap	Q9NRH2	SNRK	S495	SAPVLNQIFEEGESDDEFDMDENLPPK				1.463883408;1.457121666	Up-regulated	Human	Melanoma	Hypoxia
33946525	(Hypoxia(24h)/Hypoxia(12h))@A2058 cells)-AbsFC	TMT	TiO2	LTQ Orbitrap	Q9NRH2	SNRK	S482	SAPVLNQIFEEGESDDEFDMDENLPPK				2.147694724;1.496736765	Up-regulated	Human	Melanoma	Hypoxia
33946525	(Hypoxia(24h)/Hypoxia(12h))@A2058 cells)-AbsFC	TMT	TiO2	LTQ Orbitrap	Q9NRH2	SNRK	S495	SAPVLNQIFEEGESDDEFDMDENLPPK				2.147694724;1.496736765	Up-regulated	Human	Melanoma	Hypoxia
33946525	(Hypoxia(24h)/Hypoxia(12h))@SK-Mel-28 cells-AbsFC (calc)	TMT	TiO2	LTQ Orbitrap	Q9NRH2	SNRK	S482	SAPVLNQIFEEGESDDEFDMDENLPPK				0.608812295;0.690142533;0.752476076	down-regulated	Human	Melanoma	Hypoxia
33946525	(Hypoxia(24h)/Hypoxia(12h))@SK-Mel-28 cells-AbsFC (calc)	TMT	TiO2	LTQ Orbitrap	Q9NRH2	SNRK	S495	SAPVLNQIFEEGESDDEFDMDENLPPK				0.608812295;0.690142533;0.752476076	down-regulated	Human	Melanoma	Hypoxia
33946525	(Hypoxia(24h)/Hypoxia(15h))@A2058 cells)-AbsFC	TMT	TiO2	LTQ Orbitrap	Q9NRH2	SNRK	S482	SAPVLNQIFEEGESDDEFDMDENLPPK				1.818892019;1.586749537	Up-regulated	Human	Melanoma	Hypoxia
33946525	(Hypoxia(24h)/Hypoxia(15h))@A2058 cells)-AbsFC	TMT	TiO2	LTQ Orbitrap	Q9NRH2	SNRK	S495	SAPVLNQIFEEGESDDEFDMDENLPPK				1.818892019;1.586749537	Up-regulated	Human	Melanoma	Hypoxia
33946525	(Hypoxia(24h)/Hypoxia(21h))@SK-Mel-28 cells-AbsFC (calc)	TMT	TiO2	LTQ Orbitrap	Q9NRH2	SNRK	S482	SAPVLNQIFEEGESDDEFDMDENLPPK				0.552381231;0.568795894;0.574632647	down-regulated	Human	Melanoma	Hypoxia
33946525	(Hypoxia(24h)/Hypoxia(21h))@SK-Mel-28 cells-AbsFC (calc)	TMT	TiO2	LTQ Orbitrap	Q9NRH2	SNRK	S495	SAPVLNQIFEEGESDDEFDMDENLPPK				0.552381231;0.568795894;0.574632647	down-regulated	Human	Melanoma	Hypoxia
33946525	(Hypoxia(24h)/Hypoxia(3h))@A2058 cells)-AbsFC	TMT	TiO2	LTQ Orbitrap	Q9NRH2	SNRK	S482	SAPVLNQIFEEGESDDEFDMDENLPPK				1.455966158;1.436323082	Up-regulated	Human	Melanoma	Hypoxia
33946525	(Hypoxia(24h)/Hypoxia(3h))@A2058 cells)-AbsFC	TMT	TiO2	LTQ Orbitrap	Q9NRH2	SNRK	S495	SAPVLNQIFEEGESDDEFDMDENLPPK				1.455966158;1.436323082	Up-regulated	Human	Melanoma	Hypoxia
33946525	(Hypoxia(24h)/Hypoxia(6h))@A2058 cells)-AbsFC	TMT	TiO2	LTQ Orbitrap	Q9NRH2	SNRK	S482	SAPVLNQIFEEGESDDEFDMDENLPPK				1.990993105;1.752543408	Up-regulated	Human	Melanoma	Hypoxia
33946525	(Hypoxia(24h)/Hypoxia(6h))@A2058 cells)-AbsFC	TMT	TiO2	LTQ Orbitrap	Q9NRH2	SNRK	S495	SAPVLNQIFEEGESDDEFDMDENLPPK				1.990993105;1.752543408	Up-regulated	Human	Melanoma	Hypoxia
33946525	(Hypoxia(24h)/Hypoxia(9h))@A2058 cells)-AbsFC	TMT	TiO2	LTQ Orbitrap	Q9NRH2	SNRK	S482	SAPVLNQIFEEGESDDEFDMDENLPPK				1.9365629;1.640426419	Up-regulated	Human	Melanoma	Hypoxia
33946525	(Hypoxia(24h)/Hypoxia(9h))@A2058 cells)-AbsFC	TMT	TiO2	LTQ Orbitrap	Q9NRH2	SNRK	S495	SAPVLNQIFEEGESDDEFDMDENLPPK				1.9365629;1.640426419	Up-regulated	Human	Melanoma	Hypoxia
33946525	(Hypoxia(6h)/Control)@A2058 cells-AbsFC	TMT	TiO2	LTQ Orbitrap	Q9NRH2	SNRK	S482	SAPVLNQIFEEGESDDEFDMDENLPPK				0.735253	down-regulated	Human	Melanoma	Hypoxia
33946525	(Hypoxia(6h)/Control)@A2058 cells-AbsFC	TMT	TiO2	LTQ Orbitrap	Q9NRH2	SNRK	S495	SAPVLNQIFEEGESDDEFDMDENLPPK				0.735253	down-regulated	Human	Melanoma	Hypoxia
33946525	(Hypoxia(6h)/Hypoxia(3h))@A2058 cells)-AbsFC	TMT	TiO2	LTQ Orbitrap	Q9NRH2	SNRK	S482	SAPVLNQIFEEGESDDEFDMDENLPPK				1.455966158;1.436323082	Up-regulated	Human	Melanoma	Hypoxia
33946525	(Hypoxia(6h)/Hypoxia(3h))@A2058 cells)-AbsFC	TMT	TiO2	LTQ Orbitrap	Q9NRH2	SNRK	S495	SAPVLNQIFEEGESDDEFDMDENLPPK				1.455966158;1.436323082	Up-regulated	Human	Melanoma	Hypoxia
33946525	(Hypoxia(6h)/Hypoxia(3h))@SK-Mel-28 cells-AbsFC (calc)	TMT	TiO2	LTQ Orbitrap	Q9NRH2	SNRK	S482	SAPVLNQIFEEGESDDEFDMDENLPPK				1.44358	Up-regulated	Human	Melanoma	Hypoxia
33946525	(Hypoxia(6h)/Hypoxia(3h))@SK-Mel-28 cells-AbsFC (calc)	TMT	TiO2	LTQ Orbitrap	Q9NRH2	SNRK	S495	SAPVLNQIFEEGESDDEFDMDENLPPK				1.44358	Up-regulated	Human	Melanoma	Hypoxia
33946525	(Hypoxia(9h)/Control)@A2058 cells-AbsFC	TMT	TiO2	LTQ Orbitrap	Q9NRH2	SNRK	S482	SAPVLNQIFEEGESDDEFDMDENLPPK				0.755918	down-regulated	Human	Melanoma	Hypoxia
33946525	(Hypoxia(9h)/Control)@A2058 cells-AbsFC	TMT	TiO2	LTQ Orbitrap	Q9NRH2	SNRK	S495	SAPVLNQIFEEGESDDEFDMDENLPPK				0.755918	down-regulated	Human	Melanoma	Hypoxia
33946525	(Hypoxia(9h)/Hypoxia(3h))@A2058 cells)-AbsFC	TMT	TiO2	LTQ Orbitrap	Q9NRH2	SNRK	S482	SAPVLNQIFEEGESDDEFDMDENLPPK				0.75183	down-regulated	Human	Melanoma	Hypoxia
33946525	(Hypoxia(9h)/Hypoxia(3h))@A2058 cells)-AbsFC	TMT	TiO2	LTQ Orbitrap	Q9NRH2	SNRK	S495	SAPVLNQIFEEGESDDEFDMDENLPPK				0.75183	down-regulated	Human	Melanoma	Hypoxia
35011700	(IL-33 (10min)/Control)@THP-1 cells-Log2FC	TMT	TiO2	Orbitrap Fusion Tribrid	Q9NRH2	SNRK	S607		ASPSENNAGGGSPSSGSGGNPTNTSGTTR	100	<0.05		down-regulated	Human	IL-33 Signaling Network	IL33
35011700	(IL-33 (15min)/Control)@THP-1 cells-Log2FC	TMT	TiO2	Orbitrap Fusion Tribrid	Q9NRH2	SNRK	S607		ASPSENNAGGGSPSSGSGGNPTNTSGTTR	100	<0.05		down-regulated	Human	IL-33 Signaling Network	IL33
35011700	(IL-33 (5min)/Control)@THP-1 cells-Log2FC	TMT	TiO2	Orbitrap Fusion Tribrid	Q9NRH2	SNRK	S607		ASPSENNAGGGSPSSGSGGNPTNTSGTTR	100	<0.05		down-regulated	Human	IL-33 Signaling Network	IL33
36106392	Human enterovirus A71(1h)/Mock@RD cells-Log2FC	TMT	PolyMAC-Ti	Orbitrap Fusion Lumos	Q9NRH2	SNRK	S607			Class 1			Up-regulated	Human	EV-A71 infection	Inf_EV-A71
36106392	Human enterovirus A71(12h)/Mock@RD cells-Log2FC	TMT	PolyMAC-Ti	Orbitrap Fusion Lumos	Q9NRH2	SNRK	S607			Class 1			Up-regulated	Human	EV-A71 infection	Inf_EV-A71
36106392	Human enterovirus A71(2h)/Mock@RD cells-Log2FC	TMT	PolyMAC-Ti	Orbitrap Fusion Lumos	Q9NRH2	SNRK	S607			Class 1			Up-regulated	Human	EV-A71 infection	Inf_EV-A71
36106392	Human enterovirus A71(4h)/Mock@RD cells-Log2FC	TMT	PolyMAC-Ti	Orbitrap Fusion Lumos	Q9NRH2	SNRK	S607			Class 1			Up-regulated	Human	EV-A71 infection	Inf_EV-A71
36106392	Human enterovirus A71(8h)/Mock@RD cells-Log2FC	TMT	PolyMAC-Ti	Orbitrap Fusion Lumos	Q9NRH2	SNRK	S607			Class 1			Up-regulated	Human	EV-A71 infection	Inf_EV-A71
36781298	Metformin(24h)/Control@C2bbe1-Log2FC		Fe-NTA	Orbitrap Fusion Lumos Tribrid	Q9NRH2	SNRK	S599		ASPS(ph)ENNAGGGSPSSGSGGNPTNTSGTTR	> 0.75			down-regulated	Human	Metformin signaling in colorectal cancer cells	Metformin
36781298	Metformin(24h)/Control@C2bbe1-Log2FC		Fe-NTA	Orbitrap Fusion Lumos Tribrid	Q9NRH2	SNRK	S607		ASPSENNAGGGS(ph)PSSGSGGNPTNTSGTTR	> 0.75			down-regulated	Human	Metformin signaling in colorectal cancer cells	Metformin
36781298	Metformin(24h)/Control@C2bbe1-Log2FC		Fe-NTA	Orbitrap Fusion Lumos Tribrid	Q9NRH2	SNRK	S383		IDVPQDLEDDLTATPLS(ph)HATVPQSPAR	> 0.75			down-regulated	Human	Metformin signaling in colorectal cancer cells	Metformin
36781298	Metformin(24h)/Control@C2bbe1-Log2FC		Fe-NTA	Orbitrap Fusion Lumos Tribrid	Q9NRH2	SNRK	T521		M[Oxidation (M)]NIASPGT(ph)VHK	> 0.75			Up-regulated	Human	Metformin signaling in colorectal cancer cells	Metformin
36781298	Metformin(24h)/Control@COLO205-Log2FC		Fe-NTA	Orbitrap Fusion Lumos Tribrid	Q9NRH2	SNRK	S607		ASPSENNAGGGS(ph)PSSGSGGNPTNTSGTTR	> 0.75			down-regulated	Human	Metformin signaling in colorectal cancer cells	Metformin
36781298	Metformin(24h)/Control@COLO205-Log2FC		Fe-NTA	Orbitrap Fusion Lumos Tribrid	Q9NRH2	SNRK	S609		ASPSENNAGGGSPS(ph)SGSGGNPTNTSGTTR	> 0.75			down-regulated	Human	Metformin signaling in colorectal cancer cells	Metformin
36781298	Metformin(24h)/Control@COLO205-Log2FC		Fe-NTA	Orbitrap Fusion Lumos Tribrid	Q9NRH2	SNRK	S383		IDVPQDLEDDLTATPLS(ph)HATVPQSPAR	> 0.75			down-regulated	Human	Metformin signaling in colorectal cancer cells	Metformin
36781298	Metformin(24h)/Control@COLO205-Log2FC		Fe-NTA	Orbitrap Fusion Lumos Tribrid	Q9NRH2	SNRK	S390		IDVPQDLEDDLTATPLSHATVPQS(ph)PAR	> 0.75			down-regulated	Human	Metformin signaling in colorectal cancer cells	Metformin
36781298	Metformin(24h)/Control@HT115-Log2FC		Fe-NTA	Orbitrap Fusion Lumos Tribrid	Q9NRH2	SNRK	S597		AS(ph)PSENNAGGGSPSSGSGGNPTNTSGTTR	> 0.75			down-regulated	Human	Metformin signaling in colorectal cancer cells	Metformin
36781298	Metformin(24h)/Control@HT115-Log2FC		Fe-NTA	Orbitrap Fusion Lumos Tribrid	Q9NRH2	SNRK	S610		ASPSENNAGGGSPSS(ph)GSGGNPTNTSGTTR	> 0.75			Up-regulated	Human	Metformin signaling in colorectal cancer cells	Metformin
36781298	Metformin(24h)/Control@HT115-Log2FC		Fe-NTA	Orbitrap Fusion Lumos Tribrid	Q9NRH2	SNRK	S390		IDVPQDLEDDLTATPLSHATVPQS(ph)PAR	> 0.75			Up-regulated	Human	Metformin signaling in colorectal cancer cells	Metformin
36781298	Metformin(24h)/Control@LOVO-Log2FC		Fe-NTA	Orbitrap Fusion Lumos Tribrid	Q9NRH2	SNRK	S383		IDVPQDLEDDLTATPLS(ph)HATVPQSPAR	> 0.75			Up-regulated	Human	Metformin signaling in colorectal cancer cells	Metformin
36781298	Metformin(24h)/Control@LOVO-Log2FC		Fe-NTA	Orbitrap Fusion Lumos Tribrid	Q9NRH2	SNRK	S390		IDVPQDLEDDLTATPLSHATVPQS(ph)PAR	> 0.75			Up-regulated	Human	Metformin signaling in colorectal cancer cells	Metformin
36781298	Metformin(24h)/Control@LOVO-Log2FC		Fe-NTA	Orbitrap Fusion Lumos Tribrid	Q9NRH2	SNRK	T521		M[Oxidation (M)]NIASPGT(ph)VHK	> 0.75			down-regulated	Human	Metformin signaling in colorectal cancer cells	Metformin
36781298	Metformin(24h)/Control@MDST-Log2FC		Fe-NTA	Orbitrap Fusion Lumos Tribrid	Q9NRH2	SNRK	S597		AS(ph)PSENNAGGGSPSSGSGGNPTNTSGTTR	> 0.75			Up-regulated	Human	Metformin signaling in colorectal cancer cells	Metformin
36781298	Metformin(24h)/Control@MDST-Log2FC		Fe-NTA	Orbitrap Fusion Lumos Tribrid	Q9NRH2	SNRK	S383		IDVPQDLEDDLTATPLS(ph)HATVPQSPAR	> 0.75			Up-regulated	Human	Metformin signaling in colorectal cancer cells	Metformin
36781298	Metformin(24h)/Control@MDST-Log2FC		Fe-NTA	Orbitrap Fusion Lumos Tribrid	Q9NRH2	SNRK	S390		IDVPQDLEDDLTATPLSHATVPQS(ph)PAR	> 0.75			Up-regulated	Human	Metformin signaling in colorectal cancer cells	Metformin
36781298	Metformin(24h)/Control@NCIH747-Log2FC		Fe-NTA	Orbitrap Fusion Lumos Tribrid	Q9NRH2	SNRK	S390		IDVPQDLEDDLTATPLSHATVPQS(ph)PAR	> 0.75			Up-regulated	Human	Metformin signaling in colorectal cancer cells	Metformin
36781298	Metformin(24h)/Control@NCIH747-Log2FC		Fe-NTA	Orbitrap Fusion Lumos Tribrid	Q9NRH2	SNRK	T521		M[Oxidation (M)]NIASPGT(ph)VHK	> 0.75			down-regulated	Human	Metformin signaling in colorectal cancer cells	Metformin
36781298	Metformin(24h)/Control@RKO-Log2FC		Fe-NTA	Orbitrap Fusion Lumos Tribrid	Q9NRH2	SNRK	S609		ASPSENNAGGGSPS(ph)SGSGGNPTNTSGTTR	> 0.75			down-regulated	Human	Metformin signaling in colorectal cancer cells	Metformin
36781298	Metformin(24h)/Control@RKO-Log2FC		Fe-NTA	Orbitrap Fusion Lumos Tribrid	Q9NRH2	SNRK	S390		IDVPQDLEDDLTATPLSHATVPQS(ph)PAR	> 0.75			Up-regulated	Human	Metformin signaling in colorectal cancer cells	Metformin
36781298	Metformin(24h)/Control@SW48-Log2FC		Fe-NTA	Orbitrap Fusion Lumos Tribrid	Q9NRH2	SNRK	S599		ASPS(ph)ENNAGGGSPSSGSGGNPTNTSGTTR	> 0.75			down-regulated	Human	Metformin signaling in colorectal cancer cells	Metformin
36781298	Metformin(24h)/Control@SW48-Log2FC		Fe-NTA	Orbitrap Fusion Lumos Tribrid	Q9NRH2	SNRK	S607		ASPSENNAGGGS(ph)PSSGSGGNPTNTSGTTR	> 0.75			down-regulated	Human	Metformin signaling in colorectal cancer cells	Metformin
36781298	Metformin(24h)/Control@SW48-Log2FC		Fe-NTA	Orbitrap Fusion Lumos Tribrid	Q9NRH2	SNRK	S609		ASPSENNAGGGSPS(ph)SGSGGNPTNTSGTTR	> 0.75			down-regulated	Human	Metformin signaling in colorectal cancer cells	Metformin
36781298	Metformin(24h)/Control@SW48-Log2FC		Fe-NTA	Orbitrap Fusion Lumos Tribrid	Q9NRH2	SNRK	S610		ASPSENNAGGGSPSS(ph)GSGGNPTNTSGTTR	> 0.75			down-regulated	Human	Metformin signaling in colorectal cancer cells	Metformin
36781298	Metformin(24h)/Control@SW48-Log2FC		Fe-NTA	Orbitrap Fusion Lumos Tribrid	Q9NRH2	SNRK	S390		IDVPQDLEDDLTATPLSHATVPQS(ph)PAR	> 0.75			Up-regulated	Human	Metformin signaling in colorectal cancer cells	Metformin
36781298	Metformin(24h)/Control@SW837-Log2FC		Fe-NTA	Orbitrap Fusion Lumos Tribrid	Q9NRH2	SNRK	S390		IDVPQDLEDDLTATPLSHATVPQS(ph)PAR	> 0.75			down-regulated	Human	Metformin signaling in colorectal cancer cells	Metformin
36781298	Metformin(24h)/Control@SW948-Log2FC		Fe-NTA	Orbitrap Fusion Lumos Tribrid	Q9NRH2	SNRK	S383		IDVPQDLEDDLTATPLS(ph)HATVPQSPAR	> 0.75			Up-regulated	Human	Metformin signaling in colorectal cancer cells	Metformin
36781298	Metformin(24h)/Control@SW948-Log2FC		Fe-NTA	Orbitrap Fusion Lumos Tribrid	Q9NRH2	SNRK	T521		M[Oxidation (M)]NIASPGT(ph)VHK	> 0.75			Up-regulated	Human	Metformin signaling in colorectal cancer cells	Metformin
36781298	Metformin(24h)/Control@T84-Log2FC		Fe-NTA	Orbitrap Fusion Lumos Tribrid	Q9NRH2	SNRK	S597		AS(ph)PSENNAGGGSPSSGSGGNPTNTSGTTR	> 0.75			down-regulated	Human	Metformin signaling in colorectal cancer cells	Metformin
36781298	Metformin(24h)/Control@T84-Log2FC		Fe-NTA	Orbitrap Fusion Lumos Tribrid	Q9NRH2	SNRK	S599		ASPS(ph)ENNAGGGSPSSGSGGNPTNTSGTTR	> 0.75			down-regulated	Human	Metformin signaling in colorectal cancer cells	Metformin
36781298	Metformin(24h)/Control@T84-Log2FC		Fe-NTA	Orbitrap Fusion Lumos Tribrid	Q9NRH2	SNRK	S607		ASPSENNAGGGS(ph)PSSGSGGNPTNTSGTTR	> 0.75			down-regulated	Human	Metformin signaling in colorectal cancer cells	Metformin
36781298	Metformin(24h)/Control@T84-Log2FC		Fe-NTA	Orbitrap Fusion Lumos Tribrid	Q9NRH2	SNRK	S609		ASPSENNAGGGSPS(ph)SGSGGNPTNTSGTTR	> 0.75			down-regulated	Human	Metformin signaling in colorectal cancer cells	Metformin
36781298	Metformin(24h)/Control@T84-Log2FC		Fe-NTA	Orbitrap Fusion Lumos Tribrid	Q9NRH2	SNRK	S610		ASPSENNAGGGSPSS(ph)GSGGNPTNTSGTTR	> 0.75			down-regulated	Human	Metformin signaling in colorectal cancer cells	Metformin
36897912	Tirabrutinib/Control@TMD8 cells Exp1-AvgFC	SILAC		LTQ-Orbitrap Velos	Q9NRH2	SNRK	S390	HATVPQSPARAAD		Ã¢â€°Â¥0.75		2.04812	Up-regulated	Human	BrutonÃ¢â‚¬â„¢s tyrosine kinase (BTK) inhibitor	BTKi
36897912	Tirabrutinib/Control@TMD8 cells Exp2-AvgFC	SILAC		LTQ-Orbitrap Velos	Q9NRH2	SNRK	S390	HATVPQSPARAAD		Ã¢â€°Â¥0.75		1.88327	Up-regulated	Human	BrutonÃ¢â‚¬â„¢s tyrosine kinase (BTK) inhibitor	BTKi
36897912	WG-307/Control@U2932 cells Exp2-AvgFC	SILAC		LTQ-Orbitrap Velos	Q9NRH2	SNRK	S390	HATVPQSPARAAD		Ã¢â€°Â¥0.75		1.92246	Up-regulated	Human	BrutonÃ¢â‚¬â„¢s tyrosine kinase (BTK) inhibitor	BTKi
35011700	(IL-33 (15min)/Control)@THP-1 cells-Log2FC	TMT	TiO2	Orbitrap Fusion Tribrid	Q9NRH2	SNRK	S569		RDSSEGPPGSEGDGGGQSKPSNASGGVDK	100	<0.05		down-regulated	Human	IL-33 Signaling Network	IL33
35011700	(IL-33 (15min)/Control)@THP-1 cells-Log2FC	TMT	TiO2	Orbitrap Fusion Tribrid	Q9NRH2	SNRK	S351		SASPSNIK	100	<0.05		down-regulated	Human	IL-33 Signaling Network	IL33
35011700	(IL-33 (240min)/Control)@THP-1 cells-Log2FC	TMT	TiO2	Orbitrap Fusion Tribrid	Q9NRH2	SNRK	S569		RDSSEGPPGSEGDGGGQSKPSNASGGVDK	100	<0.05		Up-regulated	Human	IL-33 Signaling Network	IL33
35011700	(IL-33 (240min)/Control)@THP-1 cells-Log2FC	TMT	TiO2	Orbitrap Fusion Tribrid	Q9NRH2	SNRK	S518		MNIASPGTVHKR	100	<0.05		Up-regulated	Human	IL-33 Signaling Network	IL33
35011700	(IL-33 (30min)/Control)@THP-1 cells-Log2FC	TMT	TiO2	Orbitrap Fusion Tribrid	Q9NRH2	SNRK	S518		MNIASPGTVHKR	100	<0.05		Up-regulated	Human	IL-33 Signaling Network	IL33
35011700	(IL-33 (45min)/Control)@THP-1 cells-Log2FC	TMT	TiO2	Orbitrap Fusion Tribrid	Q9NRH2	SNRK	S351		SASPSNIK	100	<0.05		Up-regulated	Human	IL-33 Signaling Network	IL33
35011700	(IL-33 (45min)/Control)@THP-1 cells-Log2FC	TMT	TiO2	Orbitrap Fusion Tribrid	Q9NRH2	SNRK	S518		MNIASPGTVHK	100	<0.05		Up-regulated	Human	IL-33 Signaling Network	IL33
35011700	(IL-33 (45min)/Control)@THP-1 cells-Log2FC	TMT	TiO2	Orbitrap Fusion Tribrid	Q9NRH2	SNRK	S569		RDSSEGPPGSEGDGGGQSKPSNASGGVDK	100	<0.05		Up-regulated	Human	IL-33 Signaling Network	IL33
35011700	(IL-33 (5min)/Control)@THP-1 cells-Log2FC	TMT	TiO2	Orbitrap Fusion Tribrid	Q9NRH2	SNRK	S351		SASPSNIK	100			down-regulated	Human	IL-33 Signaling Network	IL33
35011700	(IL-33 (5min)/Control)@THP-1 cells-Log2FC	TMT	TiO2	Orbitrap Fusion Tribrid	Q9NRH2	SNRK	S518		MNIASPGTVHK	100	<0.05		down-regulated	Human	IL-33 Signaling Network	IL33
35011700	(IL-33 (5min)/Control)@THP-1 cells-Log2FC	TMT	TiO2	Orbitrap Fusion Tribrid	Q9NRH2	SNRK	S569		RDSSEGPPGSEGDGGGQSKPSNASGGVDK	100	<0.05		down-regulated	Human	IL-33 Signaling Network	IL33
35011700	(IL-33 (60min)/Control)@THP-1 cells-Log2FC	TMT	TiO2	Orbitrap Fusion Tribrid	Q9NRH2	SNRK	S351		SASPSNIK	100	<0.05		down-regulated	Human	IL-33 Signaling Network	IL33
35011700	(IL-33 (60min)/Control)@THP-1 cells-Log2FC	TMT	TiO2	Orbitrap Fusion Tribrid	Q9NRH2	SNRK	S569		RDSSEGPPGSEGDGGGQSKPSNASGGVDK	100	<0.05		down-regulated	Human	IL-33 Signaling Network	IL33
36106392	Human enterovirus A71(1h)/Mock@RD cells-Log2FC	TMT	PolyMAC-Ti	Orbitrap Fusion Lumos	Q9NRH2	SNRK	S569			Class 1			Up-regulated	Human	EV-A71 infection	Inf_EV-A71
36106392	Human enterovirus A71(12h)/Mock@RD cells-Log2FC	TMT	PolyMAC-Ti	Orbitrap Fusion Lumos	Q9NRH2	SNRK	S569			Class 1			Up-regulated	Human	EV-A71 infection	Inf_EV-A71
36106392	Human enterovirus A71(2h)/Mock@RD cells-Log2FC	TMT	PolyMAC-Ti	Orbitrap Fusion Lumos	Q9NRH2	SNRK	S569			Class 1			Up-regulated	Human	EV-A71 infection	Inf_EV-A71
36106392	Human enterovirus A71(4h)/Mock@RD cells-Log2FC	TMT	PolyMAC-Ti	Orbitrap Fusion Lumos	Q9NRH2	SNRK	S569			Class 1			Up-regulated	Human	EV-A71 infection	Inf_EV-A71
36106392	Human enterovirus A71(8h)/Mock@RD cells-Log2FC	TMT	PolyMAC-Ti	Orbitrap Fusion Lumos	Q9NRH2	SNRK	S569			Class 1			Up-regulated	Human	EV-A71 infection	Inf_EV-A71
36173113	Safranal(12h)/Control@MDA-MB-231 cells-AbsFC	TMT	TiO2		Q9NRH2	SNRK	S569		RDSSEGPPGSEGDGGGQSK	100	0.0021223	0.719	down-regulated	Human	Safranal Effects on Triple-Negative Breast Cancer Cells	Safranal
36173113	Safranal(24h)/Control@MDA-MB-231 cells-AbsFC	TMT	TiO2		Q9NRH2	SNRK	S569		RDSSEGPPGSEGDGGGQSK	100	7.46e-05	0.599	down-regulated	Human	Safranal Effects on Triple-Negative Breast Cancer Cells	Safranal
36173113	Safranal(30min)/Control@MDA-MB-231 cells-AbsFC	TMT	TiO2		Q9NRH2	SNRK	S351		SASPSNIK	100	2.43e-05	0.615	down-regulated	Human	Safranal Effects on Triple-Negative Breast Cancer Cells	Safranal
36173113	Safranal(30min)/Control@MDA-MB-231 cells-AbsFC	TMT	TiO2		Q9NRH2	SNRK	S569		RDSSEGPPGSEGDGGGQSK	100	0.000983103	0.699	down-regulated	Human	Safranal Effects on Triple-Negative Breast Cancer Cells	Safranal
36781298	Metformin(24h)/Control@C2bbe1-Log2FC		Fe-NTA	Orbitrap Fusion Lumos Tribrid	Q9NRH2	SNRK	S518		MNIAS(ph)PGTVHK	> 0.75			down-regulated	Human	Metformin signaling in colorectal cancer cells	Metformin
36781298	Metformin(24h)/Control@HT115-Log2FC		Fe-NTA	Orbitrap Fusion Lumos Tribrid	Q9NRH2	SNRK	S518		MNIAS(ph)PGTVHK	> 0.75			down-regulated	Human	Metformin signaling in colorectal cancer cells	Metformin
36781298	Metformin(24h)/Control@HT115-Log2FC		Fe-NTA	Orbitrap Fusion Lumos Tribrid	Q9NRH2	SNRK	S569		RDS(ph)SEGPPGSEGDGGGQSK	> 0.75			down-regulated	Human	Metformin signaling in colorectal cancer cells	Metformin
36781298	Metformin(24h)/Control@LOVO-Log2FC		Fe-NTA	Orbitrap Fusion Lumos Tribrid	Q9NRH2	SNRK	S518		MNIAS(ph)PGTVHK	> 0.75			down-regulated	Human	Metformin signaling in colorectal cancer cells	Metformin
36781298	Metformin(24h)/Control@LOVO-Log2FC		Fe-NTA	Orbitrap Fusion Lumos Tribrid	Q9NRH2	SNRK	S569		RDS(ph)SEGPPGSEGDGGGQSK	> 0.75			down-regulated	Human	Metformin signaling in colorectal cancer cells	Metformin
36781298	Metformin(24h)/Control@MDST-Log2FC		Fe-NTA	Orbitrap Fusion Lumos Tribrid	Q9NRH2	SNRK	S518		MNIAS(ph)PGTVHK	> 0.75			down-regulated	Human	Metformin signaling in colorectal cancer cells	Metformin
36781298	Metformin(24h)/Control@MDST-Log2FC		Fe-NTA	Orbitrap Fusion Lumos Tribrid	Q9NRH2	SNRK	S351		SAS(ph)PSNIK	> 0.75			Up-regulated	Human	Metformin signaling in colorectal cancer cells	Metformin
36781298	Metformin(24h)/Control@NCIH747-Log2FC		Fe-NTA	Orbitrap Fusion Lumos Tribrid	Q9NRH2	SNRK	S569		RDS(ph)SEGPPGSEGDGGGQSK	> 0.75			Up-regulated	Human	Metformin signaling in colorectal cancer cells	Metformin
36781298	Metformin(24h)/Control@RKO-Log2FC		Fe-NTA	Orbitrap Fusion Lumos Tribrid	Q9NRH2	SNRK	S351		SAS(ph)PSNIK	> 0.75			Up-regulated	Human	Metformin signaling in colorectal cancer cells	Metformin
36781298	Metformin(24h)/Control@SW48-Log2FC		Fe-NTA	Orbitrap Fusion Lumos Tribrid	Q9NRH2	SNRK	S518		MNIAS(ph)PGTVHK	> 0.75			down-regulated	Human	Metformin signaling in colorectal cancer cells	Metformin
36781298	Metformin(24h)/Control@SW48-Log2FC		Fe-NTA	Orbitrap Fusion Lumos Tribrid	Q9NRH2	SNRK	S569		RDS(ph)SEGPPGSEGDGGGQSK	> 0.75			down-regulated	Human	Metformin signaling in colorectal cancer cells	Metformin
36781298	Metformin(24h)/Control@SW48-Log2FC		Fe-NTA	Orbitrap Fusion Lumos Tribrid	Q9NRH2	SNRK	S351		SAS(ph)PSNIK	> 0.75			down-regulated	Human	Metformin signaling in colorectal cancer cells	Metformin
36781298	Metformin(24h)/Control@SW837-Log2FC		Fe-NTA	Orbitrap Fusion Lumos Tribrid	Q9NRH2	SNRK	S518		MNIAS(ph)PGTVHK	> 0.75			down-regulated	Human	Metformin signaling in colorectal cancer cells	Metformin
36781298	Metformin(24h)/Control@SW948-Log2FC		Fe-NTA	Orbitrap Fusion Lumos Tribrid	Q9NRH2	SNRK	S518		MNIAS(ph)PGTVHK	> 0.75			Up-regulated	Human	Metformin signaling in colorectal cancer cells	Metformin
36781298	Metformin(24h)/Control@SW948-Log2FC		Fe-NTA	Orbitrap Fusion Lumos Tribrid	Q9NRH2	SNRK	S569		RDS(ph)SEGPPGSEGDGGGQSK	> 0.75			Up-regulated	Human	Metformin signaling in colorectal cancer cells	Metformin
36781298	Metformin(24h)/Control@SW948-Log2FC		Fe-NTA	Orbitrap Fusion Lumos Tribrid	Q9NRH2	SNRK	S351		SAS(ph)PSNIK	> 0.75			down-regulated	Human	Metformin signaling in colorectal cancer cells	Metformin
36781298	Metformin(24h)/Control@T84-Log2FC		Fe-NTA	Orbitrap Fusion Lumos Tribrid	Q9NRH2	SNRK	S518		MNIAS(ph)PGTVHK	> 0.75			down-regulated	Human	Metformin signaling in colorectal cancer cells	Metformin
36781298	Metformin(24h)/Control@T84-Log2FC		Fe-NTA	Orbitrap Fusion Lumos Tribrid	Q9NRH2	SNRK	S569		RDS(ph)SEGPPGSEGDGGGQSK	> 0.75			down-regulated	Human	Metformin signaling in colorectal cancer cells	Metformin
36897912	Tirabrutinib/Control@TMD8 cells Exp1-AvgFC	SILAC		LTQ-Orbitrap Velos	Q9NRH2	SNRK	S518	LKMNIASPGTVHK		â‰¥0.75		2.08739	Up-regulated	Human	Brutonâ€™s tyrosine kinase (BTK) inhibitor	BTKi
36897912	Tirabrutinib/Control@TMD8 cells Exp2-AvgFC	SILAC		LTQ-Orbitrap Velos	Q9NRH2	SNRK	S518	LKMNIASPGTVHK		â‰¥0.75		1.75494	Up-regulated	Human	Brutonâ€™s tyrosine kinase (BTK) inhibitor	BTKi
