# Supplementary material for: Exploring the Phosphoregulatory Network of Human Sucrose Non-Fermenting 1-Related Kinase
Source: Biology (Basel). 2026 Apr 30;15(9):709. doi: 10.3390/biology15090709 (PMC13163123; doi:10.3390/biology15090709)
Supplement: Supplementary file 1 [file biology-15-00709-s001.zip › Supplementary Table S3.xlsx]

## Sheet: Legend
Title
Exploring the Phosphoregulatory Network of Human Sucrose Non-fermenting 1-Related Kinase
Supplementary file description
High-confidence PsOPs coregulated with SNRK expression [after applying filtering parameters]

## Sheet: S518 UUDD
SNRK site	Co-regulated PsOPs	FET p-Value	UUDD Frequency	Exp_code
SNRK_S518	TTF1_S65	1.55788e-12	17	Etoposide,IL33,Prostaglandin E2,BTKi,A375R/A375S,Caffeine,JPH203 (LAT1i),mutKRT8_S73A/S73D,RSK1/2-RNAi,Metformin
SNRK_S518	KIF13B_S1644	1.82439e-09	17	BTKi,BI-D1870 (RSKi),A375R/A375S,Caffeine,IL33,PD184352 (MEKi),Pervanadate,RSK1/2-RNAi,Metformin
SNRK_S518	MCM2_S27	5.59348e-07	16	Etoposide,IL33,Prostaglandin E2,Metformin,BTKi,JPH203 (LAT1i),RSK1/2-RNAi
SNRK_S518	TRIM25_S100	3.26589e-06	16	IL33,Prostaglandin E2,BTKi,BI-D1870 (RSKi),BI-D1870 (RSKi) + PMA,Caffeine,RSK1/2-RNAi,Metformin
SNRK_S518	C9orf40_S69	4.91928e-06	16	Etoposide,IL33,Prostaglandin E2,BTKi,BI-D1870 (RSKi),BI-D1870 (RSKi) + PMA,Caffeine,JPH203 (LAT1i),Pervanadate,RSK1/2-RNAi,Metformin
SNRK_S518	KIF13B_S1381	1.21108e-11	15	IL33,Prostaglandin E2,Metformin,BTKi,mutKRT8_S73A/S73D,mutKRT8_S73A/WT,mutKRT8_S73D/WT,RSK1/2-RNAi
SNRK_S518	DLG5_S1263	1.8375e-11	15	mutIDH1_R132,IL33,BTKi,Caffeine,RSK1/2-RNAi,Metformin
SNRK_S518	RRP1B_S458	1.65977e-10	15	mutIDH1_R132,IL33,RAS Overexp,BTKi,RSK1/2-RNAi,Metformin
SNRK_S518	TMPO_S306	2.50322e-10	15	Prostaglandin E2,RAS Overexp,BTKi,BI-D1870 (RSKi),BI-D1870 (RSKi) + PMA,A375R/A375S,RSK1/2-RNAi,Metformin
SNRK_S518	ARFGEF1_S1569	2.36217e-09	15	mutIDH1_R132,IL33,Prostaglandin E2,RAS Overexp,Metformin,BTKi,Caffeine,PD184352 (MEKi)
SNRK_S518	CLASP1_S646	8.85566e-09	15	PP2A‐B56i_G1S,IL33,Prostaglandin E2,BI-D1870 (RSKi),BI-D1870 (RSKi) + PMA,PD184352 (MEKi),RSK1/2-RNAi,Metformin
SNRK_S518	LRWD1_S259	1.43736e-06	15	IL33,Prostaglandin E2,BI-D1870 (RSKi) + PMA,Caffeine,JPH203 (LAT1i),Metformin
SNRK_S518	PPFIA1_S239	8.37091e-06	15	Etoposide,IL33,BTKi,mutKRT8_S73A/S73D,mutKRT8_S73A/WT,mutKRT8_S73D/WT,Metformin
SNRK_S518	WDCP_S468	2.06808e-09	14	Prostaglandin E2,BI-D1870 (RSKi),BI-D1870 (RSKi) + PMA,Caffeine,IL33,JPH203 (LAT1i),PD184352 (MEKi),RSK1/2-RNAi,Metformin
SNRK_S518	GMIP_S437	8.16705e-09	14	IL33,Metformin,BTKi,BI-D1870 (RSKi) + PMA,PD184352 (MEKi),RSK1/2-RNAi
SNRK_S518	SCNM1_S183	1.12732e-08	14	IL33,BTKi,BI-D1870 (RSKi) + PMA,Caffeine,RSK1/2-RNAi,Metformin
SNRK_S518	MARK2_S486	5.07071e-08	14	IL33,BTKi,BI-D1870 (RSKi) + PMA,Caffeine,RSK1/2-RNAi,Metformin
SNRK_S518	BRD2_S298	2.9296e-07	14	IL33,Metformin,BI-D1870 (RSKi),BI-D1870 (RSKi) + PMA,RSK1/2-RNAi
SNRK_S518	FXR2_S601	8.40508e-06	14	mutIDH1_R132,IL33,RAS Overexp,Metformin,A375R/A375S,RSK1/2-RNAi
SNRK_S518	ZMYM4_S122	0.000177082	14	IL33,Prostaglandin E2,BTKi,Caffeine,Metformin
SNRK_S518	SP100_S410	0.000944825	14	PP2A‐B56i_G1S,Etoposide,IL33,Prostaglandin E2,Metformin,RSK1/2-RNAi
SNRK_S518	RPUSD2_S68	3.30595e-10	13	IL33,Prostaglandin E2,BTKi,BI-D1870 (RSKi),BI-D1870 (RSKi) + PMA,RSK1/2-RNAi,Metformin
SNRK_S518	RESF1_S1358	5.6829e-10	13	Etoposide,IL33,BTKi,Metformin
SNRK_S518	SUV39H1_S391	3.95463e-09	13	IL33,Prostaglandin E2,JPH203 (LAT1i),RSK1/2-RNAi,Metformin
SNRK_S518	PAK4_S474	7.9508e-09	13	IL33,Prostaglandin E2,Metformin,BI-D1870 (RSKi),A375R/A375S,Caffeine,RSK1/2-RNAi
SNRK_S518	MICALL1_S295	7.9508e-09	13	BTKi,BI-D1870 (RSKi),BI-D1870 (RSKi) + PMA,A375R/A375S,Caffeine,PD184352 (MEKi),RSK1/2-RNAi,Metformin
SNRK_S518	ZMYM4_S1181	1.54001e-08	13	PP2A‐B56i_G1S,IL33,Prostaglandin E2,BTKi,PD184352 (MEKi),Metformin
SNRK_S518	SCFD1_S303	2.88442e-08	13	IL33,BI-D1870 (RSKi),BI-D1870 (RSKi) + PMA,Caffeine,PD184352 (MEKi),Metformin
SNRK_S518	ATP13A1_S899	3.90211e-08	13	IL33,BTKi,BI-D1870 (RSKi),RSK1/2-RNAi,Metformin
SNRK_S518	PTDSS2_S16	3.90211e-08	13	IL33,BTKi,BI-D1870 (RSKi),BI-D1870 (RSKi) + PMA,Caffeine,Metformin
SNRK_S518	NCAPG_S973	9.26269e-08	13	IL33,Prostaglandin E2,Metformin,BI-D1870 (RSKi) + PMA,RSK1/2-RNAi
SNRK_S518	ATXN2L_S684	2.68792e-07	13	IL33,BI-D1870 (RSKi),BI-D1870 (RSKi) + PMA,A375R/A375S,RSK1/2-RNAi,Metformin
SNRK_S518	PHF8_S1021	3.45979e-07	13	PP2A‐B56i_G1S,IL33,Prostaglandin E2,BI-D1870 (RSKi),BI-D1870 (RSKi) + PMA,PD184352 (MEKi),Metformin
SNRK_S518	SAC3D1_S402	5.03968e-06	13	IL33,Prostaglandin E2,BTKi,BI-D1870 (RSKi) + PMA,Caffeine,mutKRT8_S73A/S73D,RSK1/2-RNAi,Metformin
SNRK_S518	RALGAPA1_S860	1.31698e-05	13	IL33,Prostaglandin E2,Metformin,A375R/A375S,Caffeine,PD184352 (MEKi),RSK1/2-RNAi
SNRK_S518	MORC2_S730	2.26205e-05	13	Etoposide,BTKi,BI-D1870 (RSKi),BI-D1870 (RSKi) + PMA,A375R/A375S,Metformin
SNRK_S518	GRAMD1A_S267	5.22905e-05	13	IL33,Metformin,BTKi
SNRK_S518	OTUD7B_S467	0.00482034	13	IL33,Metformin,mutKRT8_S73A/S73D,mutKRT8_S73D/WT,RSK1/2-RNAi
SNRK_S518	DYNC1LI2_S194	0.00735399	13	IL33,BTKi,BI-D1870 (RSKi),BI-D1870 (RSKi) + PMA,Caffeine,RSK1/2-RNAi,Metformin
SNRK_S518	RIN1_S351	1.46406e-09	12	mutIDH1_R132,Metformin,BI-D1870 (RSKi),PD184352 (MEKi),RSK1/2-RNAi
SNRK_S518	EHBP1L1_T284	2.65684e-09	12	BTKi,BI-D1870 (RSKi),Caffeine,PD184352 (MEKi),RSK1/2-RNAi,Metformin
SNRK_S518	PAXX_S152	5.33084e-09	12	IL33,Metformin,BTKi,BI-D1870 (RSKi) + PMA,A375R/A375S
SNRK_S518	CCNE1_S103	8.16085e-09	12	BTKi,Caffeine,RSK1/2-RNAi,Metformin
SNRK_S518	ARHGEF6_S488	1.15915e-08	12	mutIDH1_R132,IL33,Prostaglandin E2,BTKi,Caffeine
SNRK_S518	TBC1D10B_S22	1.62936e-08	12	IL33,BTKi,BI-D1870 (RSKi),A375R/A375S,RSK1/2-RNAi,Metformin
SNRK_S518	RBL1_T369	1.62936e-08	12	IL33,BTKi,Caffeine,Metformin
SNRK_S518	TMPO_T74	2.26788e-08	12	mutIDH1_R132,Prostaglandin E2,BTKi,Caffeine,Metformin
SNRK_S518	SH3BP1_S550	2.94259e-08	12	IL33,BTKi,BI-D1870 (RSKi),BI-D1870 (RSKi) + PMA,Caffeine,PD184352 (MEKi),Metformin
SNRK_S518	ORC2_T226	3.12743e-08	12	IL33,BTKi,BI-D1870 (RSKi) + PMA,JPH203 (LAT1i),Metformin
SNRK_S518	ANKRD28_S1011	3.12743e-08	12	Prostaglandin E2,BTKi,BI-D1870 (RSKi),mutKRT8_S73A/S73D,mutKRT8_S73D/WT,PD184352 (MEKi),RSK1/2-RNAi,Metformin
SNRK_S518	CNNM3_S700	4.27499e-08	12	mutIDH1_R132,IL33,BTKi,Caffeine,RSK1/2-RNAi,Metformin
SNRK_S518	PKP3_S238	4.27499e-08	12	BTKi,A375R/A375S,Caffeine,RSK1/2-RNAi,Metformin
SNRK_S518	PIKFYVE_S299	4.27499e-08	12	BTKi,BI-D1870 (RSKi),IL33,Pervanadate,RSK1/2-RNAi,Metformin
SNRK_S518	TJP2_S978	4.94498e-08	12	Etoposide,Metformin,Caffeine,JPH203 (LAT1i),RSK1/2-RNAi
SNRK_S518	WDR59_S822	5.79514e-08	12	IL33,BTKi,BI-D1870 (RSKi) + PMA,RSK1/2-RNAi,Metformin
SNRK_S518	MAP1S_S729	5.79514e-08	12	Prostaglandin E2,BI-D1870 (RSKi),BI-D1870 (RSKi) + PMA,Caffeine,RSK1/2-RNAi,Metformin
SNRK_S518	ULK1_S450	1.04037e-07	12	PP2A‐B56i_G1S,Etoposide,Prostaglandin E2,BTKi,A375R/A375S,Caffeine,RSK1/2-RNAi,Metformin
SNRK_S518	JPT1_T54	1.04037e-07	12	BTKi,BI-D1870 (RSKi),BI-D1870 (RSKi) + PMA,JPH203 (LAT1i),PD184352 (MEKi),RSK1/2-RNAi,Metformin
SNRK_S518	HDAC6_S22	1.04037e-07	12	IL33,BTKi,Caffeine,Metformin
SNRK_S518	NEK4_S563	1.04037e-07	12	IL33,Prostaglandin E2,BTKi,Caffeine,Metformin
SNRK_S518	ARHGAP45_S23	1.81498e-07	12	IL33,Prostaglandin E2,BTKi,Caffeine,Pervanadate,Metformin
SNRK_S518	ATXN2_S889	2.37361e-07	12	Prostaglandin E2,BTKi,BI-D1870 (RSKi),BI-D1870 (RSKi) + PMA,RSK1/2-RNAi,Metformin
SNRK_S518	ANKRD12_S149	2.37361e-07	12	IL33,BTKi,Caffeine,Metformin
SNRK_S518	PAK2_S2	2.37361e-07	12	mutIDH1_R132,Metformin,BTKi,BI-D1870 (RSKi),BI-D1870 (RSKi) + PMA,PD184352 (MEKi),RSK1/2-RNAi
SNRK_S518	RAPGEF6_S1094	3.08497e-07	12	IL33,BTKi,BI-D1870 (RSKi),BI-D1870 (RSKi) + PMA,PD184352 (MEKi),RSK1/2-RNAi,Metformin
SNRK_S518	PFKFB2_S483	3.08497e-07	12	BTKi,BI-D1870 (RSKi),BI-D1870 (RSKi) + PMA,A375R/A375S,Caffeine,PD184352 (MEKi),RSK1/2-RNAi,Metformin
SNRK_S518	FTSJ1_S271	8.31574e-07	12	IL33,BTKi,BI-D1870 (RSKi),BI-D1870 (RSKi) + PMA,A375R/A375S,PD184352 (MEKi),RSK1/2-RNAi,Metformin
SNRK_S518	MKI67_T2406	1.05169e-06	12	IL33,Prostaglandin E2,BI-D1870 (RSKi),BI-D1870 (RSKi) + PMA,Caffeine,JPH203 (LAT1i),RSK1/2-RNAi,Metformin
SNRK_S518	CD2AP_S458	1.65833e-06	12	mutIDH1_R132,Prostaglandin E2,RAS Overexp,BTKi,Pervanadate,Metformin
SNRK_S518	TPR_S1185	2.06834e-06	12	IL33,Prostaglandin E2,BTKi,JPH203 (LAT1i),RSK1/2-RNAi,Metformin
SNRK_S518	ANAPC4_S777	5.75013e-06	12	IL33,Metformin,BTKi,RSK1/2-RNAi
SNRK_S518	USP20_S132	5.10092e-05	12	IL33,Prostaglandin E2,Metformin,BTKi
SNRK_S518	CEP95_S449	5.99869e-05	12	IL33,Prostaglandin E2,BTKi,Caffeine,Metformin
SNRK_S518	RBM6_S1025	7.03742e-05	12	IL33,Prostaglandin E2,BTKi,Caffeine,Pervanadate,Metformin
SNRK_S518	CEP95_S451	9.61809e-05	12	IL33,Prostaglandin E2,BTKi,Caffeine,Metformin
SNRK_S518	ACSS2_S267	0.00023313	12	IL33,RAS Overexp,BI-D1870 (RSKi),BI-D1870 (RSKi) + PMA,Caffeine,PD184352 (MEKi),RSK1/2-RNAi,Metformin
SNRK_S518	RIOK1_S21	0.000877733	12	IL33,Prostaglandin E2,mutKRT8_S73A/S73D,mutKRT8_S73D/WT,RSK1/2-RNAi,Metformin
SNRK_S518	RBL1_S1041	0.0016037	12	IL33,BTKi,A375R/A375S,Caffeine,RSK1/2-RNAi,Metformin
SNRK_S518	SP100_S409	0.0107228	12	Etoposide,IL33,Prostaglandin E2,Metformin
SNRK_S518	NFX1_S50	6.67755e-09	11	RAS Overexp,BTKi,BI-D1870 (RSKi),PD184352 (MEKi),Metformin
SNRK_S518	MDM1_S263	1.23642e-08	11	IL33,BTKi,mutKRT8_S73A/S73D,mutKRT8_S73A/WT,mutKRT8_S73D/WT,Metformin
SNRK_S518	RASSF1_S207	1.66144e-08	11	IL33,Metformin,BTKi,JPH203 (LAT1i)
SNRK_S518	ZC3H11A_T321	2.21526e-08	11	IL33,BI-D1870 (RSKi),BI-D1870 (RSKi) + PMA,Pervanadate,RSK1/2-RNAi,Metformin
SNRK_S518	MTCL1_S263	2.21526e-08	11	Prostaglandin E2,Metformin,BTKi,BI-D1870 (RSKi) + PMA,A375R/A375S,RSK1/2-RNAi
SNRK_S518	SART3_S8	2.21526e-08	11	Prostaglandin E2,Metformin,BTKi,BI-D1870 (RSKi) + PMA
SNRK_S518	FBXW9_T55	2.58583e-08	11	Prostaglandin E2,BTKi,BI-D1870 (RSKi),BI-D1870 (RSKi) + PMA,Metformin
SNRK_S518	MED13_S395	2.93196e-08	11	IL33,BI-D1870 (RSKi),BI-D1870 (RSKi) + PMA,PD184352 (MEKi),RSK1/2-RNAi,Metformin
SNRK_S518	PRKAB2_S184	3.61887e-08	11	Etoposide,mutIDH1_R132,Metformin,BTKi,A375R/A375S,RSK1/2-RNAi
SNRK_S518	HELZ_S1317	5.01209e-08	11	IL33,Prostaglandin E2,BTKi,BI-D1870 (RSKi),BI-D1870 (RSKi) + PMA,PD184352 (MEKi),RSK1/2-RNAi
SNRK_S518	ARHGEF6_S684	5.01209e-08	11	mutIDH1_R132,IL33,Prostaglandin E2,RAS Overexp,BTKi,PD184352 (MEKi)
SNRK_S518	CEP72_S237	5.01209e-08	11	Prostaglandin E2,BTKi,Caffeine,JPH203 (LAT1i),Metformin
SNRK_S518	GTF3C3_S43	5.03087e-08	11	mutIDH1_R132,RAS Overexp,BTKi,IL33,Metformin
SNRK_S518	EHBP1_S408	5.03087e-08	11	IL33,RAS Overexp,BI-D1870 (RSKi),BI-D1870 (RSKi) + PMA,Caffeine,PD184352 (MEKi),RSK1/2-RNAi,Metformin
SNRK_S518	SMIM13_S60	6.52654e-08	11	Metformin,IL33,mutKRT8_S73A/S73D,mutKRT8_S73D/WT
SNRK_S518	RBL1_T385	6.52654e-08	11	IL33,Prostaglandin E2,BTKi,A375R/A375S,Caffeine,mutKRT8_S73A/S73D,Metformin
SNRK_S518	SIPA1L1_S1508	6.87395e-08	11	PP2A‐B56i_G1S,BI-D1870 (RSKi),BI-D1870 (RSKi) + PMA,mutKRT8_S73A/S73D,mutKRT8_S73D/WT,PD184352 (MEKi),Metformin
SNRK_S518	INCENP_T292	6.87395e-08	11	BTKi,BI-D1870 (RSKi),BI-D1870 (RSKi) + PMA,Caffeine,IL33,RSK1/2-RNAi,Metformin
SNRK_S518	DBF4_S359	6.87395e-08	11	Etoposide,Prostaglandin E2,BTKi,JPH203 (LAT1i),Metformin
SNRK_S518	ELAC2_S208	8.4158e-08	11	Etoposide,Metformin,BTKi,BI-D1870 (RSKi) + PMA,IL33,RSK1/2-RNAi
SNRK_S518	HPS5_S563	9.34072e-08	11	IL33,RAS Overexp,Caffeine,Metformin
SNRK_S518	PPFIA1_S1172	9.34072e-08	11	IL33,Prostaglandin E2,BTKi,BI-D1870 (RSKi) + PMA,Caffeine,Metformin
SNRK_S518	EMSY_S238	9.34072e-08	11	IL33,Prostaglandin E2,Caffeine,Metformin
SNRK_S518	PQBP1_S247	9.34072e-08	11	PP2A‐B56i_G1S,IL33,Prostaglandin E2,BTKi,BI-D1870 (RSKi),BI-D1870 (RSKi) + PMA,Metformin
SNRK_S518	KNL1_S60	1.07895e-07	11	PP2A‐B56i_G1S,Prostaglandin E2,BTKi,IL33,Metformin
SNRK_S518	AKIRIN2_S21	1.25824e-07	11	IL33,Prostaglandin E2,BTKi,PD184352 (MEKi),RSK1/2-RNAi,Metformin
SNRK_S518	RBBP6_S516	1.25824e-07	11	IL33,Prostaglandin E2,BTKi,Caffeine,Metformin
SNRK_S518	CCP110_S366	1.37566e-07	11	IL33,Prostaglandin E2,Metformin,BI-D1870 (RSKi),BI-D1870 (RSKi) + PMA,PD184352 (MEKi),RSK1/2-RNAi
SNRK_S518	THRAP3_S408	1.68099e-07	11	Etoposide,IL33,Metformin,BI-D1870 (RSKi),RSK1/2-RNAi
SNRK_S518	TAF7_S201	2.22829e-07	11	Etoposide,BTKi,Caffeine,mutKRT8_S73A/S73D,mutKRT8_S73A/WT,mutKRT8_S73D/WT,Metformin
SNRK_S518	SETD2_S131	2.93196e-07	11	IL33,Metformin,BTKi,Caffeine,JPH203 (LAT1i)
SNRK_S518	CHD1_S90	2.93196e-07	11	PP2A‐B56i_G1S,IL33,Prostaglandin E2,Metformin
SNRK_S518	JMY_S115	2.93196e-07	11	IL33,BTKi,RSK1/2-RNAi,Metformin
SNRK_S518	FRYL_T1959	2.93196e-07	11	RAS Overexp,BTKi,BI-D1870 (RSKi),Metformin
SNRK_S518	CHMP2B_S199	3.83077e-07	11	mutIDH1_R132,RAS Overexp,BTKi,IL33,Metformin
SNRK_S518	EEF1B2_S95	6.41136e-07	11	Etoposide,Prostaglandin E2,BI-D1870 (RSKi),BI-D1870 (RSKi) + PMA,PD184352 (MEKi),RSK1/2-RNAi,Metformin
SNRK_S518	WDR62_S49	8.21778e-07	11	Etoposide,IL33,BI-D1870 (RSKi) + PMA,A375R/A375S,Vemurafenib,Metformin
SNRK_S518	RIOK2_S442	8.21778e-07	11	IL33,RAS Overexp,BTKi,BI-D1870 (RSKi),PD184352 (MEKi),RSK1/2-RNAi,Metformin
SNRK_S518	PANK2_S189	1.04721e-06	11	IL33,BTKi,BI-D1870 (RSKi) + PMA,PD184352 (MEKi),RSK1/2-RNAi,Metformin
SNRK_S518	BRCA1_S1191	1.04721e-06	11	Etoposide,IL33,Caffeine,Metformin
SNRK_S518	GLCCI1_S303	1.6729e-06	11	IL33,Prostaglandin E2,BTKi,Metformin
SNRK_S518	RAB11FIP1_S202	2.09809e-06	11	IL33,BTKi,Caffeine,Metformin
SNRK_S518	BAZ2A_S1783	2.14785e-06	11	IL33,BTKi,RSK1/2-RNAi,Metformin
SNRK_S518	GSK3B_S9	2.61854e-06	11	PP2A‐B56i_G1S,BI-D1870 (RSKi),BI-D1870 (RSKi) + PMA,Caffeine,PD184352 (MEKi),RSK1/2-RNAi,Metformin
SNRK_S518	WASHC2A_S288	4.02269e-06	11	PP2A‐B56i_G1S,Etoposide,Prostaglandin E2,BTKi,BI-D1870 (RSKi),BI-D1870 (RSKi) + PMA,A375R/A375S,PD184352 (MEKi),RSK1/2-RNAi
SNRK_S518	ARHGAP12_S215	4.42818e-06	11	IL33,Metformin,BTKi,mutKRT8_S73A/S73D,mutKRT8_S73D/WT,RSK1/2-RNAi
SNRK_S518	LARP1_T649	6.07387e-06	11	IL33,BTKi,BI-D1870 (RSKi),BI-D1870 (RSKi) + PMA,Caffeine,PD184352 (MEKi),RSK1/2-RNAi,Metformin
SNRK_S518	RIPOR1_S351	6.07387e-06	11	RAS Overexp,BI-D1870 (RSKi),Caffeine,PD184352 (MEKi),RSK1/2-RNAi,Metformin
SNRK_S518	TFIP11_S210	6.07387e-06	11	mutIDH1_R132,IL33,Metformin,BTKi,Caffeine
SNRK_S518	AKAP13_S1929	7.41825e-06	11	IL33,A375R/A375S,Caffeine,Metformin
SNRK_S518	NSD2_T544	1.32131e-05	11	IL33,Prostaglandin E2,RSK1/2-RNAi,Metformin
SNRK_S518	GIT1_S385	6.26489e-05	11	Etoposide,Prostaglandin E2,BI-D1870 (RSKi),PD184352 (MEKi),RSK1/2-RNAi,Metformin
SNRK_S518	SEPTIN7_T426	7.34327e-05	11	IL33,BTKi,BI-D1870 (RSKi),BI-D1870 (RSKi) + PMA,Caffeine,PD184352 (MEKi),RSK1/2-RNAi,Metformin
SNRK_S518	TBC1D10B_S678	8.58564e-05	11	IL33,RAS Overexp,BTKi,BI-D1870 (RSKi),Pervanadate,RSK1/2-RNAi,Metformin
SNRK_S518	ATRX_S731	0.000135261	11	IL33,Prostaglandin E2,Caffeine,Metformin
SNRK_S518	CAMSAP2_S599	0.000181069	11	IL33,BTKi,BI-D1870 (RSKi),BI-D1870 (RSKi) + PMA,PD184352 (MEKi),RSK1/2-RNAi,Metformin
SNRK_S518	ANKS1A_S647	0.000240335	11	IL33,Prostaglandin E2,Metformin,BTKi
SNRK_S518	ANKRD17_S2067	0.000413427	11	Prostaglandin E2,BTKi,BI-D1870 (RSKi),BI-D1870 (RSKi) + PMA,RSK1/2-RNAi,Metformin
SNRK_S518	DDX51_S83	0.000997087	11	IL33,BTKi,mutKRT8_S431D/WT,mutKRT8_S73A/WT,mutKRT8_S73D/WT,Metformin
SNRK_S518	ZNHIT3_S80	0.0017831	11	IL33,BTKi,Vemurafenib,Metformin
SNRK_S518	EIF5B_S107	0.00342049	11	Etoposide,IL33,Prostaglandin E2,A375R/A375S,Metformin
SNRK_S518	UNKL_S15	2.33372e-08	10	IL33,BI-D1870 (RSKi),Metformin
SNRK_S518	DOT1L_S297	2.33372e-08	10	BTKi,JPH203 (LAT1i),Metformin
SNRK_S518	SNAPC4_S599	3.13845e-08	10	Metformin,BTKi,Caffeine
SNRK_S518	ELL_S309	3.13845e-08	10	mutIDH1_R132,IL33,RAS Overexp,Metformin,Caffeine
SNRK_S518	ANP32A_S17	4.1846e-08	10	PP2A‐B56i_G1S,mutIDH1_R132,IL33,BI-D1870 (RSKi),BI-D1870 (RSKi) + PMA,PD184352 (MEKi),RSK1/2-RNAi
SNRK_S518	FAM193A_S293	4.1846e-08	10	Prostaglandin E2,Metformin,BTKi,BI-D1870 (RSKi) + PMA
SNRK_S518	CDT1_S31	4.1846e-08	10	IL33,BI-D1870 (RSKi) + PMA,A375R/A375S,mutKRT8_S431D/WT,mutKRT8_S73A/S73D,mutKRT8_S73A/WT,mutKRT8_S73D/WT
SNRK_S518	AVL9_S244	5.53447e-08	10	IL33,BI-D1870 (RSKi),BI-D1870 (RSKi) + PMA,Caffeine,RSK1/2-RNAi,Metformin
SNRK_S518	THRAP3_S406	9.4652e-08	10	Etoposide,IL33,BI-D1870 (RSKi),RSK1/2-RNAi,Metformin
SNRK_S518	DENND4B_S1092	1.64458e-07	10	IL33,BTKi,RSK1/2-RNAi,Metformin
SNRK_S518	MTMR4_S629	1.64458e-07	10	IL33,BTKi,Caffeine,Metformin
SNRK_S518	ZNF592_S368	2.21952e-07	10	Prostaglandin E2,Metformin,A375R/A375S,IL33
SNRK_S518	PSD4_S1019	2.21952e-07	10	IL33,Prostaglandin E2,Metformin,BTKi
SNRK_S518	POLDIP3_S368	2.55623e-07	10	IL33,BTKi,BI-D1870 (RSKi),BI-D1870 (RSKi) + PMA,A375R/A375S,JPH203 (LAT1i),RSK1/2-RNAi
SNRK_S518	RPRD2_S758	2.96817e-07	10	Prostaglandin E2,BTKi,Caffeine,Metformin
SNRK_S518	PRRC2A_T782	2.96817e-07	10	IL33,BI-D1870 (RSKi),BI-D1870 (RSKi) + PMA,Pervanadate,Metformin
SNRK_S518	PALB2_S660	3.22892e-07	10	Prostaglandin E2,BTKi,Caffeine,RSK1/2-RNAi,Metformin
SNRK_S518	RAF1_S259	3.9353e-07	10	RAS Overexp,A375R/A375S,IL33,PD184352 (MEKi),RSK1/2-RNAi,Metformin
SNRK_S518	UBR4_S181	3.9353e-07	10	IL33,Prostaglandin E2,Metformin,BI-D1870 (RSKi),BI-D1870 (RSKi) + PMA,Caffeine,PD184352 (MEKi)
SNRK_S518	ULK1_S469	3.9353e-07	10	Etoposide,Prostaglandin E2,BTKi,RSK1/2-RNAi,Metformin
SNRK_S518	MAST2_S900	3.9353e-07	10	Etoposide,BTKi,Caffeine,Metformin
SNRK_S518	RPL29_S31	3.9353e-07	10	PP2A‐B56i_G1S,mutIDH1_R132,IL33,RAS Overexp,BI-D1870 (RSKi),BI-D1870 (RSKi) + PMA,RSK1/2-RNAi
SNRK_S518	RETREG3_T310	5.07106e-07	10	Etoposide,Prostaglandin E2,Metformin
SNRK_S518	TMEM185B_S333	5.17532e-07	10	BTKi,BI-D1870 (RSKi),Caffeine,PD184352 (MEKi),RSK1/2-RNAi,Metformin
SNRK_S518	ACBD5_S418	5.17532e-07	10	PP2A‐B56i_G1S,BI-D1870 (RSKi),BI-D1870 (RSKi) + PMA,IL33,PD184352 (MEKi),Metformin
SNRK_S518	CCDC9_S80	8.75028e-07	10	BTKi,BI-D1870 (RSKi),BI-D1870 (RSKi) + PMA,Caffeine,IL33,Metformin
SNRK_S518	RALGAPA1_S773	8.75028e-07	10	IL33,BI-D1870 (RSKi),A375R/A375S,PD184352 (MEKi),RSK1/2-RNAi,Metformin
SNRK_S518	ATRX_S1527	9.62601e-07	10	BTKi,Caffeine,IL33,JPH203 (LAT1i),RSK1/2-RNAi,Metformin
SNRK_S518	MKI67_S1207	1.12587e-06	10	Prostaglandin E2,BTKi,BI-D1870 (RSKi),BI-D1870 (RSKi) + PMA,Caffeine,IL33,JPH203 (LAT1i),Metformin
SNRK_S518	SCYL1_S754	1.12587e-06	10	Etoposide,BTKi,BI-D1870 (RSKi),BI-D1870 (RSKi) + PMA,PD184352 (MEKi),Metformin
SNRK_S518	RBM15_S741	1.12587e-06	10	Etoposide,IL33,BTKi,Metformin
SNRK_S518	TASOR_S979	1.43917e-06	10	Prostaglandin E2,Metformin,Caffeine,Pervanadate
SNRK_S518	IL6ST_S667	1.43917e-06	10	mutIDH1_R132,BI-D1870 (RSKi) + PMA,Caffeine,Metformin
SNRK_S518	MYBBP1A_S1290	1.43917e-06	10	PP2A‐B56i_G1S,BI-D1870 (RSKi),BI-D1870 (RSKi) + PMA,IL33,JPH203 (LAT1i),Metformin
SNRK_S518	MICALL1_S621	1.43917e-06	10	RAS Overexp,BTKi,IL33,PD184352 (MEKi),RSK1/2-RNAi,Metformin
SNRK_S518	BRAF_S446	1.82824e-06	10	IL33,RAS Overexp,Metformin,BTKi,BI-D1870 (RSKi),BI-D1870 (RSKi) + PMA,Caffeine,PD184352 (MEKi)
SNRK_S518	ABL2_S631	1.82824e-06	10	mutIDH1_R132,IL33,RAS Overexp,BTKi,BI-D1870 (RSKi) + PMA,PD184352 (MEKi),RSK1/2-RNAi,Metformin
SNRK_S518	CAMSAP2_S1148	2.13179e-06	10	IL33,Metformin,BTKi,mutKRT8_S73A/S73D,mutKRT8_S73D/WT,RSK1/2-RNAi
SNRK_S518	TACC2_S2359	2.30876e-06	10	mutIDH1_R132,IL33,RAS Overexp,BI-D1870 (RSKi),PD184352 (MEKi),RSK1/2-RNAi,Metformin
SNRK_S518	ORC1_S273	2.30876e-06	10	Prostaglandin E2,IL33,JPH203 (LAT1i),Metformin
SNRK_S518	AKAP13_S2728	2.30876e-06	10	IL33,Prostaglandin E2,BI-D1870 (RSKi),Caffeine,Metformin
SNRK_S518	ANKZF1_S361	2.30876e-06	10	IL33,BI-D1870 (RSKi),BI-D1870 (RSKi) + PMA,Caffeine,PD184352 (MEKi),Metformin
SNRK_S518	PTPN12_S673	2.89916e-06	10	IL33,BI-D1870 (RSKi),BI-D1870 (RSKi) + PMA,A375R/A375S,Caffeine,PD184352 (MEKi),RSK1/2-RNAi,Metformin
SNRK_S518	ORC1_S199	2.89916e-06	10	Etoposide,IL33,Prostaglandin E2,Caffeine,JPH203 (LAT1i),Metformin
SNRK_S518	RABGAP1_T996	2.89916e-06	10	IL33,Prostaglandin E2,Metformin,BI-D1870 (RSKi) + PMA,RSK1/2-RNAi
SNRK_S518	ZDHHC5_S694	3.62095e-06	10	IL33,Prostaglandin E2,BTKi,RSK1/2-RNAi,Metformin
SNRK_S518	PFKFB2_S493	4.49922e-06	10	BTKi,BI-D1870 (RSKi) + PMA,A375R/A375S,RSK1/2-RNAi,Metformin
SNRK_S518	LRRFIP1_S16	6.84602e-06	10	PP2A‐B56i_G1S,BTKi,JPH203 (LAT1i),Metformin
SNRK_S518	ARAF_S186	8.38692e-06	10	IL33,BI-D1870 (RSKi),BI-D1870 (RSKi) + PMA,A375R/A375S,Caffeine,PD184352 (MEKi),RSK1/2-RNAi,Metformin
SNRK_S518	PPFIBP1_S466	8.38692e-06	10	Etoposide,IL33,mutKRT8_S73A/S73D,mutKRT8_S73A/WT,mutKRT8_S73D/WT,RSK1/2-RNAi,Metformin
SNRK_S518	FXR2_S453	1.02302e-05	10	IL33,BI-D1870 (RSKi) + PMA,A375R/A375S,PD184352 (MEKi),RSK1/2-RNAi,Metformin
SNRK_S518	MARK2_S456	1.02302e-05	10	Prostaglandin E2,BTKi,BI-D1870 (RSKi),IL33,RSK1/2-RNAi,Metformin
SNRK_S518	GLCCI1_S107	1.81202e-05	10	IL33,BI-D1870 (RSKi),BI-D1870 (RSKi) + PMA,PD184352 (MEKi),Pervanadate,Metformin
SNRK_S518	ERCC6L_S1028	1.81202e-05	10	mutIDH1_R132,Prostaglandin E2,BTKi,Vemurafenib,Metformin
SNRK_S518	PTPN14_S314	2.27944e-05	10	IL33,Caffeine,PD184352 (MEKi),RSK1/2-RNAi,Metformin
SNRK_S518	KDM2B_S975	2.64709e-05	10	IL33,Prostaglandin E2,BTKi,Metformin
SNRK_S518	KDM2B_S979	3.06726e-05	10	IL33,Prostaglandin E2,BTKi,Metformin
SNRK_S518	TMX2_S288	3.68925e-05	10	RAS Overexp,Caffeine,IL33,PD184352 (MEKi),RSK1/2-RNAi,Metformin
SNRK_S518	USP20_S134	4.09214e-05	10	IL33,Prostaglandin E2,Metformin
SNRK_S518	DOCK7_S888	6.07762e-05	10	PP2A‐B56i_G1S,IL33,BI-D1870 (RSKi),PD184352 (MEKi),Metformin
SNRK_S518	RALGAPA1_S861	0.000152921	10	Prostaglandin E2,Metformin,A375R/A375S,Caffeine,IL33,RSK1/2-RNAi
SNRK_S518	CIT_S440	0.000152921	10	IL33,Prostaglandin E2,Caffeine,RSK1/2-RNAi,Metformin
SNRK_S518	ANKIB1_S737	0.000234613	10	BTKi,Caffeine,PD184352 (MEKi),RSK1/2-RNAi,Metformin
SNRK_S518	EGLN1_S125	0.000269385	10	Prostaglandin E2,BTKi,BI-D1870 (RSKi),BI-D1870 (RSKi) + PMA,IL33,Metformin
SNRK_S518	SLC16A1_S461	0.000308652	10	IL33,Caffeine,RSK1/2-RNAi,Metformin
SNRK_S518	DDX20_S678	0.000962814	10	Metformin,A375R/A375S,IL33,mutKRT8_S73A/S73D
SNRK_S518	AFF4_S706	0.00136361	10	Etoposide,Metformin,BTKi,A375R/A375S
SNRK_S518	WASHC2A_S539	0.00170647	10	Prostaglandin E2,BTKi,Caffeine,RSK1/2-RNAi,Metformin
SNRK_S518	YJU2_S211	0.0021047	10	IL33,BTKi,BI-D1870 (RSKi) + PMA,A375R/A375S,Metformin
SNRK_S518	YJU2_S213	0.00306509	10	IL33,BTKi,BI-D1870 (RSKi) + PMA,A375R/A375S,Metformin
SNRK_S518	UPF1_S1107	0.00323188	10	Prostaglandin E2,BTKi,Caffeine,mutKRT8_S73A/S73D,Metformin
SNRK_S518	HUWE1_S3919	0.0215913	10	BTKi,BI-D1870 (RSKi),BI-D1870 (RSKi) + PMA,mutKRT8_S73A/S73D,PD184352 (MEKi),RSK1/2-RNAi,Metformin
SNRK_S518	DAPP1_S276	1.16072e-07	9	IL33,Metformin,BTKi
SNRK_S518	RBL2_T401	1.52094e-07	9	IL33,BTKi,Metformin
SNRK_S518	LRRFIP1_S735	1.52094e-07	9	Metformin,BTKi,BI-D1870 (RSKi),BI-D1870 (RSKi) + PMA,PD184352 (MEKi),RSK1/2-RNAi
SNRK_S518	PPP6R2_S771	1.97722e-07	9	BTKi,BI-D1870 (RSKi),BI-D1870 (RSKi) + PMA,PD184352 (MEKi),Metformin
SNRK_S518	PAG1_S295	2.55126e-07	9	IL33,BTKi,A375R/A375S,Metformin
SNRK_S518	DBF4_S381	3.2688e-07	9	Etoposide,BTKi,Caffeine,JPH203 (LAT1i),Metformin
SNRK_S518	MAP4K3_S329	3.2688e-07	9	Caffeine,mutKRT8_S73A/S73D,mutKRT8_S73A/WT,mutKRT8_S73D/WT,Metformin
SNRK_S518	AKAP12_S371	3.2688e-07	9	Etoposide,BI-D1870 (RSKi),BI-D1870 (RSKi) + PMA,A375R/A375S,PD184352 (MEKi),RSK1/2-RNAi,Metformin
SNRK_S518	RGS14_S288	3.2688e-07	9	IL33,Prostaglandin E2,BTKi,Metformin
SNRK_S518	FAM169A_S526	4.16029e-07	9	IL33,BI-D1870 (RSKi),BI-D1870 (RSKi) + PMA,Caffeine,RSK1/2-RNAi,Metformin
SNRK_S518	ADGRE5_S831	5.26154e-07	9	BTKi,BI-D1870 (RSKi),BI-D1870 (RSKi) + PMA,Caffeine,PD184352 (MEKi),RSK1/2-RNAi
SNRK_S518	JPH1_S452	6.61451e-07	9	Prostaglandin E2,Metformin,mutKRT8_S431D/WT,mutKRT8_S73A/S73D,mutKRT8_S73A/WT,mutKRT8_S73D/WT
SNRK_S518	PLEKHN1_S559	6.61451e-07	9	A375R/A375S,Caffeine,Metformin
SNRK_S518	CARMIL2_S1381	7.65446e-07	9	IL33,Prostaglandin E2,BTKi,BI-D1870 (RSKi),BI-D1870 (RSKi) + PMA,PD184352 (MEKi),RSK1/2-RNAi
SNRK_S518	SGO1_S436	7.65446e-07	9	Prostaglandin E2,BTKi,BI-D1870 (RSKi),Metformin
SNRK_S518	SYNRG_S812	8.26813e-07	9	Prostaglandin E2,Metformin,Caffeine
SNRK_S518	CSNK2B_S209	8.26813e-07	9	Etoposide,mutIDH1_R132,IL33,RAS Overexp,BI-D1870 (RSKi),BI-D1870 (RSKi) + PMA,A375R/A375S,JPH203 (LAT1i)
SNRK_S518	INPP5D_S971	1.00596e-06	9	IL33,BTKi,Caffeine,Metformin
SNRK_S518	ATAD2B_S1347	1.02793e-06	9	IL33,BTKi,Metformin
SNRK_S518	ITPKB_T33	1.27139e-06	9	IL33,BI-D1870 (RSKi),RSK1/2-RNAi,Metformin
SNRK_S518	DENND4A_S1511	1.69476e-06	9	IL33,RAS Overexp,Metformin,BI-D1870 (RSKi) + PMA,RSK1/2-RNAi
SNRK_S518	ATRIP_S239	1.69476e-06	9	BTKi,BI-D1870 (RSKi),JPH203 (LAT1i),Metformin
SNRK_S518	SLTM_S1014	1.69476e-06	9	IL33,Prostaglandin E2,BTKi,BI-D1870 (RSKi),A375R/A375S,Metformin
SNRK_S518	ZNF462_S688	1.69476e-06	9	Prostaglandin E2,IL33,JPH203 (LAT1i),RSK1/2-RNAi,Metformin
SNRK_S518	FAM234B_S62	1.91686e-06	9	RAS Overexp,Metformin,BTKi,BI-D1870 (RSKi) + PMA
SNRK_S518	SMN1_S28	2.17464e-06	9	Etoposide,RAS Overexp,Metformin,BI-D1870 (RSKi) + PMA,RSK1/2-RNAi
SNRK_S518	ATXN2_S684	2.17464e-06	9	IL33,Prostaglandin E2,BTKi,BI-D1870 (RSKi),BI-D1870 (RSKi) + PMA
SNRK_S518	DUS3L_T273	2.77069e-06	9	Prostaglandin E2,Metformin,BTKi,BI-D1870 (RSKi) + PMA,RSK1/2-RNAi
SNRK_S518	TICRR_T1105	2.77069e-06	9	PP2A‐B56i_G1S,BTKi,JPH203 (LAT1i),Metformin
SNRK_S518	BUB1B_S1043	2.77069e-06	9	PP2A‐B56i_G1S,Prostaglandin E2,mutKRT8_S73A/S73D,mutKRT8_S73D/WT,Metformin
SNRK_S518	TRAF3IP1_S476	3.43267e-06	9	IL33,BI-D1870 (RSKi),mutKRT8_S73A/S73D,mutKRT8_S73A/WT,mutKRT8_S73D/WT,PD184352 (MEKi),Metformin
SNRK_S518	UCHL3_S130	3.50653e-06	9	Prostaglandin E2,Metformin,BTKi,mutKRT8_S73A/S73D,mutKRT8_S73D/WT
SNRK_S518	AXIN1_S77	3.50653e-06	9	IL33,Prostaglandin E2,BTKi,Caffeine,RSK1/2-RNAi,Metformin
SNRK_S518	CDKN1A_S130	4.13481e-06	9	Etoposide,BI-D1870 (RSKi),PD184352 (MEKi),RSK1/2-RNAi,Metformin
SNRK_S518	YAP1_S109	4.13481e-06	9	IL33,RAS Overexp,BI-D1870 (RSKi) + PMA,Caffeine,PD184352 (MEKi),Metformin
SNRK_S518	YAP1_S109	4.13481e-06	9	IL33,RAS Overexp,BI-D1870 (RSKi) + PMA,Caffeine,PD184352 (MEKi),Metformin
SNRK_S518	FYTTD1_S16	4.40967e-06	9	BTKi,BI-D1870 (RSKi),Caffeine,IL33,RSK1/2-RNAi,Metformin
SNRK_S518	EIF4G3_S495	4.40967e-06	9	IL33,BTKi,BI-D1870 (RSKi),BI-D1870 (RSKi) + PMA,A375R/A375S,Caffeine
SNRK_S518	DMXL1_S918	4.40967e-06	9	BTKi,BI-D1870 (RSKi) + PMA,IL33,RSK1/2-RNAi,Metformin
SNRK_S518	SGO2_T845	4.40967e-06	9	Etoposide,BTKi,JPH203 (LAT1i),Metformin
SNRK_S518	TSC2_S1449	4.40967e-06	9	Prostaglandin E2,Caffeine,PD184352 (MEKi),Metformin
SNRK_S518	DIS3L2_S139	5.51209e-06	9	IL33,RAS Overexp,BI-D1870 (RSKi),PD184352 (MEKi),Metformin
SNRK_S518	HIRA_T586	5.51209e-06	9	IL33,Prostaglandin E2,BTKi,Pervanadate,Metformin
SNRK_S518	PHF20_S488	5.51209e-06	9	IL33,Prostaglandin E2,Metformin,JPH203 (LAT1i)
SNRK_S518	MAML1_S45	5.51209e-06	9	BTKi,BI-D1870 (RSKi) + PMA,IL33,RSK1/2-RNAi,Metformin
SNRK_S518	PLCL2_T584	5.51209e-06	9	mutIDH1_R132,IL33,BTKi,BI-D1870 (RSKi),Metformin
SNRK_S518	PLCL2_S1113	6.85074e-06	9	IL33,BTKi,BI-D1870 (RSKi) + PMA,RSK1/2-RNAi,Metformin
SNRK_S518	DTX3L_S9	6.85074e-06	9	mutIDH1_R132,RAS Overexp,BTKi,A375R/A375S,Caffeine,RSK1/2-RNAi,Metformin
SNRK_S518	NUSAP1_S135	6.85074e-06	9	Etoposide,IL33,PD184352 (MEKi),Metformin
SNRK_S518	TFDP2_S24	8.46818e-06	9	Prostaglandin E2,Caffeine,JPH203 (LAT1i),Metformin
SNRK_S518	SNRK_S569	9.93568e-06	9	IL33,Metformin,BI-D1870 (RSKi) + PMA
SNRK_S518	DENND4A_S1015	1.04133e-05	9	Etoposide,IL33,BI-D1870 (RSKi),BI-D1870 (RSKi) + PMA,PD184352 (MEKi),RSK1/2-RNAi,Metformin
SNRK_S518	BUB1_S655	1.04133e-05	9	BTKi,Caffeine,IL33,JPH203 (LAT1i),Metformin
SNRK_S518	KIF1B_S1057	1.27418e-05	9	IL33,Metformin,Caffeine,PD184352 (MEKi),RSK1/2-RNAi
SNRK_S518	ZSCAN5A_S296	1.55174e-05	9	BTKi,A375R/A375S,Vemurafenib,Metformin
SNRK_S518	ZC3HC1_S395	1.55174e-05	9	Etoposide,IL33,RAS Overexp,BTKi,Caffeine,Metformin
SNRK_S518	GLCCI1_S223	1.88124e-05	9	IL33,Metformin,BTKi,BI-D1870 (RSKi) + PMA,Caffeine
SNRK_S518	MYCBP2_S3505	2.27084e-05	9	Prostaglandin E2,BTKi,IL33,Metformin
SNRK_S518	RNF213_S1258	2.72979e-05	9	IL33,RAS Overexp,BI-D1870 (RSKi),PD184352 (MEKi),RSK1/2-RNAi,Metformin
SNRK_S518	MAP3K1_S1018	2.72979e-05	9	BTKi,Pervanadate,RSK1/2-RNAi,Metformin
SNRK_S518	TACC3_S71	3.26847e-05	9	BI-D1870 (RSKi),Caffeine,JPH203 (LAT1i),PD184352 (MEKi),RSK1/2-RNAi,Metformin
SNRK_S518	SPEN_S725	3.89854e-05	9	Etoposide,IL33,mutKRT8_S73A/S73D,mutKRT8_S73D/WT,Metformin
SNRK_S518	ATRIP_S224	3.89854e-05	9	Etoposide,RAS Overexp,BI-D1870 (RSKi) + PMA,mutKRT8_S73A/S73D,mutKRT8_S73A/WT,mutKRT8_S73D/WT,RSK1/2-RNAi,Metformin
SNRK_S518	MKI67_T1503	3.89854e-05	9	IL33,BI-D1870 (RSKi),BI-D1870 (RSKi) + PMA,JPH203 (LAT1i),Metformin
SNRK_S518	HJURP_S486	3.89854e-05	9	Prostaglandin E2,BTKi,Vemurafenib,Metformin
SNRK_S518	CLASP1_S600	3.9894e-05	9	Prostaglandin E2,Metformin,BI-D1870 (RSKi),BI-D1870 (RSKi) + PMA,Caffeine,IL33,RSK1/2-RNAi
SNRK_S518	WASHC2A_S284	4.63304e-05	9	Etoposide,Prostaglandin E2,BI-D1870 (RSKi),BI-D1870 (RSKi) + PMA,A375R/A375S,Caffeine,PD184352 (MEKi),RSK1/2-RNAi
SNRK_S518	UBE2O_S401	6.47532e-05	9	IL33,BTKi,Caffeine,Metformin
SNRK_S518	LIN54_T280	8.93265e-05	9	IL33,BTKi,Caffeine,Metformin
SNRK_S518	OTUD5_S64	8.93265e-05	9	PP2A‐B56i_G1S,IL33,Metformin,BTKi,BI-D1870 (RSKi) + PMA,RSK1/2-RNAi
SNRK_S518	MAP1A_S1818	0.000164042	9	mutIDH1_R132,Prostaglandin E2,RAS Overexp,A375R/A375S,PD184352 (MEKi),RSK1/2-RNAi,Metformin
SNRK_S518	AKAP1_T533	0.000218723	9	IL33,Metformin,BTKi,RSK1/2-RNAi
SNRK_S518	RB1_S37	0.000273425	9	IL33,Metformin,BI-D1870 (RSKi) + PMA,A375R/A375S,mutKRT8_S73A/S73D,mutKRT8_S73D/WT
SNRK_S518	GPATCH2L_S86	0.000330615	9	Etoposide,IL33,Prostaglandin E2,BTKi,mutKRT8_S73A/S73D
SNRK_S518	PRRC2B_S416	0.000330615	9	PP2A‐B56i_G1S,IL33,BTKi,Metformin
SNRK_S518	PATL1_S177	0.000377689	9	Prostaglandin E2,Metformin,A375R/A375S,IL33
SNRK_S518	CHTF18_S871	0.0010963	9	Etoposide,IL33,BI-D1870 (RSKi) + PMA,RSK1/2-RNAi,Metformin
SNRK_S518	PI4KB_S428	0.00128018	9	mutIDH1_R132,IL33,Metformin,BI-D1870 (RSKi),BI-D1870 (RSKi) + PMA,RSK1/2-RNAi
SNRK_S518	CEP170_S1241	0.00133343	9	IL33,BTKi,BI-D1870 (RSKi),PD184352 (MEKi),RSK1/2-RNAi
SNRK_S518	ACACA_S29	0.00177483	9	IL33,Prostaglandin E2,Metformin,RSK1/2-RNAi
SNRK_S518	PDLIM4_S112	0.00234162	9	IL33,BTKi,BI-D1870 (RSKi),BI-D1870 (RSKi) + PMA,RSK1/2-RNAi,Metformin
SNRK_S518	STK11IP_S761	0.00245128	9	IL33,BTKi,Caffeine,Metformin
SNRK_S518	NIBAN1_S602	0.00245128	9	PP2A‐B56i_G1S,IL33,RAS Overexp,BTKi,A375R/A375S,PD184352 (MEKi),Metformin
SNRK_S518	DNAJC1_S479	0.00256346	9	IL33,BTKi,Metformin
SNRK_S518	MVB12A_S170	0.0036713	9	PP2A‐B56i_G1S,RAS Overexp,BI-D1870 (RSKi) + PMA,Caffeine,PD184352 (MEKi),RSK1/2-RNAi,Metformin
SNRK_S518	ESS2_S391	0.00590737	9	Prostaglandin E2,BTKi,BI-D1870 (RSKi),A375R/A375S,Caffeine,Metformin
SNRK_S518	MAP1B_S2211	0.00708544	9	PP2A‐B56i_G1S,BI-D1870 (RSKi),BI-D1870 (RSKi) + PMA,A375R/A375S,Caffeine,PD184352 (MEKi),Pervanadate,RSK1/2-RNAi,Metformin

## Sheet: S518 UDDU
SNRK site	Co-regulated site	FET p-Value	UDDU Frequency	Exp_code
SNRK_S518	NR2C2_S219	3.22892e-07	10	Etoposide,Metformin,BI-D1870 (RSKi) + PMA,Pervanadate
SNRK_S518	RTN4_S182	0.0169232	10	mutIDH1_R132,IL33,RAS Overexp,Caffeine,Metformin
SNRK_S518	CEP41_S363	2.55126e-07	9	mutIDH1_R132,RAS Overexp,RSK1/2-RNAi,Metformin
SNRK_S518	SRSF1_S2	3.2688e-07	9	mutIDH1_R132,RAS Overexp,Metformin,A375R/A375S
SNRK_S518	SRRM2_S1257	6.61451e-07	9	mutIDH1_R132,RAS Overexp,Pervanadate,Metformin

## Sheet: S569 UUDD
SNRK site	Co-regulated PsOPs	FET p-Value	UUDD Frequency	Exp_code
SNRK_S569	NCAPG_S973	1.34814e-15	20	IL33,Inf_EV-A71,Metformin,BI-D1870 (RSKi) + PMA,Safranal
SNRK_S569	NCAPG_S975	7.47352e-15	20	IL33,Inf_EV-A71,Metformin,BI-D1870 (RSKi) + PMA,Safranal
SNRK_S569	UBE4B_S105	8.13546e-13	19	IL33,Inf_EV-A71,Metformin,Crizotinib (RTKi),PD184352 (MEKi),Sorafenib,Safranal
SNRK_S569	EEF1B2_S106	2.03479e-11	19	IL33,Inf_EV-A71,Metformin,BI-D1870 (RSKi) + PMA,PD184352 (MEKi),UMUC3/TERT-NHUC,Safranal
SNRK_S569	GRAMD1A_S267	4.78692e-08	19	IL33,Inf_EV-A71,Metformin,Crizotinib (RTKi),Safranal
SNRK_S569	TNKS1BP1_S672	3.81107e-13	18	IL33,Inf_EV-A71,Metformin,BI-D1870 (RSKi) + PMA,UMUC3/TERT-NHUC,Safranal
SNRK_S569	RANBP10_S369	1.19247e-11	18	IL33,Inf_EV-A71,Metformin,PD184352 (MEKi),Vemurafenib,Sorafenib
SNRK_S569	CTPS2_S571	2.76328e-08	18	IL33,Inf_EV-A71,Metformin,Safranal
SNRK_S569	MCM3_T722	2.95126e-07	18	PP2A‐B56i_Mitosis,IL33,Inf_EV-A71,Metformin,Safranal
SNRK_S569	MCM3_S711	1.88385e-06	18	IL33,Inf_EV-A71,Metformin,Safranal
SNRK_S569	RPLP0_S307	5.20152e-06	18	IL33,Inf_EV-A71,Metformin,BI-D1870 (RSKi) + PMA,UMUC3/TERT-NHUC,Safranal
SNRK_S569	TACC2_S2321	8.15131e-06	18	IL33,Inf_EV-A71,BI-D1870 (RSKi) + PMA,Crizotinib (RTKi),Vemurafenib,UMUC3/TERT-NHUC,Metformin,Safranal
SNRK_S569	EIF5B_S113	0.00196924	18	IL33,Inf_EV-A71,Metformin,BI-D1870 (RSKi) + PMA,Safranal
SNRK_S569	EIF5B_S164	1.14202e-12	17	IL33,Inf_EV-A71,Metformin,UMUC3/TERT-NHUC,Safranal
SNRK_S569	AHCTF1_S1232	1.78917e-12	17	Inf_EV-A71,Metformin,Selumetinib,IL33,PD184352 (MEKi),Vemurafenib,Sorafenib
SNRK_S569	NFX1_S150	1.10661e-11	17	IL33,Inf_EV-A71,Metformin,BI-D1870 (RSKi) + PMA,Crizotinib (RTKi),PD184352 (MEKi),Safranal
SNRK_S569	NFIC_S323	2.71638e-11	17	IL33,Inf_EV-A71,Metformin,Safranal
SNRK_S569	NUCKS1_T179	1.42752e-10	17	IL33,Inf_EV-A71,BI-D1870 (RSKi) + PMA,Coumarin,PD184352 (MEKi),Metformin,Safranal
SNRK_S569	PGAM1_S118	4.85898e-09	17	IL33,Inf_EV-A71,BI-D1870 (RSKi) + PMA,PD184352 (MEKi),Metformin,Safranal
SNRK_S569	ZBTB21_S411	4.85898e-09	17	IL33,Inf_EV-A71,BI-D1870 (RSKi) + PMA,Crizotinib (RTKi),PD184352 (MEKi),Sorafenib,Metformin
SNRK_S569	KDM5C_S301	6.64925e-09	17	IL33,Inf_EV-A71,Coumarin,Nicotine/alpha-bungarotoxin,Metformin,Safranal
SNRK_S569	BRD2_S298	1.22313e-08	17	IL33,Inf_EV-A71,Metformin,BI-D1870 (RSKi) + PMA,Safranal
SNRK_S569	SLC9A1_S703	1.22313e-08	17	IL33,Inf_EV-A71,Selumetinib,Crizotinib (RTKi),Vemurafenib,Sorafenib,Metformin,Safranal
SNRK_S569	PRRC2A_S761	1.22313e-08	17	Inf_EV-A71,BI-D1870 (RSKi) + PMA,Crizotinib (RTKi),IL33,PD184352 (MEKi),Sorafenib,Metformin,Safranal
SNRK_S569	MCM2_S27	6.69586e-08	17	IL33,Inf_EV-A71,Metformin,Safranal
SNRK_S569	DDX41_S23	1.46986e-07	17	IL33,Inf_EV-A71,Metformin,Safranal
SNRK_S569	ACAP2_S384	3.10824e-07	17	IL33,Inf_EV-A71,Metformin,Vemurafenib,Safranal
SNRK_S569	OTUD7B_S467	0.000199361	17	IL33,Inf_EV-A71,Metformin,UMUC3/TERT-NHUC,Safranal
SNRK_S569	CLIP1_S204	0.00156416	17	IL33,Inf_EV-A71,Metformin,UMUC3/TERT-NHUC,Safranal
SNRK_S569	GYS1_S727	6.53963e-12	16	IL33,Inf_EV-A71,Metformin,PD184352 (MEKi)
SNRK_S569	ASAP1_S717	6.53963e-12	16	IL33,Selinexor,Inf_EV-A71,Metformin,Safranal
SNRK_S569	SETX_S1366	1.05042e-11	16	Inf_EV-A71,Selumetinib,Crizotinib (RTKi),IL33,PD184352 (MEKi),Vemurafenib,Metformin,Safranal
SNRK_S569	SMARCC2_S286	2.33956e-11	16	IL33,Inf_EV-A71,Metformin,Safranal
SNRK_S569	KIF1B_S1454	2.71029e-11	16	IL33,Inf_EV-A71,Metformin,BI-D1870 (RSKi) + PMA,Crizotinib (RTKi)
SNRK_S569	TNKS1BP1_S1666	7.24151e-11	16	IL33,Inf_EV-A71,Metformin,Selumetinib,Vemurafenib,Sorafenib,Safranal
SNRK_S569	SRRM2_S876	1.49944e-10	16	IL33,Inf_EV-A71,Metformin,Nicotine/alpha-bungarotoxin,UMUC3/TERT-NHUC,Safranal
SNRK_S569	TTC33_S197	2.07879e-10	16	IL33,Inf_EV-A71,Metformin,PD184352 (MEKi),Safranal
SNRK_S569	NAP1L4_S125	3.29853e-10	16	IL33,Inf_EV-A71,Metformin,BI-D1870 (RSKi) + PMA,PD184352 (MEKi),Safranal
SNRK_S569	USO1_S942	4.82053e-10	16	IL33,Inf_EV-A71,Metformin,BI-D1870 (RSKi) + PMA,PD184352 (MEKi),Safranal
SNRK_S569	BAG6_S973	1.00187e-09	16	IL33,Inf_EV-A71,BI-D1870 (RSKi) + PMA,PD184352 (MEKi),Metformin,Safranal
SNRK_S569	ABCF1_S228	1.00187e-09	16	IL33,Inf_EV-A71,Metformin,BI-D1870 (RSKi) + PMA,PD184352 (MEKi),Safranal
SNRK_S569	SYMPK_S1243	2.82122e-09	16	IL33,Inf_EV-A71,Metformin,Safranal
SNRK_S569	BAG6_S964	2.23717e-08	16	IL33,Inf_EV-A71,Metformin,BI-D1870 (RSKi) + PMA,PD184352 (MEKi),Safranal
SNRK_S569	RERE_S56	9.55272e-08	16	IL33,Inf_EV-A71,Metformin,Safranal
SNRK_S569	RERE_S53	9.55272e-08	16	IL33,Inf_EV-A71,Metformin,Safranal
SNRK_S569	NUCKS1_S113	1.23336e-06	16	IL33,Inf_EV-A71,Metformin,BI-D1870 (RSKi) + PMA,Crizotinib (RTKi),Safranal
SNRK_S569	STK10_S438	2.72243e-05	16	IL33,Inf_EV-A71,BI-D1870 (RSKi) + PMA,Metformin,Safranal
SNRK_S569	KIAA1143_S50	0.00012511	16	IL33,Inf_EV-A71,BI-D1870 (RSKi) + PMA,PD184352 (MEKi),Metformin,Safranal
SNRK_S569	UBR4_T2724	0.000146739	16	IL33,Inf_EV-A71,BI-D1870 (RSKi) + PMA,PD184352 (MEKi),Metformin,Safranal
SNRK_S569	ATRX_S1348	0.000234172	16	IL33,Inf_EV-A71,Metformin,Coumarin,Safranal
SNRK_S569	HSP90AB1_S261	0.000569246	16	IL33,Inf_EV-A71,Metformin,Safranal
SNRK_S569	PDCL_S296	7.48406e-13	15	Inf_EV-A71,Metformin,Nicotine/alpha-bungarotoxin,Safranal
SNRK_S569	RBM12B_S839	3.72777e-12	15	IL33,Inf_EV-A71,Metformin,Safranal
SNRK_S569	KIF1B_S1057	5.06964e-12	15	IL33,Inf_EV-A71,Metformin,Safranal
SNRK_S569	CPEB4_S97	1.06249e-11	15	Inf_EV-A71,Selumetinib,IL33,PD184352 (MEKi),Vemurafenib,Metformin,Safranal
SNRK_S569	NCOA3_S728	1.8375e-11	15	IL33,Inf_EV-A71,Metformin
SNRK_S569	ZMYM3_T826	2.75625e-11	15	IL33,Inf_EV-A71,Metformin,BI-D1870 (RSKi) + PMA,PD184352 (MEKi)
SNRK_S569	CDV3_S107	1.25924e-10	15	IL33,Inf_EV-A71,Metformin,BI-D1870 (RSKi) + PMA,PD184352 (MEKi),Safranal
SNRK_S569	BTF3_S30	1.65977e-10	15	IL33,Inf_EV-A71,Vemurafenib,Sorafenib,Metformin
SNRK_S569	DCK_S74	1.79891e-10	15	IL33,Inf_EV-A71,Metformin,Nicotine/alpha-bungarotoxin,Safranal
SNRK_S569	RBBP6_S1277	2.50322e-10	15	IL33,Inf_EV-A71,Metformin,Safranal
SNRK_S569	ARHGEF18_S1291	2.50322e-10	15	IL33,Inf_EV-A71,Metformin,Safranal
SNRK_S569	EDC3_S161	3.73223e-10	15	IL33,Inf_EV-A71,BI-D1870 (RSKi) + PMA,Coumarin,Crizotinib (RTKi),PD184352 (MEKi),Sorafenib,Metformin,Safranal
SNRK_S569	LRRFIP1_S555	3.73223e-10	15	Inf_EV-A71,Metformin,Selumetinib,Vemurafenib,UMUC3/TERT-NHUC,Safranal
SNRK_S569	TBC1D10B_T148	3.73223e-10	15	IL33,Inf_EV-A71,Metformin,PD184352 (MEKi),Safranal
SNRK_S569	TLE3_S203	3.73223e-10	15	IL33,Inf_EV-A71,BI-D1870 (RSKi) + PMA,PD184352 (MEKi),Metformin,Safranal
SNRK_S569	ERCC6L_S820	2.36217e-09	15	Inf_EV-A71,Crizotinib (RTKi),IL33,Nicotine/alpha-bungarotoxin,Metformin,Safranal
SNRK_S569	LASP1_S146	2.36217e-09	15	IL33,Inf_EV-A71,BI-D1870 (RSKi) + PMA,PD184352 (MEKi),Sorafenib,Safranal
SNRK_S569	TLE3_S286	4.64435e-09	15	IL33,Inf_EV-A71,BI-D1870 (RSKi) + PMA,Metformin,Safranal
SNRK_S569	AHNAK_S5841	6.4367e-09	15	IL33,Inf_EV-A71,UMUC3/TERT-NHUC,Metformin,Safranal
SNRK_S569	PLEKHF2_S226	6.4367e-09	15	IL33,Selinexor,Inf_EV-A71,Metformin,Crizotinib (RTKi),Safranal
SNRK_S569	NSRP1_T275	9.03408e-08	15	IL33,Inf_EV-A71,Metformin,BI-D1870 (RSKi) + PMA,Safranal
SNRK_S569	MAP2K2_T394	1.82223e-07	15	IL33,Inf_EV-A71,Selumetinib,BI-D1870 (RSKi) + PMA,PD184352 (MEKi),Vemurafenib,Sorafenib,UMUC3/TERT-NHUC,Safranal
SNRK_S569	ABI2_S227	2.53514e-07	15	IL33,Inf_EV-A71,BI-D1870 (RSKi) + PMA,PD184352 (MEKi),Metformin
SNRK_S569	RABL6_S492	3.24377e-07	15	Inf_EV-A71,Metformin,BI-D1870 (RSKi) + PMA,IL33,PD184352 (MEKi),Safranal
SNRK_S569	PI4KB_S428	6.62643e-07	15	IL33,Inf_EV-A71,Metformin,BI-D1870 (RSKi) + PMA,Nicotine/alpha-bungarotoxin,Safranal
SNRK_S569	MAP1B_S1265	1.18371e-06	15	PP2A‐B56i_Mitosis,Inf_EV-A71,Metformin,Selumetinib,BI-D1870 (RSKi) + PMA,PD184352 (MEKi),Vemurafenib,Safranal
SNRK_S569	ANKS1A_S647	1.3071e-06	15	IL33,Inf_EV-A71,Metformin,Nicotine/alpha-bungarotoxin,Safranal
SNRK_S569	IWS1_S420	1.01377e-05	15	Inf_EV-A71,Metformin,IL33,Sorafenib,Safranal
SNRK_S569	EIF5B_S107	1.23675e-05	15	IL33,Inf_EV-A71,Metformin,Safranal
SNRK_S569	SRRM2_S875	1.47506e-05	15	IL33,Inf_EV-A71,Metformin,Safranal
SNRK_S569	GEMIN5_S778	3.03007e-05	15	IL33,Inf_EV-A71,Metformin,Safranal
SNRK_S569	ZNHIT3_S80	3.03007e-05	15	IL33,Inf_EV-A71,UMUC3/TERT-NHUC,Metformin,Safranal
SNRK_S569	LRRC47_S520	5.0731e-05	15	IL33,Inf_EV-A71,Metformin,BI-D1870 (RSKi) + PMA,PD184352 (MEKi),Safranal
SNRK_S569	BAIAP2L1_S261	7.0754e-05	15	Inf_EV-A71,Metformin,Selumetinib,BI-D1870 (RSKi) + PMA,PD184352 (MEKi),Vemurafenib,Safranal
SNRK_S569	ZC3H13_S853	0.000114754	15	IL33,Inf_EV-A71,Metformin,Safranal
SNRK_S569	OSBP_S190	0.000442577	15	IL33,Inf_EV-A71,Metformin,PD184352 (MEKi),Safranal
SNRK_S569	NUCKS1_S75	0.000560419	15	IL33,Inf_EV-A71,Metformin,UMUC3/TERT-NHUC,Safranal
SNRK_S569	SP100_S409	0.0011525	15	IL33,Inf_EV-A71,Metformin,Safranal
SNRK_S569	PDCL_S293	3.7218e-12	14	Inf_EV-A71,Metformin,Safranal
SNRK_S569	EP300_S1038	9.47981e-12	14	IL33,Inf_EV-A71,Coumarin,Metformin,Safranal
SNRK_S569	WDR55_S14	5.18229e-11	14	Inf_EV-A71,Metformin,BI-D1870 (RSKi) + PMA,Vemurafenib,Safranal
SNRK_S569	RAB11FIP5_S307	7.68409e-11	14	IL33,Inf_EV-A71,Metformin,Coumarin,Safranal
SNRK_S569	NCOR2_S1018	7.9331e-11	14	IL33,Inf_EV-A71,Metformin,BI-D1870 (RSKi) + PMA,PD184352 (MEKi)
SNRK_S569	POLR2A_S1882	1.24886e-10	14	IL33,Inf_EV-A71,Metformin,Coumarin
SNRK_S569	PEX19_S147	1.63597e-10	14	IL33,Inf_EV-A71,BI-D1870 (RSKi) + PMA,PD184352 (MEKi),Metformin,Safranal
SNRK_S569	FAM234B_S62	1.93697e-10	14	Inf_EV-A71,Metformin,BI-D1870 (RSKi) + PMA,PD184352 (MEKi),Safranal
SNRK_S569	BRD2_S633	2.3517e-10	14	IL33,Inf_EV-A71,Metformin,BI-D1870 (RSKi) + PMA,Safranal
SNRK_S569	JMJD1C_S617	2.96265e-10	14	IL33,Inf_EV-A71,Metformin,Safranal
SNRK_S569	WDR59_S822	2.96265e-10	14	IL33,Inf_EV-A71,BI-D1870 (RSKi) + PMA,PD184352 (MEKi),Metformin
SNRK_S569	RABGAP1_T996	4.47255e-10	14	IL33,Inf_EV-A71,Metformin,BI-D1870 (RSKi) + PMA,Crizotinib (RTKi),Safranal
SNRK_S569	TJP2_S415	4.47255e-10	14	IL33,Inf_EV-A71,Metformin,Safranal
SNRK_S569	WDHD1_S407	4.47255e-10	14	IL33,Inf_EV-A71,Metformin,BI-D1870 (RSKi) + PMA
SNRK_S569	LMNA_S12	4.47255e-10	14	PP2A‐B56i_Mitosis,Inf_EV-A71,Metformin,Selumetinib,Vemurafenib,Sorafenib
SNRK_S569	MAP7D1_S86	4.72856e-10	14	Inf_EV-A71,Metformin,BI-D1870 (RSKi) + PMA,Safranal
SNRK_S569	L3MBTL3_S608	6.66939e-10	14	PP2A‐B56i_Mitosis,IL33,Inf_EV-A71,Metformin,PD184352 (MEKi),Vemurafenib
SNRK_S569	FBXW9_S18	1.43325e-09	14	Inf_EV-A71,Metformin,BI-D1870 (RSKi) + PMA,IL33,PD184352 (MEKi),Safranal
SNRK_S569	TMF1_S340	2.35681e-09	14	PP2A‐B56i_Mitosis,IL33,Inf_EV-A71,Metformin,Coumarin
SNRK_S569	BCLAF1_S531	2.95497e-09	14	IL33,Metformin,Coumarin,Safranal
SNRK_S569	CHD7_S2533	2.95497e-09	14	Inf_EV-A71,Selumetinib,BI-D1870 (RSKi) + PMA,Crizotinib (RTKi),IL33,PD184352 (MEKi),Vemurafenib,Sorafenib
SNRK_S569	FRMD6_S544	2.95497e-09	14	IL33,Inf_EV-A71,Metformin,Safranal
SNRK_S569	TPR_S1185	5.69083e-09	14	IL33,Inf_EV-A71,Metformin,Crizotinib (RTKi),Safranal
SNRK_S569	SMARCA4_S1631	1.12732e-08	14	Inf_EV-A71,Metformin,Coumarin,IL33,Safranal
SNRK_S569	SOWAHC_S226	1.54423e-08	14	Inf_EV-A71,Metformin,BI-D1870 (RSKi) + PMA,Safranal
SNRK_S569	GFPT1_S261	1.54423e-08	14	Inf_EV-A71,Metformin,BI-D1870 (RSKi) + PMA,IL33,Safranal
SNRK_S569	SMG1_S3556	1.54423e-08	14	IL33,Inf_EV-A71,Metformin,Crizotinib (RTKi)
SNRK_S569	PROSER2_S43	2.85084e-08	14	IL33,Selumetinib,BI-D1870 (RSKi) + PMA,Crizotinib (RTKi),PD184352 (MEKi),Vemurafenib,Sorafenib,UMUC3/TERT-NHUC,Metformin,Safranal
SNRK_S569	ARHGAP12_S215	2.85084e-08	14	IL33,Inf_EV-A71,Metformin,Safranal
SNRK_S569	RAD9A_S375	2.85084e-08	14	Inf_EV-A71,Metformin,UMUC3/TERT-NHUC,Safranal
SNRK_S569	WWP2_S211	5.07071e-08	14	IL33,Inf_EV-A71,Coumarin,Metformin,Safranal
SNRK_S569	STIP1_S481	7.58945e-08	14	IL33,Inf_EV-A71,Metformin,Coumarin,Nicotine/alpha-bungarotoxin
SNRK_S569	MORC2_S743	8.84739e-08	14	Inf_EV-A71,Metformin,IL33,Sorafenib,Safranal
SNRK_S569	SRRM1_S802	1.15868e-07	14	IL33,Inf_EV-A71,Metformin,Safranal
SNRK_S569	C1orf52_S158	2.52137e-07	14	Inf_EV-A71,Metformin,BI-D1870 (RSKi) + PMA,Coumarin,Crizotinib (RTKi),IL33,Safranal
SNRK_S569	PYGO2_T302	3.23508e-07	14	Inf_EV-A71,IL33,Metformin,Safranal
SNRK_S569	TOR1AIP1_S143	4.1315e-07	14	IL33,Inf_EV-A71,Sorafenib,Metformin,Safranal
SNRK_S569	SRRM2_S333	5.25262e-07	14	IL33,Inf_EV-A71,Metformin,Coumarin
SNRK_S569	SRRM2_S1600	6.73773e-07	14	IL33,Inf_EV-A71,Coumarin,Crizotinib (RTKi),Safranal
SNRK_S569	C2CD2L_S662	1.78751e-06	14	IL33,Inf_EV-A71,Metformin,Safranal
SNRK_S569	SFSWAP_S870	2.03465e-06	14	IL33,Inf_EV-A71,Crizotinib (RTKi),Safranal
SNRK_S569	USP20_S132	2.51643e-06	14	Inf_EV-A71,Metformin,IL33,Safranal
SNRK_S569	LARP4_S597	2.51643e-06	14	Inf_EV-A71,Metformin,IL33,Safranal
SNRK_S569	NOL8_S378	2.59288e-06	14	Inf_EV-A71,Metformin,Safranal
SNRK_S569	KLC1_S521	6.30576e-06	14	IL33,Inf_EV-A71,Metformin,BI-D1870 (RSKi) + PMA
SNRK_S569	SLC9A1_S785	6.92815e-06	14	IL33,Inf_EV-A71,Metformin,Safranal
SNRK_S569	MICALL1_S578	1.01673e-05	14	IL33,Inf_EV-A71,Metformin,BI-D1870 (RSKi) + PMA
SNRK_S569	MYH10_S1956	5.90822e-05	14	IL33,Inf_EV-A71,Metformin,Safranal
SNRK_S569	SMARCC2_S347	0.00020553	14	IL33,Inf_EV-A71,Metformin,Safranal
SNRK_S569	WDR44_S403	0.00020553	14	IL33,Inf_EV-A71,Metformin,BI-D1870 (RSKi) + PMA,Safranal
SNRK_S569	SCAF1_S738	0.000275364	14	PP2A‐B56i_Mitosis,Inf_EV-A71,Metformin,IL33
SNRK_S569	PPP1R7_S27	0.000306495	14	IL33,Inf_EV-A71,Metformin,BI-D1870 (RSKi) + PMA,Safranal
SNRK_S569	MORC2_S779	0.000484074	14	IL33,Inf_EV-A71,Metformin,Safranal
SNRK_S569	SRRM2_S2690	0.000555088	14	IL33,Inf_EV-A71,Metformin,Sorafenib,Safranal
SNRK_S569	GPATCH2_S117	0.000829088	14	Inf_EV-A71,Metformin,Coumarin,IL33,Safranal
SNRK_S569	TMEM51_T234	7.42536e-12	13	Inf_EV-A71,Selumetinib,PD184352 (MEKi),Vemurafenib,Metformin
SNRK_S569	POLR2M_S270	2.99362e-11	13	IL33,Inf_EV-A71,PD184352 (MEKi),Metformin
SNRK_S569	SMARCC1_T398	7.01506e-11	13	IL33,Inf_EV-A71,Crizotinib (RTKi),Nicotine/alpha-bungarotoxin,Safranal
SNRK_S569	GPATCH2_S284	7.01506e-11	13	IL33,Inf_EV-A71,Metformin
SNRK_S569	INTS3_S537	1.05226e-10	13	Inf_EV-A71,Metformin,BI-D1870 (RSKi) + PMA,Nicotine/alpha-bungarotoxin,PD184352 (MEKi),Safranal
SNRK_S569	ZBTB21_S981	1.05226e-10	13	IL33,Inf_EV-A71,Metformin,Safranal
SNRK_S569	TJP2_S413	1.5589e-10	13	Inf_EV-A71,Metformin,Safranal
SNRK_S569	NCOA2_S29	1.5589e-10	13	IL33,Inf_EV-A71,Coumarin,Nicotine/alpha-bungarotoxin,Metformin,Safranal
SNRK_S569	PGM3_S64	2.28268e-10	13	IL33,Inf_EV-A71,BI-D1870 (RSKi) + PMA,Metformin,Safranal
SNRK_S569	RECQL5_S815	2.28268e-10	13	Inf_EV-A71,IL33,Nicotine/alpha-bungarotoxin,Metformin,Safranal
SNRK_S569	MIER1_S369	2.38195e-10	13	Inf_EV-A71,Metformin,IL33,Safranal
SNRK_S569	ECT2_T359	4.73852e-10	13	IL33,Inf_EV-A71,Metformin,Safranal
SNRK_S569	USP42_S1166	8.58871e-10	13	Inf_EV-A71,Metformin,IL33,Safranal
SNRK_S569	ITPKB_T33	8.58871e-10	13	IL33,Inf_EV-A71,Metformin,PD184352 (MEKi)
SNRK_S569	BAG3_S173	1.28091e-09	13	Inf_EV-A71,IL33,Metformin,Safranal
SNRK_S569	MTSS2_S601	1.31838e-09	13	IL33,Inf_EV-A71,Selumetinib,Coumarin,Vemurafenib,Sorafenib,Metformin
SNRK_S569	YAP1_S109	1.31838e-09	13	IL33,Inf_EV-A71,Metformin,BI-D1870 (RSKi) + PMA,Safranal
SNRK_S569	YAP1_S109	1.31838e-09	13	IL33,Inf_EV-A71,Metformin,BI-D1870 (RSKi) + PMA,Safranal
SNRK_S569	KMT2D_S1671	1.88669e-09	13	IL33,Inf_EV-A71,Metformin,Crizotinib (RTKi)
SNRK_S569	FLNA_S1459	1.88669e-09	13	Inf_EV-A71,Metformin,Nicotine/alpha-bungarotoxin,UMUC3/TERT-NHUC,Safranal
SNRK_S569	FRYL_T1959	1.88669e-09	13	Inf_EV-A71,Metformin,IL33,PD184352 (MEKi)
SNRK_S569	ACAP2_S379	1.88669e-09	13	IL33,Selinexor,Metformin,BI-D1870 (RSKi) + PMA,PD184352 (MEKi),Safranal
SNRK_S569	RAF1_S642	2.49938e-09	13	Inf_EV-A71,Selumetinib,BI-D1870 (RSKi) + PMA,PD184352 (MEKi),Vemurafenib,Sorafenib,Metformin
SNRK_S569	AEBP2_S206	2.74662e-09	13	IL33,Inf_EV-A71,PD184352 (MEKi),Metformin
SNRK_S569	GMIP_S437	3.40194e-09	13	IL33,Metformin,BI-D1870 (RSKi) + PMA,PD184352 (MEKi),UMUC3/TERT-NHUC,Safranal
SNRK_S569	RSL1D1_T415	3.95463e-09	13	Inf_EV-A71,BI-D1870 (RSKi) + PMA,IL33,Metformin
SNRK_S569	RAI14_T297	3.95463e-09	13	Inf_EV-A71,Metformin,Crizotinib (RTKi),Safranal
SNRK_S569	DTL_T516	4.59721e-09	13	Inf_EV-A71,Metformin,BI-D1870 (RSKi) + PMA,IL33,PD184352 (MEKi)
SNRK_S569	TP53BP1_S500	5.635e-09	13	IL33,Inf_EV-A71,Metformin,Safranal
SNRK_S569	ARHGAP21_S1669	5.635e-09	13	IL33,Inf_EV-A71,Selumetinib,Vemurafenib,Metformin,Safranal
SNRK_S569	MAPT_S519	5.635e-09	13	IL33,Inf_EV-A71,Metformin,BI-D1870 (RSKi) + PMA,PD184352 (MEKi)
SNRK_S569	PAGR1_S237	6.16994e-09	13	IL33,Inf_EV-A71,Metformin,Coumarin,PD184352 (MEKi),Safranal
SNRK_S569	USP15_S961	6.16994e-09	13	IL33,Inf_EV-A71,Metformin,Safranal
SNRK_S569	HMGN3_S6	1.09002e-08	13	IL33,Inf_EV-A71,Safranal
SNRK_S569	SHCBP1_S42	1.11144e-08	13	IL33,Inf_EV-A71,Metformin,Nicotine/alpha-bungarotoxin,Safranal
SNRK_S569	SAMD4B_S271	1.11144e-08	13	Inf_EV-A71,Selumetinib,IL33,PD184352 (MEKi),Vemurafenib,Metformin
SNRK_S569	DCAF6_S336	1.11144e-08	13	IL33,Inf_EV-A71,Metformin,Selumetinib,PD184352 (MEKi)
SNRK_S569	SCFD1_S303	1.11144e-08	13	IL33,Inf_EV-A71,BI-D1870 (RSKi) + PMA,Metformin
SNRK_S569	PHRF1_S1202	1.11144e-08	13	IL33,Inf_EV-A71,Crizotinib (RTKi),UMUC3/TERT-NHUC,Safranal
SNRK_S569	RBBP6_S1328	1.54001e-08	13	IL33,Inf_EV-A71,Metformin,Safranal
SNRK_S569	KDM2B_S474	1.54001e-08	13	IL33,Inf_EV-A71,Metformin,Safranal
SNRK_S569	IRS2_S1176	1.54001e-08	13	IL33,Metformin,BI-D1870 (RSKi) + PMA,Coumarin,Safranal
SNRK_S569	NET1_S21	1.54001e-08	13	Inf_EV-A71,Selumetinib,IL33,Vemurafenib,Sorafenib,Metformin
SNRK_S569	ETV3_S159	2.11603e-08	13	IL33,Selumetinib,BI-D1870 (RSKi) + PMA,Crizotinib (RTKi),PD184352 (MEKi),Vemurafenib,Sorafenib,Metformin
SNRK_S569	PXN_S258	2.88442e-08	13	Inf_EV-A71,Metformin,Crizotinib (RTKi),Safranal
SNRK_S569	LIMCH1_T215	3.17176e-08	13	Inf_EV-A71,Metformin,UMUC3/TERT-NHUC,Safranal
SNRK_S569	ARFGEF1_S1569	3.90211e-08	13	IL33,Inf_EV-A71,Metformin,Crizotinib (RTKi),Vemurafenib
SNRK_S569	CHMP7_S417	3.90211e-08	13	Inf_EV-A71,BI-D1870 (RSKi) + PMA,IL33,PD184352 (MEKi),Sorafenib,Metformin,Safranal
SNRK_S569	TIMELESS_S1121	5.24082e-08	13	Inf_EV-A71,Metformin,BI-D1870 (RSKi) + PMA,Safranal
SNRK_S569	DDX41_S68	6.69366e-08	13	IL33,Inf_EV-A71,Coumarin,Crizotinib (RTKi),Vemurafenib,Safranal
SNRK_S569	ANKHD1_S1593	8.50653e-08	13	Inf_EV-A71,Metformin,Safranal
SNRK_S569	ZNF318_S136	1.21965e-07	13	Inf_EV-A71,Metformin,IL33,Nicotine/alpha-bungarotoxin,Safranal
SNRK_S569	GTF2I_S674	1.35618e-07	13	IL33,Inf_EV-A71,Crizotinib (RTKi),Safranal
SNRK_S569	WAC_S53	1.35618e-07	13	IL33,Inf_EV-A71,Metformin,Nicotine/alpha-bungarotoxin,Safranal
SNRK_S569	TAOK1_S965	1.59628e-07	13	IL33,Inf_EV-A71,Coumarin,Metformin
SNRK_S569	DAXX_S495	1.70188e-07	13	IL33,Inf_EV-A71,Metformin
SNRK_S569	ARHGEF26_S392	2.07715e-07	13	IL33,Inf_EV-A71,Metformin,Safranal
SNRK_S569	CEP170_S881	2.07715e-07	13	IL33,Inf_EV-A71,BI-D1870 (RSKi) + PMA,PD184352 (MEKi),Metformin,Safranal
SNRK_S569	RCOR1_S260	2.12735e-07	13	IL33,Inf_EV-A71,Metformin,Safranal
SNRK_S569	SASH1_S137	2.12735e-07	13	IL33,Inf_EV-A71,Safranal
SNRK_S569	CHD4_S108	7.52746e-07	13	IL33,Inf_EV-A71,Metformin,Safranal
SNRK_S569	PRRC2B_S416	9.03991e-07	13	IL33,Inf_EV-A71,Metformin,Selumetinib,Crizotinib (RTKi),Vemurafenib
SNRK_S569	DDX41_S66	9.18605e-07	13	IL33,Inf_EV-A71,Metformin,Coumarin,Crizotinib (RTKi),Safranal
SNRK_S569	EEF2K_S445	1.42216e-06	13	Inf_EV-A71,BI-D1870 (RSKi) + PMA,IL33,PD184352 (MEKi),Metformin,Safranal
SNRK_S569	ANKHD1_S1591	1.42216e-06	13	IL33,Inf_EV-A71,Metformin,Safranal
SNRK_S569	SH3KBP1_S230	2.72218e-06	13	BI-D1870 (RSKi) + PMA,Crizotinib (RTKi),IL33,PD184352 (MEKi),Sorafenib,Metformin,Safranal
SNRK_S569	RAPGEF6_S230	2.72218e-06	13	IL33,Inf_EV-A71,Metformin,Sorafenib
SNRK_S569	CLASP2_S455	2.72218e-06	13	IL33,Inf_EV-A71,BI-D1870 (RSKi) + PMA,PD184352 (MEKi),Metformin
SNRK_S569	MCRIP1_S21	4.11873e-06	13	Inf_EV-A71,Selumetinib,BI-D1870 (RSKi) + PMA,IL33,PD184352 (MEKi),Vemurafenib,Safranal
SNRK_S569	PEX1_S1211	4.11873e-06	13	IL33,Inf_EV-A71,BI-D1870 (RSKi) + PMA,PD184352 (MEKi),Metformin
SNRK_S569	ANKRD17_S2067	4.86308e-06	13	Inf_EV-A71,Metformin,BI-D1870 (RSKi) + PMA,Safranal
SNRK_S569	PUS1_S420	9.05198e-06	13	Inf_EV-A71,Metformin,Coumarin,IL33
SNRK_S569	FKBP15_S1162	1.55542e-05	13	PP2A‐B56i_Mitosis,Inf_EV-A71,Metformin,Coumarin
SNRK_S569	PBDC1_S181	2.129e-05	13	IL33,Inf_EV-A71,Safranal
SNRK_S569	UTP3_S368	2.69439e-05	13	IL33,Inf_EV-A71,Metformin,Safranal
SNRK_S569	IWS1_S415	2.69439e-05	13	Inf_EV-A71,Metformin,Sorafenib,Safranal
SNRK_S569	AKT1_S124	6.22291e-05	13	IL33,Metformin,BI-D1870 (RSKi) + PMA,PD184352 (MEKi),Safranal
SNRK_S569	PPP1R7_S24	6.96181e-05	13	IL33,Inf_EV-A71,Metformin,Safranal
SNRK_S569	EHBP1L1_S1257	0.000135784	13	IL33,Inf_EV-A71,Crizotinib (RTKi),Vemurafenib,Sorafenib,Metformin
SNRK_S569	RIOK1_S21	0.000244383	13	IL33,Inf_EV-A71,Metformin,Safranal
SNRK_S569	TRIM2_S428	0.000558826	13	IL33,Inf_EV-A71,Metformin,BI-D1870 (RSKi) + PMA,PD184352 (MEKi)
SNRK_S569	SFSWAP_S868	0.000726479	13	IL33,Inf_EV-A71,Crizotinib (RTKi),Safranal
SNRK_S569	GPATCH2_S115	0.00106439	13	Inf_EV-A71,Metformin,IL33,Safranal
SNRK_S569	SEC62_T158	0.00173528	13	Inf_EV-A71,Metformin,IL33,Safranal
SNRK_S569	WWC1_S947	6.57675e-11	12	IL33,Inf_EV-A71,Crizotinib (RTKi),Safranal
SNRK_S569	OTUD5_S177	1.54671e-10	12	Inf_EV-A71,Metformin,BI-D1870 (RSKi) + PMA,PD184352 (MEKi),Safranal
SNRK_S569	APC_S2830	2.32006e-10	12	IL33,Inf_EV-A71,Nicotine/alpha-bungarotoxin,Safranal
SNRK_S569	RETREG2_T330	2.32006e-10	12	IL33,Inf_EV-A71,Metformin
SNRK_S569	MAP7D1_S89	3.43369e-10	12	Inf_EV-A71,Metformin,Safranal
SNRK_S569	ACTR8_S132	3.43369e-10	12	IL33,Inf_EV-A71,Metformin
SNRK_S569	CASKIN2_S697	5.01846e-10	12	IL33,Inf_EV-A71,Metformin
SNRK_S569	FGD3_S128	5.01846e-10	12	IL33,Inf_EV-A71,Metformin
SNRK_S569	CASKIN2_S700	5.01846e-10	12	IL33,Inf_EV-A71,Metformin
SNRK_S569	FMNL2_S171	5.01846e-10	12	Inf_EV-A71,Metformin,IL33,Safranal
SNRK_S569	TBC1D2_S920	7.24889e-10	12	PP2A‐B56i_Mitosis,Inf_EV-A71,Metformin,Nicotine/alpha-bungarotoxin,Safranal
SNRK_S569	HDGFL2_S652	1.03556e-09	12	IL33,Inf_EV-A71,Metformin,Safranal
SNRK_S569	CTU2_S508	1.03556e-09	12	Inf_EV-A71,Metformin,Safranal
SNRK_S569	MLLT6_S423	1.03556e-09	12	IL33,Inf_EV-A71,Metformin
SNRK_S569	DHX57_S132	1.46406e-09	12	Inf_EV-A71,Metformin,Safranal
SNRK_S569	TANC1_S214	1.78121e-09	12	Inf_EV-A71,Nicotine/alpha-bungarotoxin,Metformin,Safranal
SNRK_S569	YJU2B_S362	1.78121e-09	12	IL33,Inf_EV-A71,Metformin,Safranal
SNRK_S569	PAXX_S152	2.04969e-09	12	IL33,Inf_EV-A71,Metformin,BI-D1870 (RSKi) + PMA,PD184352 (MEKi)
SNRK_S569	DNM1_S774	2.04969e-09	12	Inf_EV-A71,Metformin,IL33,PD184352 (MEKi)
SNRK_S569	LRRFIP1_S733	2.04969e-09	12	Inf_EV-A71,Metformin,PD184352 (MEKi),Safranal
SNRK_S569	MICALL1_S621	2.04969e-09	12	Metformin,Coumarin,IL33,UMUC3/TERT-NHUC,Safranal
SNRK_S569	CFL2_S3	2.04969e-09	12	Inf_EV-A71,BI-D1870 (RSKi) + PMA,PD184352 (MEKi),Vemurafenib,Metformin
SNRK_S569	CCDC9_S202	2.65684e-09	12	Inf_EV-A71,Metformin,Nicotine/alpha-bungarotoxin,Safranal
SNRK_S569	INTS10_S382	2.65684e-09	12	IL33,Inf_EV-A71,Nicotine/alpha-bungarotoxin,Safranal
SNRK_S569	NAA30_S39	3.90928e-09	12	Inf_EV-A71,Metformin,Nicotine/alpha-bungarotoxin,Safranal
SNRK_S569	RNF8_S157	3.90928e-09	12	IL33,Selumetinib,BI-D1870 (RSKi) + PMA,Vemurafenib,Sorafenib,Metformin
SNRK_S569	GIT2_S394	3.90928e-09	12	IL33,Inf_EV-A71,Safranal
SNRK_S569	NRBP1_T433	3.90928e-09	12	IL33,Inf_EV-A71,Metformin,BI-D1870 (RSKi) + PMA
SNRK_S569	SCAF11_S798	3.90997e-09	12	IL33,Crizotinib (RTKi),Metformin,Safranal
SNRK_S569	FAM193A_S1129	3.90997e-09	12	IL33,Inf_EV-A71,Metformin,PD184352 (MEKi)
SNRK_S569	BPTF_S763	3.90997e-09	12	IL33,Inf_EV-A71,Metformin,Safranal
SNRK_S569	UBE2E3_S8	3.90997e-09	12	Inf_EV-A71,Metformin,BI-D1870 (RSKi) + PMA,PD184352 (MEKi),Safranal
SNRK_S569	STK11_S31	5.6822e-09	12	IL33,Inf_EV-A71,Metformin,Safranal
SNRK_S569	SSH2_S487	5.6822e-09	12	IL33,Inf_EV-A71,Metformin,Safranal
SNRK_S569	CSTF2T_S563	8.16085e-09	12	IL33,Inf_EV-A71,BI-D1870 (RSKi) + PMA,Metformin,Safranal
SNRK_S569	SCAF1_S992	8.16085e-09	12	Inf_EV-A71,BI-D1870 (RSKi) + PMA,Metformin,Safranal
SNRK_S569	ARK2N_S147	1.15915e-08	12	IL33,Inf_EV-A71,Crizotinib (RTKi),Metformin
SNRK_S569	ZMYND8_S475	1.29135e-08	12	IL33,Inf_EV-A71,Safranal
SNRK_S569	RPA1_S384	1.62936e-08	12	IL33,Inf_EV-A71,Crizotinib (RTKi),Metformin
SNRK_S569	DBN1_S142	3.12743e-08	12	IL33,Inf_EV-A71,Metformin,Safranal
SNRK_S569	DBN1_S142	3.12743e-08	12	IL33,Inf_EV-A71,Metformin,Safranal
SNRK_S569	ERF_S185	4.27499e-08	12	Inf_EV-A71,Selumetinib,Crizotinib (RTKi),Vemurafenib,Sorafenib,Metformin
SNRK_S569	AVEN_S94	4.27499e-08	12	IL33,Inf_EV-A71,Metformin,BI-D1870 (RSKi) + PMA,PD184352 (MEKi)
SNRK_S569	EEF1B2_S95	4.27499e-08	12	Inf_EV-A71,BI-D1870 (RSKi) + PMA,PD184352 (MEKi),Metformin,Safranal
SNRK_S569	POP1_S730	4.27499e-08	12	IL33,Inf_EV-A71,Metformin,BI-D1870 (RSKi) + PMA
SNRK_S569	CCNH_T315	4.27499e-08	12	IL33,Inf_EV-A71,Metformin,Safranal
SNRK_S569	EIF5B_S222	4.94498e-08	12	PP2A‐B56i_Mitosis,Inf_EV-A71,Metformin,BI-D1870 (RSKi) + PMA,PD184352 (MEKi)
SNRK_S569	MYCBP2_S3505	5.79514e-08	12	Inf_EV-A71,Crizotinib (RTKi),IL33,Metformin
SNRK_S569	DTL_S512	6.35783e-08	12	IL33,Inf_EV-A71,BI-D1870 (RSKi) + PMA,Metformin
SNRK_S569	MAPK14_Y182	7.79395e-08	12	PP2A‐B56i_Mitosis,Inf_EV-A71,Metformin,BI-D1870 (RSKi) + PMA,PD184352 (MEKi),Sorafenib
SNRK_S569	OTUD5_S64	8.13211e-08	12	IL33,Inf_EV-A71,Metformin,BI-D1870 (RSKi) + PMA,PD184352 (MEKi)
SNRK_S569	LRWD1_S251	1.035e-07	12	Inf_EV-A71,Metformin,Safranal
SNRK_S569	TFIP11_S210	1.035e-07	12	IL33,Inf_EV-A71,Metformin
SNRK_S569	EIF4B_S418	1.04037e-07	12	Metformin,Coumarin,Crizotinib (RTKi),IL33,Sorafenib,Safranal
SNRK_S569	SETD2_S323	1.04037e-07	12	IL33,Inf_EV-A71,Metformin,Coumarin,Safranal
SNRK_S569	SPAG9_S183	1.37883e-07	12	IL33,Inf_EV-A71,BI-D1870 (RSKi) + PMA,Coumarin,PD184352 (MEKi),Metformin,Safranal
SNRK_S569	USP15_S965	1.37883e-07	12	IL33,Inf_EV-A71,Metformin,Safranal
SNRK_S569	PRRC2B_S613	1.37883e-07	12	IL33,Inf_EV-A71,Crizotinib (RTKi),PD184352 (MEKi),Metformin
SNRK_S569	TRIP12_S85	1.65299e-07	12	IL33,Inf_EV-A71,Crizotinib (RTKi),Safranal
SNRK_S569	ATXN2_T741	1.81498e-07	12	Inf_EV-A71,Metformin,IL33,Safranal
SNRK_S569	KDM4B_S566	1.81498e-07	12	IL33,Inf_EV-A71,Selumetinib,Crizotinib (RTKi),Vemurafenib,Sorafenib
SNRK_S569	MAP1B_S1260	2.07504e-07	12	PP2A‐B56i_Mitosis,Inf_EV-A71,Metformin,PD184352 (MEKi),Safranal
SNRK_S569	TCF20_S640	2.37361e-07	12	Inf_EV-A71,IL33,Metformin,Safranal
SNRK_S569	TRIP10_S296	2.37361e-07	12	Inf_EV-A71,Metformin,IL33,UMUC3/TERT-NHUC,Safranal
SNRK_S569	BAZ2A_S1783	2.59379e-07	12	IL33,Inf_EV-A71,Metformin
SNRK_S569	WTAP_S306	3.08497e-07	12	IL33,Inf_EV-A71,Metformin,Safranal
SNRK_S569	KMT2D_S2274	3.08497e-07	12	Inf_EV-A71,Selumetinib,Crizotinib (RTKi),IL33,PD184352 (MEKi),Vemurafenib,Sorafenib
SNRK_S569	WNK1_S2011	3.22901e-07	12	IL33,Metformin,BI-D1870 (RSKi) + PMA,PD184352 (MEKi),Safranal
SNRK_S569	CLASP1_S600	3.22901e-07	12	Inf_EV-A71,Metformin,BI-D1870 (RSKi) + PMA,IL33,Safranal
SNRK_S569	KMT2C_S4267	3.98578e-07	12	IL33,Inf_EV-A71,Metformin,Crizotinib (RTKi)
SNRK_S569	WNK1_S2012	4.00397e-07	12	IL33,Metformin,PD184352 (MEKi),Safranal
SNRK_S569	C2CD2_S441	4.94608e-07	12	IL33,Inf_EV-A71,Metformin
SNRK_S569	SNAP23_S110	5.12045e-07	12	IL33,Inf_EV-A71,Nicotine/alpha-bungarotoxin,Metformin,Safranal
SNRK_S569	STRN_S245	9.12485e-07	12	IL33,Inf_EV-A71,Coumarin,Metformin,Safranal
SNRK_S569	PTPN14_S314	9.12485e-07	12	IL33,Inf_EV-A71,Metformin,Safranal
SNRK_S569	SRPK1_S309	1.32368e-06	12	IL33,Inf_EV-A71,Metformin,Safranal
SNRK_S569	ZBTB21_S983	1.97198e-06	12	IL33,Inf_EV-A71,Metformin,Safranal
SNRK_S569	WDR4_S391	2.06834e-06	12	IL33,Inf_EV-A71,Metformin,BI-D1870 (RSKi) + PMA,PD184352 (MEKi)
SNRK_S569	UFL1_S458	2.37306e-06	12	IL33,Inf_EV-A71,Nicotine/alpha-bungarotoxin,Safranal
SNRK_S569	ZNF217_S848	3.17693e-06	12	IL33,Inf_EV-A71,Metformin,Crizotinib (RTKi)
SNRK_S569	CLASP2_S955	3.17693e-06	12	Inf_EV-A71,Selumetinib,BI-D1870 (RSKi) + PMA,Crizotinib (RTKi),IL33,PD184352 (MEKi),Metformin
SNRK_S569	RPRD2_S374	3.40787e-06	12	IL33,Inf_EV-A71,Metformin
SNRK_S569	STX7_S129	4.06746e-06	12	Inf_EV-A71,BI-D1870 (RSKi) + PMA,Crizotinib (RTKi),IL33,Metformin
SNRK_S569	SRRM2_S820	4.84222e-06	12	IL33,Inf_EV-A71,Safranal
SNRK_S569	REEP4_S194	8.05018e-06	12	IL33,Inf_EV-A71,Safranal
SNRK_S569	BAG3_S275	1.11671e-05	12	IL33,Inf_EV-A71,Safranal
SNRK_S569	SEPTIN2_S218	1.11671e-05	12	Inf_EV-A71,IL33,Metformin,Safranal
SNRK_S569	MID1_S96	1.26704e-05	12	Inf_EV-A71,BI-D1870 (RSKi) + PMA,Crizotinib (RTKi),Metformin,Safranal
SNRK_S569	FLII_S436	1.31092e-05	12	IL33,Inf_EV-A71,Safranal
SNRK_S569	TBC1D10B_S678	1.52324e-05	12	IL33,Inf_EV-A71,Metformin,Safranal
SNRK_S569	TACC3_S317	1.52324e-05	12	IL33,Inf_EV-A71,BI-D1870 (RSKi) + PMA,PD184352 (MEKi),Metformin
SNRK_S569	PAXX_S148	1.82567e-05	12	IL33,Inf_EV-A71,PD184352 (MEKi),Metformin
SNRK_S569	ZNF106_S1025	2.59965e-05	12	IL33,Inf_EV-A71,Vemurafenib,Metformin
SNRK_S569	NOP14_S96	3.80669e-05	12	IL33,Inf_EV-A71,Metformin
SNRK_S569	DHX34_S749	4.39994e-05	12	IL33,Inf_EV-A71,Safranal
SNRK_S569	THOC2_S1516	5.10092e-05	12	Metformin,Crizotinib (RTKi),IL33,Safranal
SNRK_S569	NUCKS1_S73	5.84802e-05	12	IL33,Inf_EV-A71,Safranal
SNRK_S569	USP9X_S1600	5.99869e-05	12	IL33,Inf_EV-A71,Metformin,UMUC3/TERT-NHUC
SNRK_S569	BCL9_T315	5.99869e-05	12	IL33,Inf_EV-A71,BI-D1870 (RSKi) + PMA,Metformin,Safranal
SNRK_S569	DHX34_S750	7.72155e-05	12	IL33,Inf_EV-A71,Safranal
SNRK_S569	UTP3_S365	0.000112062	12	IL33,Inf_EV-A71,Nicotine/alpha-bungarotoxin,Metformin,Safranal
SNRK_S569	C9orf78_S261	0.000308219	12	IL33,Selumetinib,BI-D1870 (RSKi) + PMA,Vemurafenib,Metformin,Safranal
SNRK_S569	CLASP1_S1091	0.000404511	12	IL33,Inf_EV-A71,BI-D1870 (RSKi) + PMA,PD184352 (MEKi),Metformin
SNRK_S569	DNAJC1_S480	0.000404511	12	PP2A‐B56i_Mitosis,IL33,Inf_EV-A71,Metformin
SNRK_S569	HDAC1_S393	0.000527171	12	IL33,Inf_EV-A71,Metformin,Safranal
SNRK_S569	AKT1_S129	0.000877733	12	IL33,Inf_EV-A71,Metformin,Safranal
SNRK_S569	SPRY4_S125	0.00126569	12	Inf_EV-A71,Metformin,BI-D1870 (RSKi) + PMA,IL33
SNRK_S569	SMARCAD1_S124	0.0016037	12	Inf_EV-A71,Coumarin,IL33,Metformin,Safranal
SNRK_S569	SP100_S407	0.00536116	12	Inf_EV-A71,Metformin,IL33,Safranal
SNRK_S569	TRA2B_S20	8.26383e-10	11	IL33,Inf_EV-A71,Safranal
SNRK_S569	AFF4_S549	1.20514e-09	11	IL33,Inf_EV-A71,Safranal
SNRK_S569	JMY_S974	1.20514e-09	11	IL33,Inf_EV-A71,BI-D1870 (RSKi) + PMA,PD184352 (MEKi)
SNRK_S569	YTHDC1_S320	1.7354e-09	11	Inf_EV-A71,IL33,Safranal
SNRK_S569	PTPN21_S658	1.7354e-09	11	Inf_EV-A71,Selumetinib,Vemurafenib,Metformin
SNRK_S569	PTPN14_S760	1.7354e-09	11	IL33,Inf_EV-A71,Metformin
SNRK_S569	THOC1_S560	2.46961e-09	11	IL33,Inf_EV-A71,Metformin
SNRK_S569	INO80B_S351	2.46961e-09	11	IL33,Inf_EV-A71,Metformin
SNRK_S569	MTCL1_S776	2.46961e-09	11	IL33,Inf_EV-A71,Metformin,Safranal
SNRK_S569	NCOR2_T1383	3.47575e-09	11	Inf_EV-A71,IL33,Metformin,Safranal
SNRK_S569	IMPACT_S297	3.47575e-09	11	IL33,Inf_EV-A71,Metformin
SNRK_S569	ABL2_S620	3.47575e-09	11	Inf_EV-A71,IL33,Metformin
SNRK_S569	ZNF609_S491	3.47575e-09	11	Inf_EV-A71,Metformin,Nicotine/alpha-bungarotoxin,Safranal
SNRK_S569	TUT1_S644	3.47575e-09	11	IL33,Inf_EV-A71,Crizotinib (RTKi)
SNRK_S569	UBA1_S816	4.84122e-09	11	Inf_EV-A71,Selumetinib,Crizotinib (RTKi),IL33,Vemurafenib
SNRK_S569	RIC8B_T473	6.67755e-09	11	Inf_EV-A71,Metformin,IL33
SNRK_S569	DCUN1D4_S71	6.67755e-09	11	Inf_EV-A71,IL33,PD184352 (MEKi),Metformin
SNRK_S569	PCNX3_S1909	8.79854e-09	11	IL33,Inf_EV-A71,BI-D1870 (RSKi) + PMA,PD184352 (MEKi),Metformin
SNRK_S569	LARP1_T865	9.12599e-09	11	Inf_EV-A71,Metformin,Crizotinib (RTKi)
SNRK_S569	C9orf40_S76	9.12599e-09	11	Inf_EV-A71,BI-D1870 (RSKi) + PMA,Coumarin,Vemurafenib,Safranal
SNRK_S569	KBTBD11_S314	9.12599e-09	11	Inf_EV-A71,IL33,PD184352 (MEKi),Metformin
SNRK_S569	PCIF1_S116	9.12599e-09	11	Inf_EV-A71,BI-D1870 (RSKi) + PMA,IL33,PD184352 (MEKi),Sorafenib,Safranal
SNRK_S569	PAPOLG_S525	1.23642e-08	11	Selumetinib,Crizotinib (RTKi),IL33,PD184352 (MEKi),Vemurafenib,Sorafenib,Metformin
SNRK_S569	NCOA3_S214	1.23642e-08	11	IL33,Inf_EV-A71,Metformin
SNRK_S569	YY1AP1_S724	1.27603e-08	11	Inf_EV-A71,Crizotinib (RTKi),IL33,PD184352 (MEKi),Metformin
SNRK_S569	RAB11FIP1_S545	1.66144e-08	11	Inf_EV-A71,BI-D1870 (RSKi) + PMA,IL33,Metformin
SNRK_S569	USP34_S3358	1.66144e-08	11	IL33,Metformin,Selumetinib,PD184352 (MEKi),Vemurafenib,Safranal
SNRK_S569	HNRNPA3_S358	1.82728e-08	11	IL33,Inf_EV-A71,Metformin,Safranal
SNRK_S569	EIF4G3_S240	2.21526e-08	11	IL33,Metformin,BI-D1870 (RSKi) + PMA
SNRK_S569	SETD2_S131	2.21526e-08	11	IL33,Inf_EV-A71,Metformin,Safranal
SNRK_S569	STXBP5_S785	2.21526e-08	11	IL33,Metformin,Crizotinib (RTKi)
SNRK_S569	GPBP1L1_S49	2.58583e-08	11	Metformin,BI-D1870 (RSKi) + PMA,IL33,PD184352 (MEKi),Vemurafenib
SNRK_S569	BTBD9_S598	2.58583e-08	11	IL33,Inf_EV-A71,Metformin,PD184352 (MEKi)
SNRK_S569	HASPIN_S147	2.58583e-08	11	IL33,Inf_EV-A71,Nicotine/alpha-bungarotoxin,Metformin
SNRK_S569	C7orf50_S175	2.93196e-08	11	Inf_EV-A71,Metformin,IL33,Safranal
SNRK_S569	RSRC2_S104	3.61887e-08	11	IL33,Inf_EV-A71,Selumetinib,Vemurafenib,Safranal
SNRK_S569	C2CD3_S2114	5.01209e-08	11	Inf_EV-A71,Nicotine/alpha-bungarotoxin,Metformin,Safranal
SNRK_S569	NIPBL_T287	5.01209e-08	11	Inf_EV-A71,Coumarin,Crizotinib (RTKi),Metformin
SNRK_S569	R3HDM2_S855	5.01209e-08	11	Inf_EV-A71,IL33,Metformin,Safranal
SNRK_S569	APBB2_S412	5.01209e-08	11	Inf_EV-A71,Crizotinib (RTKi),Metformin,Safranal
SNRK_S569	UBN1_S493	6.87395e-08	11	Selinexor,Inf_EV-A71,Metformin,Nicotine/alpha-bungarotoxin,Safranal
SNRK_S569	CASC3_S117	6.87395e-08	11	Inf_EV-A71,Metformin,Nicotine/alpha-bungarotoxin,Safranal
SNRK_S569	SH3BP1_S550	8.4158e-08	11	IL33,Inf_EV-A71,BI-D1870 (RSKi) + PMA,PD184352 (MEKi),Metformin
SNRK_S569	PROSER2_S179	8.4158e-08	11	IL33,Inf_EV-A71,Metformin,BI-D1870 (RSKi) + PMA,PD184352 (MEKi),Safranal
SNRK_S569	MAP4_S1151	9.34072e-08	11	PP2A‐B56i_Mitosis,IL33,Inf_EV-A71,Metformin
SNRK_S569	POLR3E_S503	9.34072e-08	11	IL33,Selumetinib,BI-D1870 (RSKi) + PMA,PD184352 (MEKi),Vemurafenib,Metformin
SNRK_S569	DNM1_S778	9.34072e-08	11	Inf_EV-A71,Metformin,BI-D1870 (RSKi) + PMA,IL33
SNRK_S569	NAB2_S6	1.25824e-07	11	IL33,Inf_EV-A71,Metformin,PD184352 (MEKi),Safranal
SNRK_S569	RAI14_S300	1.37566e-07	11	Inf_EV-A71,Crizotinib (RTKi),Metformin,Safranal
SNRK_S569	IRS1_S330	1.68099e-07	11	IL33,Inf_EV-A71,Crizotinib (RTKi),Metformin,Safranal
SNRK_S569	HEXIM2_S76	1.68099e-07	11	PP2A‐B56i_Mitosis,IL33,Inf_EV-A71,Nicotine/alpha-bungarotoxin
SNRK_S569	AKAP13_S2728	1.68099e-07	11	IL33,Inf_EV-A71,Metformin,Safranal
SNRK_S569	FAM53C_S122	1.74474e-07	11	Inf_EV-A71,Metformin,Coumarin,IL33
SNRK_S569	TBC1D25_S506	1.74474e-07	11	IL33,Inf_EV-A71,Metformin,BI-D1870 (RSKi) + PMA
SNRK_S569	CLEC16A_S980	1.74474e-07	11	IL33,Inf_EV-A71,Selumetinib,Vemurafenib,Metformin
SNRK_S569	PRPF38B_S473	1.74474e-07	11	IL33,Inf_EV-A71,Safranal
SNRK_S569	SUN2_S12	2.22829e-07	11	Inf_EV-A71,Selumetinib,BI-D1870 (RSKi) + PMA,Crizotinib (RTKi),PD184352 (MEKi),Vemurafenib,Sorafenib
SNRK_S569	OXR1_S201	2.22829e-07	11	IL33,BI-D1870 (RSKi) + PMA,Crizotinib (RTKi),Metformin,Safranal
SNRK_S569	SETD2_S321	2.22829e-07	11	IL33,Inf_EV-A71,Metformin,Safranal
SNRK_S569	ZMYM4_S1181	2.93196e-07	11	PP2A‐B56i_Mitosis,IL33,Nicotine/alpha-bungarotoxin,PD184352 (MEKi),Metformin
SNRK_S569	UNC45A_T15	3.83077e-07	11	Inf_EV-A71,BI-D1870 (RSKi) + PMA,PD184352 (MEKi),Metformin,Safranal
SNRK_S569	CDKN1A_S130	3.83077e-07	11	Inf_EV-A71,PD184352 (MEKi),Metformin,Safranal
SNRK_S569	CCNL2_S369	6.41136e-07	11	Inf_EV-A71,Metformin,IL33,Safranal
SNRK_S569	SMARCA4_S1627	6.41136e-07	11	Inf_EV-A71,Metformin,Coumarin,Safranal
SNRK_S569	TACC3_S71	6.41136e-07	11	Selumetinib,Coumarin,Crizotinib (RTKi),IL33,PD184352 (MEKi),Vemurafenib,Sorafenib,Metformin
SNRK_S569	HSPH1_S809	6.41136e-07	11	IL33,Inf_EV-A71,Metformin,BI-D1870 (RSKi) + PMA,PD184352 (MEKi)
SNRK_S569	MAP3K7_S389	8.21778e-07	11	Inf_EV-A71,BI-D1870 (RSKi) + PMA,IL33,PD184352 (MEKi),Metformin
SNRK_S569	RGS12_S850	9.89876e-07	11	Inf_EV-A71,IL33,UMUC3/TERT-NHUC,Metformin
SNRK_S569	UBR5_S2486	1.04721e-06	11	Inf_EV-A71,Metformin,Selumetinib,Vemurafenib,Sorafenib
SNRK_S569	NELFE_S131	1.32711e-06	11	IL33,Inf_EV-A71,BI-D1870 (RSKi) + PMA,Nicotine/alpha-bungarotoxin,PD184352 (MEKi),Sorafenib
SNRK_S569	PRPF38B_S475	1.46812e-06	11	IL33,Inf_EV-A71,Safranal
SNRK_S569	NCOA3_S857	1.6729e-06	11	Inf_EV-A71,Metformin,BI-D1870 (RSKi) + PMA,Crizotinib (RTKi),IL33
SNRK_S569	DTD1_S197	1.6729e-06	11	Inf_EV-A71,Metformin,PD184352 (MEKi),Safranal
SNRK_S569	PKN2_S583	2.09809e-06	11	IL33,Inf_EV-A71,Metformin,BI-D1870 (RSKi) + PMA,Crizotinib (RTKi),PD184352 (MEKi)
SNRK_S569	ZC3H15_S381	2.14785e-06	11	Inf_EV-A71,Metformin,Safranal
SNRK_S569	CIT_S440	4.42818e-06	11	IL33,Inf_EV-A71,Metformin
SNRK_S569	RALGAPA1_S861	4.42818e-06	11	Inf_EV-A71,Metformin,IL33
SNRK_S569	SH3BP5L_S362	6.07387e-06	11	Inf_EV-A71,Metformin,IL33,PD184352 (MEKi),Safranal
SNRK_S569	TP53BP1_S552	7.39605e-06	11	IL33,Inf_EV-A71,Metformin,Crizotinib (RTKi)
SNRK_S569	ANKIB1_S737	7.39605e-06	11	Inf_EV-A71,Coumarin,Metformin,Safranal
SNRK_S569	USP34_S3406	7.41825e-06	11	IL33,Inf_EV-A71,Metformin,PD184352 (MEKi)
SNRK_S569	RETREG2_S385	7.41825e-06	11	IL33,Inf_EV-A71,Metformin,Safranal
SNRK_S569	KSR1_S569	1.09399e-05	11	Inf_EV-A71,IL33,Metformin,Safranal
SNRK_S569	CAAP1_S203	1.20733e-05	11	IL33,Inf_EV-A71,Metformin
SNRK_S569	SRRM1_S683	1.41484e-05	11	IL33,Inf_EV-A71,Coumarin,Safranal
SNRK_S569	TBC1D4_S341	1.59036e-05	11	IL33,Metformin,BI-D1870 (RSKi) + PMA,Crizotinib (RTKi),PD184352 (MEKi)
SNRK_S569	FOXK1_S239	1.90779e-05	11	IL33,Inf_EV-A71,Selumetinib,Crizotinib (RTKi),Vemurafenib,Sorafenib
SNRK_S569	CAMSAP2_S599	1.92998e-05	11	IL33,Inf_EV-A71,BI-D1870 (RSKi) + PMA,PD184352 (MEKi),Metformin
SNRK_S569	TRA2B_S22	2.24684e-05	11	IL33,Inf_EV-A71,Safranal
SNRK_S569	REEP4_S202	2.6103e-05	11	IL33,Inf_EV-A71,Safranal
SNRK_S569	IRF2BP1_S453	2.6103e-05	11	Inf_EV-A71,Metformin,IL33,PD184352 (MEKi)
SNRK_S569	PI4KA_S257	2.7192e-05	11	IL33,Inf_EV-A71,Sorafenib,Metformin
SNRK_S569	DDX21_S168	2.7192e-05	11	IL33,Inf_EV-A71,BI-D1870 (RSKi) + PMA,Safranal
SNRK_S569	CHMP3_S200	2.7192e-05	11	IL33,Metformin,BI-D1870 (RSKi) + PMA,PD184352 (MEKi),Safranal
SNRK_S569	CTDSPL2_S104	3.82907e-05	11	Selumetinib,Crizotinib (RTKi),IL33,Vemurafenib,Sorafenib,Metformin
SNRK_S569	SRRM2_S1581	7.06644e-05	11	IL33,Inf_EV-A71,Safranal
SNRK_S569	PEAK1_S568	7.34327e-05	11	Inf_EV-A71,Coumarin,Vemurafenib,Metformin
SNRK_S569	CEP170_S1241	0.000155261	11	IL33,Inf_EV-A71,Safranal
SNRK_S569	DDX21_S171	0.000156669	11	IL33,Inf_EV-A71,Nicotine/alpha-bungarotoxin,Safranal
SNRK_S569	STK11IP_S387	0.000181069	11	IL33,Inf_EV-A71,Metformin,Safranal
SNRK_S569	SCAF8_S617	0.000181069	11	IL33,Inf_EV-A71,Metformin,Safranal
SNRK_S569	ZC3H13_S848	0.000254729	11	IL33,Inf_EV-A71,Safranal
SNRK_S569	ABCF1_S105	0.000413427	11	Metformin,BI-D1870 (RSKi) + PMA,IL33,PD184352 (MEKi),Safranal
SNRK_S569	ACSS2_S267	0.000413427	11	IL33,Inf_EV-A71,Metformin,BI-D1870 (RSKi) + PMA,Safranal
SNRK_S569	C9orf40_S69	0.000536218	11	IL33,Inf_EV-A71,Metformin,BI-D1870 (RSKi) + PMA
SNRK_S569	NSRP1_S33	0.000536218	11	IL33,Inf_EV-A71,Metformin,Safranal
SNRK_S569	MAP1B_S1782	0.0017831	11	Inf_EV-A71,BI-D1870 (RSKi) + PMA,Crizotinib (RTKi),PD184352 (MEKi),Metformin,Safranal
SNRK_S569	MCM3_S672	0.022174	11	PP2A‐B56i_Mitosis,Inf_EV-A71,Metformin,Safranal
SNRK_S569	SRRM2_S778	1.67341e-09	10.5	IL33,Inf_EV-A71,Metformin,BI-D1870 (RSKi) + PMA,Crizotinib (RTKi),PD184352 (MEKi),Vemurafenib,UMUC3/TERT-NHUC,Safranal
SNRK_S569	TRMT44_S78	4.56941e-09	10	Inf_EV-A71,IL33,Metformin,Safranal
SNRK_S569	ZC3H13_S1191	4.56941e-09	10	IL33,Inf_EV-A71,Safranal
SNRK_S569	BCL9_S19	6.47333e-09	10	IL33,Inf_EV-A71,Safranal
SNRK_S569	TCF7L2_S59	6.47333e-09	10	Inf_EV-A71,Metformin,Safranal
SNRK_S569	PTPN12_T693	6.47333e-09	10	PP2A‐B56i_Mitosis,Inf_EV-A71,Metformin,Safranal
SNRK_S569	BCL9_S153	9.06266e-09	10	IL33,Metformin,Safranal
SNRK_S569	EEF1B2_T93	9.06266e-09	10	Inf_EV-A71,Metformin,Safranal
SNRK_S569	NRBP2_S22	9.06266e-09	10	Inf_EV-A71,Metformin,Safranal
SNRK_S569	ZBTB7A_S525	9.06266e-09	10	Inf_EV-A71,Metformin,IL33,PD184352 (MEKi)
SNRK_S569	MAPT_S516	1.25483e-08	10	IL33,Inf_EV-A71,Metformin
SNRK_S569	RAB34_S244	1.25483e-08	10	IL33,Inf_EV-A71,Sorafenib
SNRK_S569	CEP170_S633	1.25483e-08	10	IL33,Inf_EV-A71,Metformin
SNRK_S569	EIF4B_S489	1.25483e-08	10	IL33,Inf_EV-A71,Safranal
SNRK_S569	SCAF1_S933	1.25483e-08	10	Inf_EV-A71,Metformin,Sorafenib
SNRK_S569	TLE4_S292	1.71958e-08	10	Inf_EV-A71,IL33,Metformin
SNRK_S569	NAV3_S1190	1.71958e-08	10	IL33,Inf_EV-A71,Safranal
SNRK_S569	RREB1_S1320	1.71958e-08	10	Inf_EV-A71,Metformin,IL33
SNRK_S569	LARP1_S220	1.71958e-08	10	IL33,Inf_EV-A71,Crizotinib (RTKi),Safranal
SNRK_S569	PTPN14_S578	1.71958e-08	10	Inf_EV-A71,Metformin,BI-D1870 (RSKi) + PMA
SNRK_S569	SHB_Y246	2.33372e-08	10	Inf_EV-A71,Crizotinib (RTKi),Metformin,Safranal
SNRK_S569	PRR12_S917	2.33372e-08	10	IL33,Inf_EV-A71,Crizotinib (RTKi),Safranal
SNRK_S569	TANC1_S270	2.33372e-08	10	Inf_EV-A71,BI-D1870 (RSKi) + PMA,Metformin,Safranal
SNRK_S569	TP53BP1_S862	2.33372e-08	10	IL33,Inf_EV-A71,Crizotinib (RTKi)
SNRK_S569	APBA2_S480	2.33372e-08	10	IL33,Inf_EV-A71,Crizotinib (RTKi),Safranal
SNRK_S569	TRMT1_T646	3.13845e-08	10	Inf_EV-A71,Metformin,IL33
SNRK_S569	FOSL1_S74	3.13845e-08	10	Metformin,Selumetinib,Vemurafenib,Safranal
SNRK_S569	HDGFL2_S490	3.13845e-08	10	IL33,Inf_EV-A71,BI-D1870 (RSKi) + PMA
SNRK_S569	WBP1L_S173	3.13845e-08	10	Inf_EV-A71,Selumetinib,Vemurafenib,Metformin
SNRK_S569	BRD4_S470	4.1846e-08	10	Inf_EV-A71,BI-D1870 (RSKi) + PMA,Metformin,Safranal
SNRK_S569	ABRAXAS2_S280	4.1846e-08	10	Inf_EV-A71,Metformin,Selumetinib,Vemurafenib
SNRK_S569	ANKRD11_S834	5.53447e-08	10	Inf_EV-A71,Metformin,Safranal
SNRK_S569	CASP8AP2_S940	5.53447e-08	10	IL33,Metformin,Coumarin,Safranal
SNRK_S569	DAP_S3	5.53447e-08	10	Inf_EV-A71,BI-D1870 (RSKi) + PMA,Coumarin,Crizotinib (RTKi),PD184352 (MEKi),Sorafenib
SNRK_S569	AAGAB_S310	5.53447e-08	10	Inf_EV-A71,Metformin,IL33,Safranal
SNRK_S569	ARHGEF11_S271	7.26399e-08	10	Inf_EV-A71,Metformin,Safranal
SNRK_S569	AMER1_T242	7.26399e-08	10	Inf_EV-A71,Metformin,BI-D1870 (RSKi) + PMA
SNRK_S569	TRPS1_S178	7.26399e-08	10	IL33,Inf_EV-A71,Safranal
SNRK_S569	ZFYVE19_S144	7.26399e-08	10	IL33,Metformin,BI-D1870 (RSKi) + PMA,UMUC3/TERT-NHUC,Safranal
SNRK_S569	DDA1_S95	7.26399e-08	10	Inf_EV-A71,Metformin,Safranal
SNRK_S569	PRR12_T1561	9.4652e-08	10	IL33,Inf_EV-A71,Safranal
SNRK_S569	THAP12_S141	9.4652e-08	10	IL33,Selinexor,Inf_EV-A71
SNRK_S569	TICRR_S1001	9.4652e-08	10	IL33,Inf_EV-A71,BI-D1870 (RSKi) + PMA,Safranal
SNRK_S569	TASOR2_S1541	9.4652e-08	10	Inf_EV-A71,Metformin,Safranal
SNRK_S569	MKI67_T1139	1.20677e-07	10	IL33,Inf_EV-A71,BI-D1870 (RSKi) + PMA,Crizotinib (RTKi)
SNRK_S569	SATB2_S594	1.20677e-07	10	Inf_EV-A71,Metformin,IL33,Safranal
SNRK_S569	RBM15B_S113	1.22491e-07	10	Inf_EV-A71,Metformin,BI-D1870 (RSKi) + PMA,IL33,PD184352 (MEKi)
SNRK_S569	LATS1_S613	1.22491e-07	10	IL33,Inf_EV-A71,Metformin
SNRK_S569	GAPVD1_S746	1.22491e-07	10	Inf_EV-A71,IL33,Vemurafenib,Safranal
SNRK_S569	SAMD4B_S592	1.22491e-07	10	Metformin,Selumetinib,PD184352 (MEKi),Vemurafenib,Sorafenib
SNRK_S569	PALB2_S660	1.57488e-07	10	Inf_EV-A71,IL33,Nicotine/alpha-bungarotoxin,Metformin
SNRK_S569	TFE3_S548	1.57488e-07	10	Inf_EV-A71,Metformin,PD184352 (MEKi)
SNRK_S569	ZNF639_S60	1.57488e-07	10	Inf_EV-A71,Metformin,IL33
SNRK_S569	AKAP12_S598	1.57488e-07	10	Inf_EV-A71,BI-D1870 (RSKi) + PMA,Coumarin,PD184352 (MEKi),Safranal
SNRK_S569	ARHGEF18_S921	1.64458e-07	10	Inf_EV-A71,Nicotine/alpha-bungarotoxin,Metformin,Safranal
SNRK_S569	BAG6_S1081	1.64458e-07	10	IL33,Inf_EV-A71,Metformin,BI-D1870 (RSKi) + PMA,PD184352 (MEKi)
SNRK_S569	SYNRG_S935	2.01235e-07	10	IL33,Metformin,Crizotinib (RTKi),Safranal
SNRK_S569	ARHGEF17_S735	2.01235e-07	10	IL33,Inf_EV-A71,Metformin
SNRK_S569	ERCC6L_S984	2.21952e-07	10	Inf_EV-A71,Vemurafenib,Metformin,Safranal
SNRK_S569	CASP2_S340	2.21952e-07	10	Inf_EV-A71,Vemurafenib,Metformin,Safranal
SNRK_S569	TNRC6B_S1816	2.96817e-07	10	IL33,Inf_EV-A71,Metformin,Coumarin
SNRK_S569	AKAP13_S1565	2.96817e-07	10	IL33,UMUC3/TERT-NHUC,Metformin,Safranal
SNRK_S569	KNL1_S60	3.22892e-07	10	PP2A‐B56i_Mitosis,Crizotinib (RTKi),IL33,Nicotine/alpha-bungarotoxin,PD184352 (MEKi),Metformin
SNRK_S569	EIF4B_S424	3.9353e-07	10	Inf_EV-A71,BI-D1870 (RSKi) + PMA,Coumarin,Sorafenib,Safranal
SNRK_S569	PHF3_S1614	3.9353e-07	10	Inf_EV-A71,Nicotine/alpha-bungarotoxin,Metformin,Safranal
SNRK_S569	ZNF592_S334	3.9353e-07	10	IL33,Inf_EV-A71,Metformin,Nicotine/alpha-bungarotoxin
SNRK_S569	HELB_S1048	3.9353e-07	10	Inf_EV-A71,Nicotine/alpha-bungarotoxin,Vemurafenib,Metformin
SNRK_S569	RRBP1_T235	5.07106e-07	10	IL33,Inf_EV-A71,Safranal
SNRK_S569	PPIP5K2_S1016	5.07106e-07	10	Inf_EV-A71,Selumetinib,BI-D1870 (RSKi) + PMA,PD184352 (MEKi),Vemurafenib,Metformin
SNRK_S569	OTUD5_S165	5.17532e-07	10	PP2A‐B56i_Mitosis,Inf_EV-A71,Metformin,BI-D1870 (RSKi) + PMA,PD184352 (MEKi)
SNRK_S569	PLCL2_S1113	5.17532e-07	10	IL33,Selumetinib,BI-D1870 (RSKi) + PMA,Coumarin,PD184352 (MEKi),Vemurafenib,Metformin
SNRK_S569	CBX8_S311	5.17532e-07	10	IL33,Inf_EV-A71,Metformin,Safranal
SNRK_S569	IQSEC1_S512	5.17532e-07	10	IL33,Inf_EV-A71,PD184352 (MEKi),Metformin
SNRK_S569	WDR26_S121	6.75397e-07	10	IL33,Inf_EV-A71,Metformin,BI-D1870 (RSKi) + PMA,PD184352 (MEKi)
SNRK_S569	PDZD8_S980	6.75397e-07	10	Inf_EV-A71,Metformin,Crizotinib (RTKi),Safranal
SNRK_S569	SRRM2_S1424	7.80978e-07	10	IL33,Inf_EV-A71,Safranal
SNRK_S569	USP34_S3359	8.75028e-07	10	IL33,Metformin,PD184352 (MEKi),Safranal
SNRK_S569	SPAG7_S158	8.75028e-07	10	Inf_EV-A71,BI-D1870 (RSKi) + PMA,Crizotinib (RTKi),PD184352 (MEKi),Metformin
SNRK_S569	ABL2_S631	8.75028e-07	10	IL33,Inf_EV-A71,BI-D1870 (RSKi) + PMA,Metformin,Safranal
SNRK_S569	RANBP2_S1160	8.75028e-07	10	IL33,BI-D1870 (RSKi) + PMA,Metformin,Safranal
SNRK_S569	CHD8_S2046	9.62601e-07	10	PP2A‐B56i_Mitosis,IL33,Inf_EV-A71,Metformin
SNRK_S569	CDC42EP4_S142	1.12587e-06	10	IL33,Metformin,Crizotinib (RTKi),Safranal
SNRK_S569	ATN1_S739	1.12587e-06	10	IL33,Inf_EV-A71,Metformin,Safranal
SNRK_S569	BRAF_S729	1.12587e-06	10	IL33,Inf_EV-A71,Metformin,BI-D1870 (RSKi) + PMA
SNRK_S569	SNRK_S607	1.12587e-06	10	Selinexor,Inf_EV-A71,IL33,Metformin
SNRK_S569	L3MBTL2_S689	1.18137e-06	10	Inf_EV-A71,Metformin,Safranal
SNRK_S569	CAMSAP2_S1148	1.18137e-06	10	IL33,Metformin,PD184352 (MEKi),UMUC3/TERT-NHUC,Safranal
SNRK_S569	IRS1_S1101	1.43917e-06	10	Metformin,BI-D1870 (RSKi) + PMA,Coumarin,IL33,Safranal
SNRK_S569	ISL2_S157	1.43917e-06	10	Inf_EV-A71,Metformin,IL33,Sorafenib
SNRK_S569	SHCBP1_S44	1.43917e-06	10	Inf_EV-A71,Nicotine/alpha-bungarotoxin,Metformin,Safranal
SNRK_S569	TCF20_S538	1.43917e-06	10	IL33,Metformin,Coumarin,Crizotinib (RTKi),Safranal
SNRK_S569	IMPDH2_S416	1.43917e-06	10	Inf_EV-A71,Metformin,BI-D1870 (RSKi) + PMA,IL33
SNRK_S569	METTL22_S132	1.4439e-06	10	IL33,Inf_EV-A71,Crizotinib (RTKi),Metformin
SNRK_S569	LPIN1_S162	1.82824e-06	10	IL33,Selumetinib,BI-D1870 (RSKi) + PMA,Crizotinib (RTKi),PD184352 (MEKi),Vemurafenib,Metformin
SNRK_S569	FNDC3A_S213	1.82824e-06	10	BI-D1870 (RSKi) + PMA,IL33,Nicotine/alpha-bungarotoxin,Metformin,Safranal
SNRK_S569	SH3BP1_S544	2.30876e-06	10	IL33,Selumetinib,BI-D1870 (RSKi) + PMA,PD184352 (MEKi),Vemurafenib,UMUC3/TERT-NHUC,Metformin
SNRK_S569	GOLGA4_S266	2.57592e-06	10	Inf_EV-A71,Metformin,Safranal
SNRK_S569	ZDHHC18_S19	2.89916e-06	10	Inf_EV-A71,BI-D1870 (RSKi) + PMA,Nicotine/alpha-bungarotoxin,Metformin
SNRK_S569	LEMD3_S261	3.10161e-06	10	PP2A‐B56i_Mitosis,IL33,Inf_EV-A71,Metformin
SNRK_S569	UBR4_S1760	3.72194e-06	10	IL33,Inf_EV-A71,Safranal
SNRK_S569	SF3B1_T142	4.49922e-06	10	IL33,Crizotinib (RTKi),PD184352 (MEKi),UMUC3/TERT-NHUC,Metformin
SNRK_S569	ANP32B_T244	4.49922e-06	10	IL33,Inf_EV-A71,Nicotine/alpha-bungarotoxin,Safranal
SNRK_S569	RRN3_S44	5.56303e-06	10	PP2A‐B56i_Mitosis,Inf_EV-A71,BI-D1870 (RSKi) + PMA,Crizotinib (RTKi),Vemurafenib,Metformin
SNRK_S569	CDK2_T14	6.30931e-06	10	IL33,Selinexor,Inf_EV-A71,Sorafenib
SNRK_S569	LMNA_S628	6.84602e-06	10	PP2A‐B56i_Mitosis,Inf_EV-A71,Crizotinib (RTKi),Metformin
SNRK_S569	ARGLU1_S77	6.84602e-06	10	PP2A‐B56i_Mitosis,IL33,Inf_EV-A71,Metformin
SNRK_S569	ADAM17_T735	7.47769e-06	10	PP2A‐B56i_Mitosis,IL33,Metformin,Selumetinib,Vemurafenib,UMUC3/TERT-NHUC
SNRK_S569	HEATR6_S336	8.38692e-06	10	IL33,Inf_EV-A71,Coumarin,Metformin
SNRK_S569	ELF2_S185	1.02302e-05	10	Inf_EV-A71,BI-D1870 (RSKi) + PMA,Nicotine/alpha-bungarotoxin,PD184352 (MEKi),Metformin
SNRK_S569	BYSL_S98	1.02302e-05	10	IL33,Inf_EV-A71,BI-D1870 (RSKi) + PMA,Metformin,Safranal
SNRK_S569	HMGN1_S99	1.22426e-05	10	IL33,Inf_EV-A71,Coumarin
SNRK_S569	RERE_S613	1.22426e-05	10	IL33,Inf_EV-A71,Safranal
SNRK_S569	SRRM2_S1582	1.43534e-05	10	IL33,Inf_EV-A71,Safranal
SNRK_S569	DCUN1D5_S9	1.50347e-05	10	Inf_EV-A71,BI-D1870 (RSKi) + PMA,IL33,PD184352 (MEKi),Metformin
SNRK_S569	GTF3C1_S1063	1.67862e-05	10	IL33,Inf_EV-A71,Coumarin
SNRK_S569	STK11IP_S389	1.67862e-05	10	Inf_EV-A71,Sorafenib,Metformin,Safranal
SNRK_S569	PCYT1A_S319	2.60338e-05	10	IL33,BI-D1870 (RSKi) + PMA,Crizotinib (RTKi),Safranal
SNRK_S569	MICAL3_S687	2.64709e-05	10	Inf_EV-A71,Selumetinib,Vemurafenib,Safranal
SNRK_S569	BNIP2_S114	3.10425e-05	10	IL33,Sorafenib,Metformin,Safranal
SNRK_S569	SRRM1_S685	3.54652e-05	10	IL33,Inf_EV-A71,Safranal
SNRK_S569	ARHGAP12_S201	4.37049e-05	10	Inf_EV-A71,BI-D1870 (RSKi) + PMA,Metformin,Safranal
SNRK_S569	ZC3H8_S77	5.16155e-05	10	IL33,Inf_EV-A71,UMUC3/TERT-NHUC,Safranal
SNRK_S569	SGTA_S305	5.16155e-05	10	Inf_EV-A71,Selumetinib,BI-D1870 (RSKi) + PMA,Vemurafenib,Sorafenib,Safranal
SNRK_S569	PAXBP1_S262	6.21186e-05	10	IL33,Inf_EV-A71,Nicotine/alpha-bungarotoxin,Metformin
SNRK_S569	RB1_S37	6.21186e-05	10	IL33,Inf_EV-A71,Metformin,BI-D1870 (RSKi) + PMA
SNRK_S569	SRRM2_S972	7.11213e-05	10	IL33,Inf_EV-A71,Safranal
SNRK_S569	C2CD5_S323	7.13563e-05	10	IL33,Nicotine/alpha-bungarotoxin,Sorafenib,Safranal
SNRK_S569	AKAP8_S323	0.000154476	10	Inf_EV-A71,Metformin,Safranal
SNRK_S569	SRPK2_S494	0.000173945	10	IL33,Inf_EV-A71,Selumetinib,BI-D1870 (RSKi) + PMA,Coumarin,PD184352 (MEKi),Vemurafenib,Sorafenib,Metformin
SNRK_S569	AKAP12_S698	0.000176778	10	Inf_EV-A71,Crizotinib (RTKi),Nicotine/alpha-bungarotoxin,Safranal
SNRK_S569	LUZP1_S574	0.000308652	10	Inf_EV-A71,Crizotinib (RTKi),IL33,Nicotine/alpha-bungarotoxin,Safranal
SNRK_S569	RRBP1_S583	0.000317273	10	IL33,Inf_EV-A71,Safranal
SNRK_S569	BCL7C_S114	0.000402703	10	Metformin,Selumetinib,IL33,PD184352 (MEKi),Vemurafenib,Safranal
SNRK_S569	DOT1L_S834	0.000446335	10	IL33,Inf_EV-A71,Metformin
SNRK_S569	NOM1_S280	0.000948455	10	IL33,Inf_EV-A71,Safranal
SNRK_S569	FOXO3_S253	0.00136361	10	Selinexor,Inf_EV-A71,Crizotinib (RTKi),IL33,Metformin
SNRK_S569	CCDC86_S47	0.00190475	10	Inf_EV-A71,IL33,PD184352 (MEKi),Metformin
SNRK_S569	EIF5B_S137	0.0032542	10	IL33,Inf_EV-A71,Metformin,BI-D1870 (RSKi) + PMA,PD184352 (MEKi),Safranal
SNRK_S569	SLC4A7_S403	0.00584208	10	IL33,Inf_EV-A71,PD184352 (MEKi),Safranal
SNRK_S569	ZC3H4_S92	0.0110629	10	Selinexor,Inf_EV-A71,IL33,UMUC3/TERT-NHUC
SNRK_S569	DIDO1_S1456	7.46788e-11	9.5	IL33,Inf_EV-A71,Metformin,Selumetinib,PD184352 (MEKi),Vemurafenib,Sorafenib,Safranal
SNRK_S569	MICAL3_S685	1.2459e-09	9.5	IL33,Inf_EV-A71,Selumetinib,Crizotinib (RTKi),Nicotine/alpha-bungarotoxin,Vemurafenib,Metformin,Safranal
SNRK_S569	GIT1_S592	4.09727e-06	9.5	IL33,Inf_EV-A71,Selumetinib,BI-D1870 (RSKi) + PMA,PD184352 (MEKi),Vemurafenib,Sorafenib,Metformin,Safranal
SNRK_S569	LARP1_S90	0.00241834	9.5	IL33,Inf_EV-A71,Metformin,BI-D1870 (RSKi) + PMA,PD184352 (MEKi),Safranal
SNRK_S569	ADNP_S953	1.55622e-11	9	IL33,Inf_EV-A71,Metformin,Coumarin,Safranal
SNRK_S569	JUN_S243	2.34717e-10	9	PP2A‐B56i_Mitosis,IL33,Inf_EV-A71,Metformin,Selumetinib,PD184352 (MEKi),Vemurafenib,Sorafenib,UMUC3/TERT-NHUC
SNRK_S569	CARHSP1_S52	7.84459e-10	9	IL33,Inf_EV-A71,Crizotinib (RTKi),PD184352 (MEKi),Sorafenib,Metformin,Safranal
SNRK_S569	SRRM2_S1522	3.59841e-08	9	IL33,Inf_EV-A71,Safranal
SNRK_S569	CHAF1A_S203	3.59841e-08	9	Inf_EV-A71,Coumarin,Safranal
SNRK_S569	CIR1_S305	4.89384e-08	9	Inf_EV-A71,Crizotinib (RTKi),Safranal
SNRK_S569	UBE2O_S98	4.89384e-08	9	Inf_EV-A71,Metformin,Safranal
SNRK_S569	EMB_S309	4.89384e-08	9	IL33,Inf_EV-A71,Sorafenib
SNRK_S569	SH3BP5_S375	4.89384e-08	9	PP2A‐B56i_Mitosis,Inf_EV-A71,Metformin
SNRK_S569	BRIP1_S128	4.89384e-08	9	Inf_EV-A71,IL33,Nicotine/alpha-bungarotoxin
SNRK_S569	AKAP13_S2345	4.89384e-08	9	Inf_EV-A71,Metformin,Safranal
SNRK_S569	SETD1A_T540	4.89384e-08	9	Inf_EV-A71,IL33,Safranal
SNRK_S569	YTHDC1_S318	4.89384e-08	9	Inf_EV-A71,Metformin,Safranal
SNRK_S569	HIVEP3_S2245	6.58786e-08	9	Inf_EV-A71,IL33,Sorafenib,Safranal
SNRK_S569	RABGAP1_S42	6.58786e-08	9	Inf_EV-A71,Metformin,Safranal
SNRK_S569	NEK4_S677	6.58786e-08	9	Inf_EV-A71,Nicotine/alpha-bungarotoxin,Safranal
SNRK_S569	HIVEP3_S2255	8.78381e-08	9	Inf_EV-A71,IL33,Sorafenib,Safranal
SNRK_S569	RRN3_S640	8.78381e-08	9	Inf_EV-A71,Metformin,IL33
SNRK_S569	ZBTB11_S1050	8.78381e-08	9	Inf_EV-A71,IL33,Metformin
SNRK_S569	MGRN1_S515	8.78381e-08	9	Inf_EV-A71,Crizotinib (RTKi),Metformin
SNRK_S569	ARHGAP27_S632	8.78381e-08	9	IL33,Metformin,Safranal
SNRK_S569	BCL10_S134	1.16072e-07	9	Inf_EV-A71,Metformin,Nicotine/alpha-bungarotoxin
SNRK_S569	CENPC_S333	1.16072e-07	9	Inf_EV-A71,Crizotinib (RTKi),Metformin
SNRK_S569	FAM8A1_S81	1.16072e-07	9	Inf_EV-A71,Selumetinib,BI-D1870 (RSKi) + PMA,Vemurafenib
SNRK_S569	ATXN2_S758	1.16072e-07	9	Inf_EV-A71,Coumarin,Safranal
SNRK_S569	NEK1_S837	1.16072e-07	9	IL33,Inf_EV-A71,BI-D1870 (RSKi) + PMA
SNRK_S569	ERF_S187	1.16072e-07	9	Inf_EV-A71,Crizotinib (RTKi),Metformin
SNRK_S569	TTBK2_S786	1.16072e-07	9	Inf_EV-A71,Metformin,Safranal
SNRK_S569	DNAJC17_S112	1.52094e-07	9	Inf_EV-A71,Selumetinib,Vemurafenib,Safranal
SNRK_S569	SPAG9_S185	1.52094e-07	9	IL33,Inf_EV-A71,BI-D1870 (RSKi) + PMA,Coumarin
SNRK_S569	TANC2_S1827	1.52094e-07	9	Inf_EV-A71,Selumetinib,Vemurafenib,Metformin,Safranal
SNRK_S569	PAXBP1_S16	1.52094e-07	9	IL33,Inf_EV-A71,Safranal
SNRK_S569	KMT2B_S632	1.52094e-07	9	Inf_EV-A71,BI-D1870 (RSKi) + PMA,IL33,PD184352 (MEKi),Metformin
SNRK_S569	NCOR2_S2223	1.97722e-07	9	IL33,Inf_EV-A71,Metformin
SNRK_S569	SYAP1_S313	1.97722e-07	9	Inf_EV-A71,Metformin,Safranal
SNRK_S569	AVL9_S244	1.97722e-07	9	IL33,BI-D1870 (RSKi) + PMA,Coumarin,PD184352 (MEKi),Metformin
SNRK_S569	ACTR8_S412	1.97722e-07	9	IL33,Inf_EV-A71,Metformin
SNRK_S569	MEF2D_S110	1.97722e-07	9	IL33,Inf_EV-A71,Crizotinib (RTKi)
SNRK_S569	PRR12_S1568	1.97722e-07	9	IL33,Inf_EV-A71,Safranal
SNRK_S569	MVD_S96	2.55126e-07	9	Inf_EV-A71,BI-D1870 (RSKi) + PMA,Nicotine/alpha-bungarotoxin,PD184352 (MEKi),Safranal
SNRK_S569	LARP1B_S60	2.55126e-07	9	Inf_EV-A71,BI-D1870 (RSKi) + PMA,Crizotinib (RTKi),Metformin
SNRK_S569	PCF11_S489	2.55126e-07	9	IL33,Metformin,Safranal
SNRK_S569	RAB11FIP1_S199	2.55126e-07	9	IL33,Metformin,Coumarin
SNRK_S569	ZEB1_S322	2.55126e-07	9	Inf_EV-A71,IL33,Safranal
SNRK_S569	SLC4A7_S242	2.55126e-07	9	IL33,Metformin,Safranal
SNRK_S569	LRIG1_S1069	2.55126e-07	9	Inf_EV-A71,BI-D1870 (RSKi) + PMA,Nicotine/alpha-bungarotoxin,Safranal
SNRK_S569	RAF1_S43	3.2688e-07	9	IL33,BI-D1870 (RSKi) + PMA,Coumarin,Crizotinib (RTKi),PD184352 (MEKi),Sorafenib
SNRK_S569	SNTB1_S389	3.2688e-07	9	IL33,Inf_EV-A71,Crizotinib (RTKi),Metformin
SNRK_S569	DMXL1_S1970	3.2688e-07	9	Inf_EV-A71,Metformin,Safranal
SNRK_S569	ACBD5_S418	3.2688e-07	9	BI-D1870 (RSKi) + PMA,IL33,PD184352 (MEKi),Metformin
SNRK_S569	MON1A_S153	3.2688e-07	9	Inf_EV-A71,Metformin,IL33,Safranal
SNRK_S569	RB1_S855	3.2688e-07	9	Inf_EV-A71,Crizotinib (RTKi),Vemurafenib,Sorafenib
SNRK_S569	EPB41L5_S517	4.16029e-07	9	Inf_EV-A71,Metformin,IL33
SNRK_S569	KIF23_S911	4.16029e-07	9	IL33,Selumetinib,PD184352 (MEKi),Vemurafenib,Sorafenib,Safranal
SNRK_S569	GPRASP2_S328	4.16029e-07	9	Inf_EV-A71,Nicotine/alpha-bungarotoxin,Metformin,Safranal
SNRK_S569	CHD3_S597	4.16029e-07	9	Inf_EV-A71,Crizotinib (RTKi),IL33
SNRK_S569	BNIP3L_S118	4.16029e-07	9	Inf_EV-A71,BI-D1870 (RSKi) + PMA,IL33,PD184352 (MEKi)
SNRK_S569	GIT2_S397	5.26154e-07	9	Inf_EV-A71,Metformin,Safranal
SNRK_S569	HERC1_S1328	5.26154e-07	9	Inf_EV-A71,Selumetinib,Crizotinib (RTKi),Vemurafenib,Sorafenib
SNRK_S569	DIS3L2_S139	5.26154e-07	9	IL33,PD184352 (MEKi),Metformin,Safranal
SNRK_S569	SSH3_S649	5.77222e-07	9	Inf_EV-A71,Metformin,Crizotinib (RTKi),Safranal
SNRK_S569	NSFL1C_S140	6.61451e-07	9	IL33,Inf_EV-A71,BI-D1870 (RSKi) + PMA,PD184352 (MEKi),Safranal
SNRK_S569	SCAF4_S154	6.61451e-07	9	IL33,Metformin,BI-D1870 (RSKi) + PMA
SNRK_S569	EHD2_S438	6.61451e-07	9	Inf_EV-A71,UMUC3/TERT-NHUC,Metformin,Safranal
SNRK_S569	USP11_S948	6.61451e-07	9	Inf_EV-A71,PD184352 (MEKi),Metformin,Safranal
SNRK_S569	MAP1B_T1949	6.61451e-07	9	Inf_EV-A71,BI-D1870 (RSKi) + PMA,PD184352 (MEKi),Metformin,Safranal
SNRK_S569	PJA1_S265	6.61451e-07	9	Metformin,BI-D1870 (RSKi) + PMA,Crizotinib (RTKi),Nicotine/alpha-bungarotoxin,PD184352 (MEKi)
SNRK_S569	SAMD4B_S172	7.65446e-07	9	Inf_EV-A71,Metformin,BI-D1870 (RSKi) + PMA,Crizotinib (RTKi)
SNRK_S569	EMSY_T207	7.65446e-07	9	IL33,Metformin,PD184352 (MEKi),Sorafenib,Safranal
SNRK_S569	GIPC1_S232	8.26813e-07	9	Inf_EV-A71,Metformin,BI-D1870 (RSKi) + PMA,PD184352 (MEKi)
SNRK_S569	BCLAF1_S690	8.26813e-07	9	Inf_EV-A71,BI-D1870 (RSKi) + PMA,IL33
SNRK_S569	RALGAPA1_S797	8.26813e-07	9	Inf_EV-A71,Metformin,Safranal
SNRK_S569	CAMSAP1_S563	8.26813e-07	9	IL33,Inf_EV-A71,BI-D1870 (RSKi) + PMA,PD184352 (MEKi)
SNRK_S569	ZZZ3_S89	1.00596e-06	9	Inf_EV-A71,Coumarin,IL33,PD184352 (MEKi)
SNRK_S569	RB1CC1_S266	1.00596e-06	9	Inf_EV-A71,BI-D1870 (RSKi) + PMA,IL33,Metformin
SNRK_S569	KANSL1_T1003	1.00596e-06	9	Inf_EV-A71,Vemurafenib,Sorafenib,Metformin
SNRK_S569	ETV4_S140	1.02793e-06	9	Inf_EV-A71,Metformin,Crizotinib (RTKi)
SNRK_S569	RAB11FIP1_S357	1.02793e-06	9	IL33,Metformin,Sorafenib,UMUC3/TERT-NHUC,Safranal
SNRK_S569	IRF2BP2_S360	1.02793e-06	9	IL33,Metformin,Safranal
SNRK_S569	DENND4A_S1015	1.02793e-06	9	IL33,BI-D1870 (RSKi) + PMA,PD184352 (MEKi),Sorafenib,Metformin,Safranal
SNRK_S569	KIDINS220_S882	1.02793e-06	9	IL33,Inf_EV-A71,Crizotinib (RTKi)
SNRK_S569	PALLD_S1104	1.27139e-06	9	Inf_EV-A71,BI-D1870 (RSKi) + PMA,IL33
SNRK_S569	DLG5_S1263	1.27139e-06	9	IL33,Metformin,Coumarin
SNRK_S569	BABAM1_S29	1.27139e-06	9	Inf_EV-A71,Coumarin,Sorafenib,Metformin,Safranal
SNRK_S569	MAST2_S74	1.27139e-06	9	Metformin,IL33,Safranal
SNRK_S569	TRPS1_S1081	1.27139e-06	9	Inf_EV-A71,Coumarin,IL33
SNRK_S569	DCAF10_S349	1.31091e-06	9	Metformin,BI-D1870 (RSKi) + PMA,IL33,Sorafenib
SNRK_S569	FNBP1_S497	1.31091e-06	9	IL33,Inf_EV-A71,Metformin,Safranal
SNRK_S569	ARHGAP21_S924	1.31091e-06	9	IL33,Vemurafenib,UMUC3/TERT-NHUC,Metformin,Safranal
SNRK_S569	SASH1_S813	1.56478e-06	9	IL33,Sorafenib,Metformin,Safranal
SNRK_S569	SMARCAL1_S112	1.69476e-06	9	Metformin,IL33,PD184352 (MEKi),Safranal
SNRK_S569	ANKRD27_T1023	1.69476e-06	9	IL33,Metformin,Vemurafenib,Sorafenib
SNRK_S569	KMT2B_S861	1.91686e-06	9	Inf_EV-A71,IL33,Metformin
SNRK_S569	STAG1_S1065	1.91686e-06	9	Inf_EV-A71,Metformin,Safranal
SNRK_S569	PRMT6_T21	1.91686e-06	9	Inf_EV-A71,IL33,Safranal
SNRK_S569	ERCC5_S384	1.91686e-06	9	IL33,Inf_EV-A71,Crizotinib (RTKi),Metformin
SNRK_S569	SART1_S596	2.17464e-06	9	IL33,Inf_EV-A71,Metformin,Safranal
SNRK_S569	WDR11_S209	2.17464e-06	9	IL33,Metformin,BI-D1870 (RSKi) + PMA,Crizotinib (RTKi)
SNRK_S569	ULK1_S623	2.77069e-06	9	IL33,Selumetinib,Crizotinib (RTKi),Vemurafenib,Sorafenib
SNRK_S569	DCAF1_S255	2.77069e-06	9	IL33,BI-D1870 (RSKi) + PMA,Crizotinib (RTKi),Metformin
SNRK_S569	MAP1B_S992	2.83856e-06	9	Inf_EV-A71,Crizotinib (RTKi),Safranal
SNRK_S569	PRPSAP1_S215	3.50653e-06	9	IL33,Metformin,BI-D1870 (RSKi) + PMA,PD184352 (MEKi),Safranal
SNRK_S569	DDX21_S173	3.50653e-06	9	IL33,Inf_EV-A71,BI-D1870 (RSKi) + PMA,Sorafenib,Safranal
SNRK_S569	ASPH_S29	4.40967e-06	9	Inf_EV-A71,Coumarin,IL33,Metformin
SNRK_S569	PHF2_S458	4.40967e-06	9	Inf_EV-A71,Nicotine/alpha-bungarotoxin,Metformin,Safranal
SNRK_S569	GIGYF2_S139	4.40967e-06	9	Inf_EV-A71,Sorafenib,Metformin,Safranal
SNRK_S569	NEMF_S417	5.51209e-06	9	IL33,Metformin,BI-D1870 (RSKi) + PMA,PD184352 (MEKi),Safranal
SNRK_S569	BCR_S459	5.51209e-06	9	IL33,Metformin,BI-D1870 (RSKi) + PMA,Crizotinib (RTKi)
SNRK_S569	RPRD2_S593	5.51209e-06	9	IL33,Crizotinib (RTKi),Metformin,Safranal
SNRK_S569	TJP2_S244	6.85074e-06	9	IL33,Inf_EV-A71,Metformin,Safranal
SNRK_S569	CDK17_S146	6.85074e-06	9	PP2A‐B56i_Mitosis,IL33,BI-D1870 (RSKi) + PMA,PD184352 (MEKi),Metformin
SNRK_S569	CDC42EP3_S144	6.85074e-06	9	Selumetinib,Crizotinib (RTKi),IL33,Nicotine/alpha-bungarotoxin,Vemurafenib,Sorafenib,Metformin
SNRK_S569	APC_S2674	7.06857e-06	9	IL33,Inf_EV-A71,PD184352 (MEKi)
SNRK_S569	MFSD6_T10	8.46818e-06	9	IL33,UMUC3/TERT-NHUC,Metformin,Safranal
SNRK_S569	SNRK_S518	9.93568e-06	9	IL33,Metformin,BI-D1870 (RSKi) + PMA
SNRK_S569	LRRFIP1_S521	9.93568e-06	9	Inf_EV-A71,Metformin,Safranal
SNRK_S569	LARP1_T376	9.93568e-06	9	IL33,Selumetinib,Crizotinib (RTKi),PD184352 (MEKi),Vemurafenib,Sorafenib,Metformin
SNRK_S569	EIF3K_S217	1.04133e-05	9	Coumarin,IL33,Metformin,Safranal
SNRK_S569	WDR48_S335	1.17241e-05	9	Inf_EV-A71,IL33,Safranal
SNRK_S569	ZNF687_S271	1.18736e-05	9	IL33,Inf_EV-A71,Metformin,Crizotinib (RTKi),Safranal
SNRK_S569	MYC_S77	1.27418e-05	9	Selumetinib,Crizotinib (RTKi),Vemurafenib,Sorafenib,Metformin
SNRK_S569	GRAMD1A_S263	1.37931e-05	9	Inf_EV-A71,Metformin,Safranal
SNRK_S569	CEP170_S497	1.55174e-05	9	IL33,Crizotinib (RTKi),Metformin,Safranal
SNRK_S569	MAP1B_S1965	1.88124e-05	9	Inf_EV-A71,BI-D1870 (RSKi) + PMA,PD184352 (MEKi),Metformin,Safranal
SNRK_S569	FNBP1L_S295	1.88124e-05	9	Inf_EV-A71,Metformin,BI-D1870 (RSKi) + PMA,Crizotinib (RTKi)
SNRK_S569	TSC22D4_T229	1.89279e-05	9	IL33,Inf_EV-A71,BI-D1870 (RSKi) + PMA,PD184352 (MEKi),Safranal
SNRK_S569	KIF23_S867	2.56961e-05	9	IL33,Metformin,Safranal
SNRK_S569	NCOR2_S746	2.56961e-05	9	Inf_EV-A71,Metformin,Safranal
SNRK_S569	MTA1_S386	2.72979e-05	9	Inf_EV-A71,IL33,PD184352 (MEKi),Metformin
SNRK_S569	ZNF609_S470	3.26847e-05	9	Inf_EV-A71,Crizotinib (RTKi),Sorafenib,Metformin
SNRK_S569	MAP7D3_S461	3.89854e-05	9	IL33,Inf_EV-A71,Metformin,Safranal
SNRK_S569	PHF2_S882	3.9894e-05	9	Inf_EV-A71,UMUC3/TERT-NHUC,Metformin,Safranal
SNRK_S569	CDK2_Y15	3.9894e-05	9	IL33,Inf_EV-A71,Sorafenib
SNRK_S569	GLCCI1_S107	4.63304e-05	9	IL33,BI-D1870 (RSKi) + PMA,PD184352 (MEKi),Metformin,Safranal
SNRK_S569	MAP1B_S828	5.28765e-05	9	Inf_EV-A71,Coumarin,Safranal
SNRK_S569	CCNE2_S21	7.94126e-05	9	IL33,Inf_EV-A71,Safranal
SNRK_S569	TCF20_T1764	9.058e-05	9	IL33,Inf_EV-A71,Safranal
SNRK_S569	ATG2B_S497	0.000104433	9	Selumetinib,IL33,Vemurafenib,Sorafenib,Metformin
SNRK_S569	SEC16A_S589	0.000117184	9	Metformin,Selumetinib,Vemurafenib,Safranal
SNRK_S569	ARID3A_S88	0.000132925	9	Inf_EV-A71,Metformin,IL33
SNRK_S569	FRMD6_S525	0.000150518	9	Inf_EV-A71,Nicotine/alpha-bungarotoxin,Safranal
SNRK_S569	SUPT6H_S125	0.000189662	9	Inf_EV-A71,IL33,Metformin,Safranal
SNRK_S569	ABRAXAS1_S387	0.000251613	9	IL33,Inf_EV-A71,Metformin,Safranal
SNRK_S569	SUZ12_S546	0.000533085	9	Inf_EV-A71,Metformin,IL33,Safranal
SNRK_S569	C9orf78_S15	0.000803547	9	PP2A‐B56i_Mitosis,Inf_EV-A71,Metformin,Safranal
SNRK_S569	MAP1B_S2211	0.0010963	9	Inf_EV-A71,BI-D1870 (RSKi) + PMA,Coumarin,PD184352 (MEKi),Safranal
SNRK_S569	SPEN_S740	0.00143216	9	Inf_EV-A71,Metformin,IL33,Safranal
SNRK_S569	NAA15_S856	0.00159958	9	Inf_EV-A71,Metformin,IL33,Safranal
SNRK_S569	NOM1_T287	0.0016151	9	IL33,Inf_EV-A71,Safranal
SNRK_S569	PDLIM4_S112	0.00177483	9	IL33,Inf_EV-A71,BI-D1870 (RSKi) + PMA,UMUC3/TERT-NHUC
SNRK_S569	BAG3_S279	0.00198612	9	IL33,Metformin,BI-D1870 (RSKi) + PMA,Safranal
SNRK_S569	HMGA1_S99	0.00280379	9	Inf_EV-A71,IL33,Safranal
SNRK_S569	ZNF687_S1083	0.00846003	9	Inf_EV-A71,Crizotinib (RTKi),Metformin,Safranal
SNRK_S569	OSBPL1A_S499	1.29376e-11	8.5	IL33,Inf_EV-A71,Selumetinib,PD184352 (MEKi),Vemurafenib,Metformin,Safranal
SNRK_S569	CKAP4_S26	2.1476e-11	8.5	IL33,Inf_EV-A71,Metformin,Selumetinib,Coumarin,Vemurafenib,Safranal
SNRK_S569	EIF4B_T420	5.6497e-11	8.5	Inf_EV-A71,Metformin,BI-D1870 (RSKi) + PMA,Coumarin,PD184352 (MEKi),Vemurafenib,Sorafenib,Safranal
SNRK_S569	IRF2BPL_S657	1.11446e-09	8.5	IL33,Inf_EV-A71,Metformin,Crizotinib (RTKi),Sorafenib,Safranal
SNRK_S569	RAD9A_S387	2.37606e-09	8.5	Inf_EV-A71,Metformin,IL33,UMUC3/TERT-NHUC,Safranal
SNRK_S569	TFE3_S556	1.36078e-08	8.5	Inf_EV-A71,Metformin,Selumetinib,IL33,Vemurafenib,Safranal
SNRK_S569	RIF1_S1688	1.88622e-08	8.5	IL33,Inf_EV-A71,Nicotine/alpha-bungarotoxin,PD184352 (MEKi),Sorafenib,Metformin,Safranal
SNRK_S569	USP8_T577	4.82731e-08	8.5	IL33,Inf_EV-A71,BI-D1870 (RSKi) + PMA,Metformin,Safranal
SNRK_S569	DDX41_S21	2.69821e-07	8.5	IL33,Inf_EV-A71,Metformin,BI-D1870 (RSKi) + PMA,Vemurafenib,Safranal
SNRK_S569	SRRM2_S2407	7.68194e-07	8.5	IL33,Inf_EV-A71,Metformin,BI-D1870 (RSKi) + PMA,Safranal
SNRK_S569	ZNF687_S266	8.39369e-05	8.5	IL33,Inf_EV-A71,Metformin,Crizotinib (RTKi),Safranal
SNRK_S569	MCM2_S40	0.00023806	8.5	IL33,Inf_EV-A71,Metformin,Safranal
SNRK_S569	AGFG1_S181	0.000330958	8.5	IL33,Inf_EV-A71,Metformin,BI-D1870 (RSKi) + PMA,Safranal
SNRK_S569	RANBP3_S100	0.000456233	8.5	PP2A‐B56i_Mitosis,IL33,Inf_EV-A71,Metformin,BI-D1870 (RSKi) + PMA,Nicotine/alpha-bungarotoxin,Safranal
SNRK_S569	SCAF1_S719	0.00175526	8.5	Inf_EV-A71,Metformin,Selumetinib,IL33,Vemurafenib,Safranal
SNRK_S569	PWP1_S50	0.00232072	8.5	IL33,Inf_EV-A71,PD184352 (MEKi),Metformin,Safranal
SNRK_S569	STK3_S316	3.25588e-10	8	IL33,Inf_EV-A71,Metformin,Safranal
SNRK_S569	EIF4EBP2_T46	3.25588e-10	8	IL33,Inf_EV-A71,Crizotinib (RTKi),Sorafenib,Metformin
SNRK_S569	MARK2_S486	1.67738e-09	8	PP2A‐B56i_Mitosis,IL33,Inf_EV-A71,BI-D1870 (RSKi) + PMA,Metformin,Safranal
SNRK_S569	RPS6KA3_S715	7.33093e-09	8	IL33,Inf_EV-A71,Metformin,Selumetinib,BI-D1870 (RSKi) + PMA,PD184352 (MEKi),Vemurafenib
SNRK_S569	MAP4_S941	1.03678e-08	8	IL33,Inf_EV-A71,UMUC3/TERT-NHUC,Metformin,Safranal
SNRK_S569	UNG_S23	1.03678e-08	8	IL33,Inf_EV-A71,BI-D1870 (RSKi) + PMA,PD184352 (MEKi),Metformin,Safranal
SNRK_S569	RICTOR_S21	2.02483e-08	8	Inf_EV-A71,IL33,PD184352 (MEKi),Metformin,Safranal
SNRK_S569	PHF2_S1056	9.53264e-08	8	IL33,Inf_EV-A71,Metformin,Crizotinib (RTKi),Nicotine/alpha-bungarotoxin,PD184352 (MEKi),Sorafenib,Safranal
SNRK_S569	DLGAP4_S716	2.07181e-07	8	Inf_EV-A71,Nicotine/alpha-bungarotoxin,Safranal
SNRK_S569	ZNF687_S1087	2.07181e-07	8	Inf_EV-A71,Crizotinib (RTKi),Safranal
SNRK_S569	REEP4_S257	2.07181e-07	8	Inf_EV-A71,IL33,Safranal
SNRK_S569	JUNB_S259	2.24157e-07	8	Inf_EV-A71,Metformin,Selumetinib,Crizotinib (RTKi),Vemurafenib,Sorafenib,Safranal
SNRK_S569	EP400_T1010	2.73479e-07	8	Inf_EV-A71,Nicotine/alpha-bungarotoxin,Safranal
SNRK_S569	ZBTB1_S393	2.73479e-07	8	Inf_EV-A71,Coumarin,Metformin
SNRK_S569	FOXO1_S256	2.73479e-07	8	IL33,Inf_EV-A71,UMUC3/TERT-NHUC
SNRK_S569	BCLAF1_S276	2.73479e-07	8	Inf_EV-A71,IL33,Safranal
SNRK_S569	TBC1D2_S915	3.57627e-07	8	PP2A‐B56i_Mitosis,Inf_EV-A71,Metformin
SNRK_S569	SAFB2_S109	3.57627e-07	8	Inf_EV-A71,Metformin,Safranal
SNRK_S569	DNAJC21_S283	3.57627e-07	8	Inf_EV-A71,Metformin,Safranal
SNRK_S569	TLE3_S217	3.57627e-07	8	IL33,BI-D1870 (RSKi) + PMA,Coumarin,Nicotine/alpha-bungarotoxin,PD184352 (MEKi),Metformin
SNRK_S569	FAM13A_S597	3.57627e-07	8	IL33,Inf_EV-A71,Metformin
SNRK_S569	SUGP2_S757	3.57627e-07	8	Inf_EV-A71,Metformin,Nicotine/alpha-bungarotoxin
SNRK_S569	MTA2_S587	3.57627e-07	8	Inf_EV-A71,IL33,UMUC3/TERT-NHUC
SNRK_S569	CDT1_S93	3.57627e-07	8	Inf_EV-A71,Coumarin,Nicotine/alpha-bungarotoxin,Sorafenib
SNRK_S569	SH3BP5_S376	3.57627e-07	8	PP2A‐B56i_Mitosis,Inf_EV-A71,Metformin
SNRK_S569	DCAF5_T497	3.57627e-07	8	IL33,Inf_EV-A71,PD184352 (MEKi)
SNRK_S569	PAG1_S288	4.6359e-07	8	Inf_EV-A71,Sorafenib,Safranal
SNRK_S569	CAMSAP1_S827	4.6359e-07	8	Inf_EV-A71,Sorafenib,Safranal
SNRK_S569	EMG1_S14	5.96044e-07	8	Inf_EV-A71,IL33,Metformin
SNRK_S569	STIL_S1135	5.96044e-07	8	Inf_EV-A71,Sorafenib,Safranal
SNRK_S569	BPTF_S2465	5.96044e-07	8	Inf_EV-A71,Metformin,Safranal
SNRK_S569	ZNF330_S291	5.96044e-07	8	Metformin,IL33,Safranal
SNRK_S569	PRRC2A_S363	5.96044e-07	8	Inf_EV-A71,Metformin,Safranal
SNRK_S569	ERC1_S37	5.96044e-07	8	IL33,Vemurafenib,Metformin,Safranal
SNRK_S569	GTF2F1_T331	5.96044e-07	8	IL33,Selinexor,Safranal
SNRK_S569	MAP2_S1353	5.96044e-07	8	PP2A‐B56i_Mitosis,Inf_EV-A71,Metformin,Safranal
SNRK_S569	CDK9_T186	5.96044e-07	8	IL33,Inf_EV-A71,Coumarin
SNRK_S569	ARL6IP6_S60	7.6047e-07	8	Inf_EV-A71,Selumetinib,Crizotinib (RTKi),Vemurafenib
SNRK_S569	AGPS_T74	7.6047e-07	8	Inf_EV-A71,IL33,Metformin
SNRK_S569	WRAP53_S30	7.6047e-07	8	Inf_EV-A71,BI-D1870 (RSKi) + PMA,PD184352 (MEKi),Metformin
SNRK_S569	PELP1_S1043	7.6047e-07	8	Inf_EV-A71,Coumarin,Safranal
SNRK_S569	PSD4_S143	7.6047e-07	8	IL33,Selinexor,Metformin
SNRK_S569	UTRN_S295	7.6047e-07	8	Inf_EV-A71,Metformin,Nicotine/alpha-bungarotoxin
SNRK_S569	ATG9A_S735	9.63263e-07	8	PP2A‐B56i_Mitosis,Inf_EV-A71,Vemurafenib,Sorafenib
SNRK_S569	ROCK2_S425	9.63263e-07	8	Inf_EV-A71,Metformin,Nicotine/alpha-bungarotoxin
SNRK_S569	PTPDC1_S547	9.63263e-07	8	Inf_EV-A71,Crizotinib (RTKi),Vemurafenib,Metformin
SNRK_S569	HIVEP1_S1158	9.63263e-07	8	Inf_EV-A71,UMUC3/TERT-NHUC,Metformin
SNRK_S569	TASOR2_S1539	9.63263e-07	8	Inf_EV-A71,Crizotinib (RTKi),Metformin
SNRK_S569	RAI1_S1192	9.63263e-07	8	IL33,Crizotinib (RTKi),Safranal
SNRK_S569	SEPTIN4_S325	1.21185e-06	8	Inf_EV-A71,Metformin,Safranal
SNRK_S569	CLSPN_S83	1.21185e-06	8	Inf_EV-A71,Metformin,Safranal
SNRK_S569	APC_S1042	1.21185e-06	8	IL33,Inf_EV-A71,Metformin
SNRK_S569	MYPOP_S202	1.21185e-06	8	Inf_EV-A71,Metformin,IL33
SNRK_S569	MAP2_S1347	1.21185e-06	8	PP2A‐B56i_Mitosis,Inf_EV-A71,Metformin,Safranal
SNRK_S569	ANKRD17_S2042	1.21185e-06	8	Metformin,IL33,Safranal
SNRK_S569	FXR2_S601	1.37541e-06	8	IL33,Inf_EV-A71,Metformin,PD184352 (MEKi),Safranal
SNRK_S569	PODXL2_S596	1.51481e-06	8	IL33,Inf_EV-A71,BI-D1870 (RSKi) + PMA,Metformin
SNRK_S569	WRAP53_S26	1.51481e-06	8	Inf_EV-A71,IL33,PD184352 (MEKi),Metformin
SNRK_S569	ZNF326_S270	1.51481e-06	8	IL33,Metformin,Crizotinib (RTKi)
SNRK_S569	ZZZ3_S82	1.51481e-06	8	IL33,Inf_EV-A71,Metformin
SNRK_S569	MAP3K3_S166	1.51481e-06	8	IL33,Metformin,Selumetinib,Vemurafenib,Sorafenib
SNRK_S569	REXO1_S610	1.88203e-06	8	Inf_EV-A71,Metformin,Nicotine/alpha-bungarotoxin
SNRK_S569	INTS1_S1327	1.88203e-06	8	IL33,Inf_EV-A71,Metformin
SNRK_S569	MXRA7_S128	1.88203e-06	8	Inf_EV-A71,Selumetinib,Coumarin,Vemurafenib,Metformin
SNRK_S569	GPRASP2_S330	1.88203e-06	8	Inf_EV-A71,Metformin,Safranal
SNRK_S569	SRGAP2_T998	1.88203e-06	8	Metformin,Selumetinib,Vemurafenib,Sorafenib
SNRK_S569	ATN1_S746	1.88203e-06	8	IL33,Inf_EV-A71,Safranal
SNRK_S569	PHF14_S294	2.17344e-06	8	Inf_EV-A71,Crizotinib (RTKi),IL33,Safranal
SNRK_S569	PLEKHA3_S289	2.32487e-06	8	Inf_EV-A71,Selumetinib,Vemurafenib,Sorafenib
SNRK_S569	RALGPS2_S315	2.32487e-06	8	Inf_EV-A71,BI-D1870 (RSKi) + PMA,Coumarin,PD184352 (MEKi)
SNRK_S569	TLE3_S289	2.32487e-06	8	IL33,Metformin,Safranal
SNRK_S569	MNX1_S77	2.85626e-06	8	Inf_EV-A71,IL33,Metformin
SNRK_S569	EHMT2_S173	2.85626e-06	8	IL33,PD184352 (MEKi),Metformin
SNRK_S569	SLC35G2_S409	2.85626e-06	8	PP2A‐B56i_Mitosis,Inf_EV-A71,BI-D1870 (RSKi) + PMA,Metformin
SNRK_S569	TP53BP1_S640	2.85626e-06	8	Inf_EV-A71,Metformin,Safranal
SNRK_S569	NUMB_S438	2.85626e-06	8	IL33,BI-D1870 (RSKi) + PMA,PD184352 (MEKi),Safranal
SNRK_S569	STAG1_S1062	3.49099e-06	8	Inf_EV-A71,Metformin,Selumetinib,Vemurafenib
SNRK_S569	PCYT1A_S323	3.49099e-06	8	IL33,Crizotinib (RTKi),Safranal
SNRK_S569	LARP6_S451	3.49099e-06	8	Inf_EV-A71,Metformin,Crizotinib (RTKi)
SNRK_S569	WASHC2A_S728	3.49099e-06	8	Inf_EV-A71,BI-D1870 (RSKi) + PMA,PD184352 (MEKi),Sorafenib
SNRK_S569	MIDEAS_T715	3.49099e-06	8	IL33,Inf_EV-A71,Metformin
SNRK_S569	BORA_S558	3.64528e-06	8	Inf_EV-A71,Nicotine/alpha-bungarotoxin,Metformin,Safranal
SNRK_S569	RBM15_S741	4.2458e-06	8	IL33,Metformin,Safranal
SNRK_S569	VPS51_S18	5.13965e-06	8	Inf_EV-A71,BI-D1870 (RSKi) + PMA,PD184352 (MEKi),Metformin
SNRK_S569	BOD1L1_S266	5.13965e-06	8	IL33,Inf_EV-A71,Metformin
SNRK_S569	KANK2_S375	5.13965e-06	8	Metformin,IL33,Safranal
SNRK_S569	SRCAP_S2869	5.13965e-06	8	IL33,Inf_EV-A71,Crizotinib (RTKi)
SNRK_S569	ZNF608_T481	5.91566e-06	8	IL33,Inf_EV-A71,Nicotine/alpha-bungarotoxin,Metformin
SNRK_S569	LRWD1_S259	6.8381e-06	8	IL33,Inf_EV-A71,BI-D1870 (RSKi) + PMA,Crizotinib (RTKi),Nicotine/alpha-bungarotoxin,Metformin,Safranal
SNRK_S569	NAV2_S1977	7.43272e-06	8	Inf_EV-A71,Coumarin,Metformin
SNRK_S569	TACC2_S2359	7.43272e-06	8	IL33,Selumetinib,Crizotinib (RTKi),Vemurafenib,Metformin
SNRK_S569	GAS2L1_S352	7.43272e-06	8	Inf_EV-A71,Metformin,Safranal
SNRK_S569	SPRED2_S206	7.43272e-06	8	Inf_EV-A71,Selumetinib,Vemurafenib,Metformin
SNRK_S569	PRRC2A_T782	7.45261e-06	8	IL33,BI-D1870 (RSKi) + PMA,Metformin,Safranal
SNRK_S569	GAS2L1_S355	8.88301e-06	8	Inf_EV-A71,Metformin,Safranal
SNRK_S569	QSER1_S1211	1.15923e-05	8	IL33,Metformin,BI-D1870 (RSKi) + PMA,Crizotinib (RTKi)
SNRK_S569	FOSL2_S19	1.15923e-05	8	IL33,Metformin,Crizotinib (RTKi),Safranal
SNRK_S569	AFF4_S180	1.15923e-05	8	IL33,Metformin,Crizotinib (RTKi),Safranal
SNRK_S569	MKI67_T1233	1.43233e-05	8	Inf_EV-A71,BI-D1870 (RSKi) + PMA,IL33,Metformin
SNRK_S569	RABL6_S596	1.58025e-05	8	Inf_EV-A71,Metformin,BI-D1870 (RSKi) + PMA,IL33,Safranal
SNRK_S569	UCK1_S253	1.74581e-05	8	Metformin,BI-D1870 (RSKi) + PMA,IL33,PD184352 (MEKi)
SNRK_S569	MICAL3_S1143	1.74581e-05	8	Metformin,IL33,PD184352 (MEKi)
SNRK_S569	SRRM2_S2426	1.75956e-05	8	IL33,Inf_EV-A71,Crizotinib (RTKi),Metformin
SNRK_S569	PLEKHA4_S194	2.04943e-05	8	IL33,Inf_EV-A71,Metformin
SNRK_S569	DCP1A_S353	2.14971e-05	8	IL33,Metformin,BI-D1870 (RSKi) + PMA,PD184352 (MEKi),Safranal
SNRK_S569	H1-5_T9	2.14971e-05	8	Inf_EV-A71,Coumarin,Sorafenib,Metformin
SNRK_S569	GMIP_S441	2.14971e-05	8	Resiquimod (TLR7/8 agonist),BI-D1870 (RSKi) + PMA,PD184352 (MEKi),Metformin,Safranal
SNRK_S569	SRGAP2_S990	2.39827e-05	8	Metformin,Selumetinib,Coumarin,Vemurafenib,Sorafenib
SNRK_S569	NADK_S64	2.61273e-05	8	PP2A‐B56i_Mitosis,BI-D1870 (RSKi) + PMA,Crizotinib (RTKi),IL33,Metformin
SNRK_S569	MED13_S890	3.15977e-05	8	Metformin,IL33,Nicotine/alpha-bungarotoxin,Safranal
SNRK_S569	CDC25C_S216	3.25479e-05	8	IL33,BI-D1870 (RSKi) + PMA,PD184352 (MEKi),Metformin
SNRK_S569	TP53BP1_S727	3.25479e-05	8	Inf_EV-A71,Metformin,IL33
SNRK_S569	ERCC6L_S1028	3.77556e-05	8	Inf_EV-A71,Sorafenib,Metformin
SNRK_S569	RBM12_S424	3.80334e-05	8	Metformin,IL33,Nicotine/alpha-bungarotoxin,Safranal
SNRK_S569	AHNAK_S93	3.80334e-05	8	PP2A‐B56i_Mitosis,IL33,Selumetinib,PD184352 (MEKi),Vemurafenib,Sorafenib
SNRK_S569	AHNAK_S5866	4.3678e-05	8	IL33,Coumarin,Safranal
SNRK_S569	ANTXR1_S362	5.03977e-05	8	IL33,Inf_EV-A71,Safranal
SNRK_S569	ASXL2_S395	5.43762e-05	8	Metformin,Crizotinib (RTKi),IL33,Safranal
SNRK_S569	GIGYF1_S157	6.46122e-05	8	IL33,Metformin,BI-D1870 (RSKi) + PMA,Crizotinib (RTKi),PD184352 (MEKi),Sorafenib
SNRK_S569	CDK16_S153	6.46122e-05	8	IL33,BI-D1870 (RSKi) + PMA,Crizotinib (RTKi),PD184352 (MEKi),Metformin
SNRK_S569	CLN3_S12	7.29937e-05	8	PP2A‐B56i_Mitosis,Inf_EV-A71,Metformin,BI-D1870 (RSKi) + PMA,IL33,PD184352 (MEKi),Safranal
SNRK_S569	ATR_T1989	9.01737e-05	8	Inf_EV-A71,Metformin,IL33,Nicotine/alpha-bungarotoxin
SNRK_S569	GPATCH8_S1081	9.94194e-05	8	Inf_EV-A71,IL33,Metformin
SNRK_S569	ABRAXAS1_T390	9.94194e-05	8	IL33,Inf_EV-A71,Safranal
SNRK_S569	SFPQ_T687	9.94194e-05	8	Inf_EV-A71,BI-D1870 (RSKi) + PMA,IL33,Metformin
SNRK_S569	IRS2_S560	0.000105945	8	IL33,BI-D1870 (RSKi) + PMA,PD184352 (MEKi),Sorafenib,Metformin
SNRK_S569	WRNIP1_S91	0.000113132	8	IL33,Inf_EV-A71,Metformin
SNRK_S569	PRRC2B_S226	0.000124044	8	IL33,Metformin,Crizotinib (RTKi),PD184352 (MEKi),Vemurafenib
SNRK_S569	PALM_S116	0.000168384	8	Inf_EV-A71,Coumarin,Crizotinib (RTKi),Metformin
SNRK_S569	FHOD1_S498	0.000168384	8	Selumetinib,PD184352 (MEKi),Vemurafenib,Sorafenib,Metformin
SNRK_S569	RIOK1_S22	0.000242944	8	IL33,Inf_EV-A71,BI-D1870 (RSKi) + PMA,Metformin,Safranal
SNRK_S569	TOP2A_S1525	0.000332313	8	Inf_EV-A71,IL33,Sorafenib
SNRK_S569	RIN1_S337	0.000343235	8	Metformin,Crizotinib (RTKi),IL33,Vemurafenib
SNRK_S569	PIAS1_S488	0.000343235	8	PP2A‐B56i_Mitosis,Crizotinib (RTKi),Nicotine/alpha-bungarotoxin,Sorafenib,Metformin
SNRK_S569	RPS17_S113	0.000392602	8	Metformin,IL33,PD184352 (MEKi),UMUC3/TERT-NHUC
SNRK_S569	ABRAXAS2_S368	0.000570974	8	IL33,Inf_EV-A71,Safranal
SNRK_S569	PCNP_S119	0.000725232	8	IL33,Inf_EV-A71,Metformin,BI-D1870 (RSKi) + PMA,Safranal
SNRK_S569	ZCCHC8_S427	0.000947919	8	IL33,Selinexor,Safranal
SNRK_S569	ABRAXAS2_S372	0.00104514	8	IL33,Inf_EV-A71,Safranal
SNRK_S569	DYNC1LI1_T515	0.00105926	8	BI-D1870 (RSKi) + PMA,Coumarin,PD184352 (MEKi),Sorafenib,Metformin
SNRK_S569	DENR_S73	0.00112479	8	IL33,Inf_EV-A71,BI-D1870 (RSKi) + PMA,Metformin,Safranal
SNRK_S569	RRP8_S64	0.00139112	8	IL33,Metformin,Safranal
SNRK_S569	MCM2_S41	0.00196804	8	IL33,Inf_EV-A71,Metformin,Safranal
SNRK_S569	RRP8_S62	0.00200599	8	IL33,Metformin,Safranal
SNRK_S569	RAB12_S21	0.00239421	8	IL33,Inf_EV-A71,Safranal
SNRK_S569	RSRC2_S32	0.00257607	8	IL33,Inf_EV-A71,Metformin,Safranal
SNRK_S569	WBP11_S364	0.00261187	8	Inf_EV-A71,BI-D1870 (RSKi) + PMA,Safranal
SNRK_S569	WBP11_S353	0.00284665	8	Inf_EV-A71,BI-D1870 (RSKi) + PMA,Safranal
SNRK_S569	MAP1B_S2209	0.00309968	8	Inf_EV-A71,BI-D1870 (RSKi) + PMA,PD184352 (MEKi),Safranal
SNRK_S569	SRRM1_S450	0.0100897	8	IL33,Inf_EV-A71,Metformin,Safranal
SNRK_S569	MYH9_S1943	0.0243228	8	IL33,Inf_EV-A71,Metformin,UMUC3/TERT-NHUC,Safranal

## Sheet: S569 UDDU
SNRK site	Co-regulated site	FET p-Value	UDDU Frequency	Exp_code
SNRK_S569	CLIC1_S156	1.15923e-05	8	Coumarin,Nicotine/alpha-bungarotoxin,Metformin,Safranal
SNRK_S569	RBM14_S623	1.75956e-05	8	PP2A‐B56i_Mitosis,Sorafenib,Metformin,Safranal
SNRK_S569	CENPF_S2900	0.00041447	8	Vemurafenib,Metformin,Safranal
