# Supplementary material for: Exploring the Phosphoregulatory Network of Human Sucrose Non-Fermenting 1-Related Kinase
Source: Biology (Basel). 2026 Apr 30;15(9):709. doi: 10.3390/biology15090709 (PMC13163123; doi:10.3390/biology15090709)
Supplement: Supplementary file 1 [file biology-15-00709-s001.zip › Supplementary Table S4.xlsx]

## Sheet: Legend
Title
Exploring the Phosphoregulatory Network of Human Sucrose Non-fermenting 1-Related Kinase
Supplementary file description
Gene ontology analysis of coregulated PsOPs of SNRK phosphosites S518 and S569

## Sheet: S518
source	term_name	term_id	highlighted	adjusted_p_value	negative_log10_of_adjusted_p_value	term_size	query_size	intersection_size	effective_domain_size	intersections
GO:MF	protein binding	GO:0005515	TRUE	3.08673e-19	18.5105	15123	251	243	20246	TTF1,KIF13B,DLG5,RRP1B,TMPO,RESF1,RIN1,WDCP,ARFGEF1,EHBP1L1,SUV39H1,PAXX,NFX1,PAK4,MICALL1,CCNE1,GMIP,CLASP1,SCNM1,ARHGEF6,MDM1,ZMYM4,TBC1D10B,RBL1,RASSF1,ZC3H11A,MTCL1,SART3,UNKL,DOT1L,FBXW9,SCFD1,MED13,SH3BP1,ORC2,ANKRD28,SNAPC4,ELL,PRKAB2,ATP13A1,ANP32A,CDT1,CNNM3,PKP3,PIKFYVE,TJP2,HELZ,CEP72,GTF3C3,EHBP1,MARK2,WDR59,MAP1S,SIPA1L1,INCENP,DBF4,NCAPG,HPS5,PPFIA1,EMSY,PQBP1,THRAP3,ULK1,JPT1,HDAC6…
GO:MF	purine ribonucleoside triphosphate binding	GO:0035639	FALSE	1.53459e-07	6.81401	2087	251	60	20246	KIF13B,RIN1,ARFGEF1,PAK4,ARHGEF6,ATP13A1,PIKFYVE,HELZ,MARK2,THRAP3,ULK1,NEK4,DENND4B,PSD4,PAK2,CHD1,RAPGEF6,PFKFB2,MAP4K3,RAF1,MAST2,MCM2,EEF1B2,RIOK2,ATRX,ATAD2B,PANK2,MKI67,SCYL1,ITPKB,DENND4A,BRAF,ABL2,ORC1,AKAP13,GSK3B,BUB1B,ARAF,SNRK,BUB1,KIF1B,ERCC6L,MORC2,MYCBP2,RNF213,MAP3K1,DOCK7,UBE2O,SEPTIN7,CIT,ACSS2,RIOK1,DDX20,DDX51,CHTF18,PI4KB,ACACA,UPF1,EIF5B,DYNC1LI2
GO:MF	purine ribonucleotide binding	GO:0032555	FALSE	1.6737e-07	6.77632	2147	251	61	20246	KIF13B,RIN1,ARFGEF1,PAK4,ARHGEF6,ATP13A1,PIKFYVE,HELZ,MARK2,THRAP3,ULK1,NEK4,DENND4B,PSD4,PAK2,CHD1,RAPGEF6,PFKFB2,MAP4K3,RGS14,RAF1,MAST2,MCM2,EEF1B2,RIOK2,ATRX,ATAD2B,PANK2,MKI67,SCYL1,ITPKB,DENND4A,BRAF,ABL2,ORC1,AKAP13,GSK3B,BUB1B,ARAF,SNRK,BUB1,KIF1B,ERCC6L,MORC2,MYCBP2,RNF213,MAP3K1,DOCK7,UBE2O,SEPTIN7,CIT,ACSS2,RIOK1,DDX20,DDX51,CHTF18,PI4KB,ACACA,UPF1,EIF5B,DYNC1LI2
GO:MF	ribonucleotide binding	GO:0032553	FALSE	2.28958e-07	6.64024	2164	251	61	20246	KIF13B,RIN1,ARFGEF1,PAK4,ARHGEF6,ATP13A1,PIKFYVE,HELZ,MARK2,THRAP3,ULK1,NEK4,DENND4B,PSD4,PAK2,CHD1,RAPGEF6,PFKFB2,MAP4K3,RGS14,RAF1,MAST2,MCM2,EEF1B2,RIOK2,ATRX,ATAD2B,PANK2,MKI67,SCYL1,ITPKB,DENND4A,BRAF,ABL2,ORC1,AKAP13,GSK3B,BUB1B,ARAF,SNRK,BUB1,KIF1B,ERCC6L,MORC2,MYCBP2,RNF213,MAP3K1,DOCK7,UBE2O,SEPTIN7,CIT,ACSS2,RIOK1,DDX20,DDX51,CHTF18,PI4KB,ACACA,UPF1,EIF5B,DYNC1LI2
GO:MF	purine nucleotide binding	GO:0017076	FALSE	9.00904e-07	6.04532	2241	251	61	20246	KIF13B,RIN1,ARFGEF1,PAK4,ARHGEF6,ATP13A1,PIKFYVE,HELZ,MARK2,THRAP3,ULK1,NEK4,DENND4B,PSD4,PAK2,CHD1,RAPGEF6,PFKFB2,MAP4K3,RGS14,RAF1,MAST2,MCM2,EEF1B2,RIOK2,ATRX,ATAD2B,PANK2,MKI67,SCYL1,ITPKB,DENND4A,BRAF,ABL2,ORC1,AKAP13,GSK3B,BUB1B,ARAF,SNRK,BUB1,KIF1B,ERCC6L,MORC2,MYCBP2,RNF213,MAP3K1,DOCK7,UBE2O,SEPTIN7,CIT,ACSS2,RIOK1,DDX20,DDX51,CHTF18,PI4KB,ACACA,UPF1,EIF5B,DYNC1LI2
GO:MF	nucleoside phosphate binding	GO:1901265	FALSE	1.07919e-06	5.9669	2424	251	64	20246	KIF13B,RIN1,ARFGEF1,PAK4,ARHGEF6,ATP13A1,PIKFYVE,HELZ,MARK2,THRAP3,ULK1,NEK4,DENND4B,PSD4,PAK2,CHD1,RAPGEF6,PFKFB2,MAP4K3,RGS14,RAF1,MAST2,ACBD5,MCM2,EEF1B2,RIOK2,ATRX,ATAD2B,PANK2,MKI67,SCYL1,ITPKB,LRWD1,DENND4A,BRAF,ABL2,ORC1,AKAP13,GSK3B,DUS3L,BUB1B,ARAF,SNRK,BUB1,KIF1B,ERCC6L,MORC2,MYCBP2,RNF213,MAP3K1,DOCK7,UBE2O,SEPTIN7,CIT,ACSS2,RIOK1,DDX20,DDX51,CHTF18,PI4KB,ACACA,UPF1,EIF5B,DYNC1LI2
GO:MF	anion binding	GO:0043168	FALSE	1.62926e-06	5.78801	2685	251	68	20246	KIF13B,RIN1,ARFGEF1,PAK4,MICALL1,ARHGEF6,ATP13A1,PIKFYVE,HELZ,MARK2,THRAP3,ULK1,NEK4,DAPP1,DENND4B,PSD4,PAK2,CHD1,RAPGEF6,PFKFB2,MAP4K3,RGS14,RAF1,MAST2,ACBD5,MCM2,EEF1B2,PLEKHN1,RIOK2,ATRX,ATAD2B,PANK2,MKI67,SCYL1,ITPKB,DENND4A,BRAF,ABL2,ORC1,AKAP13,GSK3B,DUS3L,BUB1B,PLCL2,ARAF,SNRK,BUB1,KIF1B,ERCC6L,MORC2,MYCBP2,RNF213,MAP3K1,DOCK7,UBE2O,SEPTIN7,CIT,ACSS2,EGLN1,RIOK1,DDX20,DDX51,CHTF18,PI4KB,AC…
GO:MF	ATP binding	GO:0005524	FALSE	1.87201e-06	5.72769	1516	251	47	20246	KIF13B,PAK4,ATP13A1,PIKFYVE,HELZ,MARK2,THRAP3,ULK1,NEK4,PAK2,CHD1,PFKFB2,MAP4K3,RAF1,MAST2,MCM2,RIOK2,ATRX,ATAD2B,PANK2,MKI67,SCYL1,ITPKB,BRAF,ABL2,ORC1,GSK3B,BUB1B,ARAF,SNRK,BUB1,KIF1B,ERCC6L,MORC2,RNF213,MAP3K1,UBE2O,CIT,ACSS2,RIOK1,DDX20,DDX51,CHTF18,PI4KB,ACACA,UPF1,DYNC1LI2
GO:MF	nucleotide binding	GO:0000166	FALSE	2.07953e-06	5.68203	2406	251	63	20246	KIF13B,RIN1,ARFGEF1,PAK4,ARHGEF6,ATP13A1,PIKFYVE,HELZ,MARK2,THRAP3,ULK1,NEK4,DENND4B,PSD4,PAK2,CHD1,RAPGEF6,PFKFB2,MAP4K3,RGS14,RAF1,MAST2,MCM2,EEF1B2,RIOK2,ATRX,ATAD2B,PANK2,MKI67,SCYL1,ITPKB,LRWD1,DENND4A,BRAF,ABL2,ORC1,AKAP13,GSK3B,DUS3L,BUB1B,ARAF,SNRK,BUB1,KIF1B,ERCC6L,MORC2,MYCBP2,RNF213,MAP3K1,DOCK7,UBE2O,SEPTIN7,CIT,ACSS2,RIOK1,DDX20,DDX51,CHTF18,PI4KB,ACACA,UPF1,EIF5B,DYNC1LI2
GO:MF	heterocyclic compound binding	GO:1901363	FALSE	3.59567e-06	5.44422	2558	251	65	20246	KIF13B,RIN1,ARFGEF1,PAK4,ARHGEF6,ATP13A1,PIKFYVE,HELZ,MARK2,THRAP3,ULK1,NEK4,DENND4B,PSD4,PAK2,CHD1,RAPGEF6,PFKFB2,MAP4K3,RGS14,RAF1,MAST2,ACBD5,MCM2,EEF1B2,RIOK2,ATRX,ATAD2B,PANK2,MKI67,SCYL1,ITPKB,LRWD1,DENND4A,BRAF,ABL2,ORC1,AKAP13,GSK3B,DUS3L,BUB1B,ARAF,SNRK,BUB1,KIF1B,ERCC6L,MORC2,MYCBP2,RNF213,MAP3K1,DOCK7,UBE2O,SEPTIN7,CIT,ACSS2,EGLN1,RIOK1,DDX20,DDX51,CHTF18,PI4KB,ACACA,UPF1,EIF5B,DYNC1LI2
GO:MF	adenyl ribonucleotide binding	GO:0032559	FALSE	4.41861e-06	5.35471	1558	251	47	20246	KIF13B,PAK4,ATP13A1,PIKFYVE,HELZ,MARK2,THRAP3,ULK1,NEK4,PAK2,CHD1,PFKFB2,MAP4K3,RAF1,MAST2,MCM2,RIOK2,ATRX,ATAD2B,PANK2,MKI67,SCYL1,ITPKB,BRAF,ABL2,ORC1,GSK3B,BUB1B,ARAF,SNRK,BUB1,KIF1B,ERCC6L,MORC2,RNF213,MAP3K1,UBE2O,CIT,ACSS2,RIOK1,DDX20,DDX51,CHTF18,PI4KB,ACACA,UPF1,DYNC1LI2
GO:MF	enzyme binding	GO:0019899	FALSE	4.44951e-06	5.35169	2107	251	57	20246	KIF13B,RESF1,RIN1,WDCP,PAXX,MICALL1,CCNE1,SCNM1,SART3,ELL,PRKAB2,CDT1,PKP3,TJP2,ULK1,HDAC6,AKIRIN2,RBBP6,MTMR4,PPP6R2,TAF7,PAK2,RPRD2,RAPGEF6,PFKFB2,AKAP12,RGS14,RAF1,MAST2,MCM2,SGO1,BRCA1,BRAF,TPR,RAB11FIP1,AKAP13,GSK3B,AXIN1,CDKN1A,TSC2,MAML1,ANAPC4,DTX3L,ZC3HC1,MYCBP2,PTPN14,MAP3K1,DOCK7,GIT1,CIT,ANKIB1,EGLN1,RB1,SP100,DDX20,PDLIM4,STK11IP
GO:MF	binding	GO:0005488	FALSE	1.69939e-05	4.76971	18498	251	249	20246	TTF1,KIF13B,DLG5,RRP1B,TMPO,RPUSD2,RESF1,RIN1,WDCP,ARFGEF1,EHBP1L1,SUV39H1,PAXX,NFX1,PAK4,MICALL1,CCNE1,GMIP,CLASP1,SCNM1,ARHGEF6,MDM1,ZMYM4,TBC1D10B,RBL1,RASSF1,ZC3H11A,MTCL1,SART3,UNKL,DOT1L,FBXW9,SCFD1,MED13,SH3BP1,ORC2,ANKRD28,SNAPC4,ELL,PRKAB2,ATP13A1,ANP32A,CDT1,CNNM3,PKP3,PIKFYVE,TJP2,HELZ,CEP72,GTF3C3,EHBP1,MARK2,WDR59,MAP1S,SIPA1L1,INCENP,DBF4,ELAC2,NCAPG,HPS5,PPFIA1,EMSY,PQBP1,THRAP3,UL…
GO:MF	adenyl nucleotide binding	GO:0030554	FALSE	2.61055e-05	4.58327	1651	251	47	20246	KIF13B,PAK4,ATP13A1,PIKFYVE,HELZ,MARK2,THRAP3,ULK1,NEK4,PAK2,CHD1,PFKFB2,MAP4K3,RAF1,MAST2,MCM2,RIOK2,ATRX,ATAD2B,PANK2,MKI67,SCYL1,ITPKB,BRAF,ABL2,ORC1,GSK3B,BUB1B,ARAF,SNRK,BUB1,KIF1B,ERCC6L,MORC2,RNF213,MAP3K1,UBE2O,CIT,ACSS2,RIOK1,DDX20,DDX51,CHTF18,PI4KB,ACACA,UPF1,DYNC1LI2
GO:MF	carbohydrate derivative binding	GO:0097367	FALSE	3.7363e-05	4.42756	2536	251	62	20246	KIF13B,RIN1,ARFGEF1,PAK4,ARHGEF6,ATP13A1,PIKFYVE,HELZ,MARK2,THRAP3,ULK1,NEK4,DENND4B,PSD4,PAK2,CHD1,RAPGEF6,PFKFB2,MAP4K3,RGS14,RAF1,MAST2,RPL29,MCM2,EEF1B2,RIOK2,ATRX,ATAD2B,PANK2,MKI67,SCYL1,ITPKB,DENND4A,BRAF,ABL2,ORC1,AKAP13,GSK3B,BUB1B,ARAF,SNRK,BUB1,KIF1B,ERCC6L,MORC2,MYCBP2,RNF213,MAP3K1,DOCK7,UBE2O,SEPTIN7,CIT,ACSS2,RIOK1,DDX20,DDX51,CHTF18,PI4KB,ACACA,UPF1,EIF5B,DYNC1LI2
GO:MF	ribonucleoside triphosphate phosphatase activity	GO:0017111	TRUE	4.28204e-05	4.36835	1201	251	38	20246	KIF13B,RIN1,ARFGEF1,GMIP,ARHGEF6,TBC1D10B,SH3BP1,ATP13A1,SIPA1L1,DENND4B,ARHGAP45,PSD4,CHD1,RAPGEF6,RGS14,MCM2,EEF1B2,RALGAPA1,ATRX,ATAD2B,DENND4A,ORC1,AKAP13,TSC2,ARHGAP12,KIF1B,ERCC6L,MORC2,MYCBP2,RNF213,DOCK7,GIT1,SEPTIN7,DDX20,DDX51,CHTF18,UPF1,EIF5B
GO:MF	tubulin binding	GO:0015631	TRUE	4.65288e-05	4.33228	392	251	20	20246	KIF13B,CLASP1,MDM1,MTCL1,MAP1S,HDAC6,KNL1,SETD2,JMY,RGS14,MAST2,BRCA1,TPR,CAMSAP2,TRAF3IP1,NUSAP1,KIF1B,GIT1,MAP1A,MAP1B
GO:MF	protein serine/threonine kinase activity	GO:0004674	TRUE	5.73047e-05	4.24181	557	251	24	20246	PAK4,CCNE1,PRKAB2,PIKFYVE,MARK2,DBF4,ULK1,NEK4,PAK2,BRD2,MAP4K3,RAF1,MAST2,RIOK2,BRAF,GSK3B,BUB1B,CDKN1A,ARAF,SNRK,BUB1,MAP3K1,CIT,RIOK1
GO:MF	protein serine kinase activity	GO:0106310	FALSE	5.80133e-05	4.23647	360	251	19	20246	PAK4,PIKFYVE,MARK2,ULK1,NEK4,PAK2,MAP4K3,RAF1,MAST2,RIOK2,BRAF,GSK3B,BUB1B,ARAF,SNRK,BUB1,MAP3K1,CIT,RIOK1
GO:MF	phosphotransferase activity, alcohol group as acceptor	GO:0016773	FALSE	0.000140037	3.85376	906	251	31	20246	PAK4,CCNE1,PRKAB2,PIKFYVE,MARK2,DBF4,ULK1,NEK4,PAK2,BRD2,PFKFB2,MAP4K3,RAF1,MAST2,RIOK2,PANK2,SCYL1,ITPKB,IL6ST,BRAF,ABL2,GSK3B,BUB1B,CDKN1A,ARAF,SNRK,BUB1,MAP3K1,CIT,RIOK1,PI4KB
GO:MF	pyrophosphatase activity	GO:0016462	FALSE	0.000146821	3.83321	1261	251	38	20246	KIF13B,RIN1,ARFGEF1,GMIP,ARHGEF6,TBC1D10B,SH3BP1,ATP13A1,SIPA1L1,DENND4B,ARHGAP45,PSD4,CHD1,RAPGEF6,RGS14,MCM2,EEF1B2,RALGAPA1,ATRX,ATAD2B,DENND4A,ORC1,AKAP13,TSC2,ARHGAP12,KIF1B,ERCC6L,MORC2,MYCBP2,RNF213,DOCK7,GIT1,SEPTIN7,DDX20,DDX51,CHTF18,UPF1,EIF5B
GO:MF	hydrolase activity, acting on acid anhydrides, in phosphorus-containing anhydrides	GO:0016818	FALSE	0.000149749	3.82464	1262	251	38	20246	KIF13B,RIN1,ARFGEF1,GMIP,ARHGEF6,TBC1D10B,SH3BP1,ATP13A1,SIPA1L1,DENND4B,ARHGAP45,PSD4,CHD1,RAPGEF6,RGS14,MCM2,EEF1B2,RALGAPA1,ATRX,ATAD2B,DENND4A,ORC1,AKAP13,TSC2,ARHGAP12,KIF1B,ERCC6L,MORC2,MYCBP2,RNF213,DOCK7,GIT1,SEPTIN7,DDX20,DDX51,CHTF18,UPF1,EIF5B
GO:MF	hydrolase activity, acting on acid anhydrides	GO:0016817	FALSE	0.000149749	3.82464	1262	251	38	20246	KIF13B,RIN1,ARFGEF1,GMIP,ARHGEF6,TBC1D10B,SH3BP1,ATP13A1,SIPA1L1,DENND4B,ARHGAP45,PSD4,CHD1,RAPGEF6,RGS14,MCM2,EEF1B2,RALGAPA1,ATRX,ATAD2B,DENND4A,ORC1,AKAP13,TSC2,ARHGAP12,KIF1B,ERCC6L,MORC2,MYCBP2,RNF213,DOCK7,GIT1,SEPTIN7,DDX20,DDX51,CHTF18,UPF1,EIF5B
GO:MF	microtubule binding	GO:0008017	FALSE	0.00021373	3.67013	281	251	16	20246	KIF13B,CLASP1,MDM1,MTCL1,MAP1S,HDAC6,KNL1,JMY,RGS14,MAST2,CAMSAP2,TRAF3IP1,NUSAP1,KIF1B,MAP1A,MAP1B
GO:MF	kinase activity	GO:0016301	FALSE	0.000386336	3.41303	1000	251	32	20246	PAK4,CCNE1,PRKAB2,PIKFYVE,TJP2,MARK2,DBF4,ULK1,NEK4,PAK2,BRD2,PFKFB2,MAP4K3,RAF1,MAST2,RIOK2,PANK2,SCYL1,ITPKB,IL6ST,BRAF,ABL2,GSK3B,BUB1B,CDKN1A,ARAF,SNRK,BUB1,MAP3K1,CIT,RIOK1,PI4KB
GO:MF	cadherin binding	GO:0045296	TRUE	0.000465026	3.33252	335	251	17	20246	TMPO,PAK4,MICALL1,PKP3,TJP2,MARK2,LRRFIP1,PAK2,ATXN2L,CHMP2B,RPL29,SCYL1,CD2AP,TRIM25,LARP1,PPFIBP1,SEPTIN7
GO:MF	GTPase regulator activity	GO:0030695	FALSE	0.000527879	3.27747	499	251	21	20246	RIN1,ARFGEF1,GMIP,ARHGEF6,TBC1D10B,SH3BP1,SIPA1L1,DENND4B,ARHGAP45,PSD4,RAPGEF6,RGS14,EEF1B2,RALGAPA1,DENND4A,AKAP13,TSC2,ARHGAP12,MYCBP2,DOCK7,GIT1
GO:MF	nucleoside-triphosphatase regulator activity	GO:0060589	FALSE	0.000527879	3.27747	499	251	21	20246	RIN1,ARFGEF1,GMIP,ARHGEF6,TBC1D10B,SH3BP1,SIPA1L1,DENND4B,ARHGAP45,PSD4,RAPGEF6,RGS14,EEF1B2,RALGAPA1,DENND4A,AKAP13,TSC2,ARHGAP12,MYCBP2,DOCK7,GIT1
GO:MF	protein kinase activity	GO:0004672	FALSE	0.000796231	3.09896	786	251	27	20246	PAK4,CCNE1,PRKAB2,PIKFYVE,MARK2,DBF4,ULK1,NEK4,PAK2,BRD2,MAP4K3,RAF1,MAST2,RIOK2,SCYL1,IL6ST,BRAF,ABL2,GSK3B,BUB1B,CDKN1A,ARAF,SNRK,BUB1,MAP3K1,CIT,RIOK1
GO:MF	histone binding	GO:0042393	FALSE	0.00093208	3.03055	242	251	14	20246	RESF1,SART3,ANP32A,BRD2,CHD1,PHF8,MCM2,ATRX,ATAD2B,LRWD1,BAZ2A,HIRA,DTX3L,HJURP
GO:MF	protein-macromolecule adaptor activity	GO:0030674	TRUE	0.00221717	2.6542	1034	251	31	20246	DLG5,RRP1B,DOT1L,MED13,TJP2,WDR59,PQBP1,THRAP3,AKIRIN2,TAF7,PAG1,JMY,RGS14,PHF8,RETREG3,BRCA1,MYBBP1A,AKAP13,TRIM25,AXIN1,YAP1,HIRA,MAML1,DTX3L,PTPN14,KDM2B,SPEN,MAP1A,ACSS2,RB1,DDX20
GO:MF	molecular adaptor activity	GO:0060090	FALSE	0.00311885	2.50601	1212	251	34	20246	DLG5,RRP1B,PAXX,DOT1L,MED13,TJP2,WDR59,PQBP1,THRAP3,AKIRIN2,MTMR4,TAF7,PAG1,JMY,RGS14,PHF8,RETREG3,BRCA1,MYBBP1A,AKAP13,TRIM25,AXIN1,YAP1,HIRA,MAML1,DTX3L,PTPN14,KDM2B,SPEN,SEPTIN7,MAP1A,ACSS2,RB1,DDX20
GO:MF	transferase activity, transferring phosphorus-containing groups	GO:0016772	FALSE	0.0042877	2.36778	1176	251	33	20246	PAK4,CCNE1,PRKAB2,PTDSS2,PIKFYVE,TJP2,MARK2,DBF4,ULK1,NEK4,PAK2,BRD2,PFKFB2,MAP4K3,RAF1,MAST2,RIOK2,PANK2,SCYL1,ITPKB,IL6ST,BRAF,ABL2,GSK3B,BUB1B,CDKN1A,ARAF,SNRK,BUB1,MAP3K1,CIT,RIOK1,PI4KB
GO:MF	transcription coregulator activity	GO:0003712	FALSE	0.00568491	2.24528	491	251	19	20246	RRP1B,DOT1L,MED13,PQBP1,THRAP3,AKIRIN2,JMY,PHF8,BRCA1,MYBBP1A,TRIM25,YAP1,HIRA,MAML1,PTPN14,KDM2B,SPEN,ACSS2,RB1
GO:MF	ion binding	GO:0043167	FALSE	0.00618702	2.20852	6377	251	111	20246	KIF13B,RIN1,ARFGEF1,SUV39H1,NFX1,PAK4,MICALL1,GMIP,SCNM1,ARHGEF6,ZMYM4,RASSF1,ZC3H11A,UNKL,ATP13A1,PIKFYVE,HELZ,MARK2,WDR59,DBF4,ELAC2,THRAP3,ULK1,HDAC6,NEK4,DAPP1,RBBP6,DENND4B,MTMR4,ARHGAP45,ZNF592,PSD4,PAK2,SETD2,CHD1,RAPGEF6,PFKFB2,MAP4K3,RGS14,PHF8,RAF1,UBR4,MAST2,ACBD5,ADGRE5,MCM2,EEF1B2,PLEKHN1,RIOK2,FTSJ1,ATRX,ATAD2B,PANK2,BRCA1,MKI67,SCYL1,ITPKB,DENND4A,ZNF462,BRAF,ABL2,BAZ2A,ORC1,AKAP13…
GO:MF	chromatin binding	GO:0003682	FALSE	0.00677976	2.16879	636	251	22	20246	TTF1,SUV39H1,RBL1,CDT1,RBL2,BRD2,CHD1,PHF8,ATRX,ATAD2B,LRWD1,TASOR,TPR,ORC1,TICRR,YAP1,HIRA,NSD2,MORC2,ACSS2,ANKRD17,UPF1
GO:MF	small molecule binding	GO:0036094	FALSE	0.0090783	2.042	6577	251	113	20246	KIF13B,RIN1,ARFGEF1,SUV39H1,NFX1,PAK4,MICALL1,GMIP,SCNM1,ARHGEF6,ZMYM4,RASSF1,ZC3H11A,UNKL,ATP13A1,PIKFYVE,HELZ,MARK2,WDR59,DBF4,ELAC2,THRAP3,ULK1,HDAC6,NEK4,DAPP1,RBBP6,DENND4B,MTMR4,ARHGAP45,ZNF592,PSD4,PAK2,SETD2,CHD1,RAPGEF6,PFKFB2,MAP4K3,RGS14,PHF8,RAF1,UBR4,MAST2,ACBD5,ADGRE5,MCM2,EEF1B2,PLEKHN1,RIOK2,FTSJ1,ATRX,ATAD2B,PANK2,BRCA1,MKI67,SCYL1,ITPKB,LRWD1,DENND4A,ZNF462,BRAF,ABL2,BAZ2A,ORC1,…
GO:MF	DNA binding	GO:0003677	TRUE	0.00992865	2.00311	2542	251	55	20246	TTF1,TMPO,SUV39H1,NFX1,ZMYM4,RBL1,DOT1L,ORC2,SNAPC4,ELL,CDT1,HELZ,GTF3C3,MAP1S,PQBP1,THRAP3,HDAC6,RBL2,LRRFIP1,ZNF592,TAF7,CHD1,PALB2,MCM2,ATRX,BRCA1,MKI67,SCYL1,LRWD1,MYBBP1A,DENND4A,SLTM,ZNF462,BAZ2A,ORC1,YAP1,PHF20,NUSAP1,TFDP2,NSD2,ZSCAN5A,ERCC6L,KDM2B,SPEN,HJURP,RBM6,LIN54,RB1,SP100,DDX20,CHTF18,DNAJC1,UPF1,OTUD7B,HUWE1
GO:MF	modification-dependent protein binding	GO:0140030	FALSE	0.023549	1.62803	170	251	10	20246	HDAC6,BRD2,CHD1,PHF8,ATRX,ATAD2B,LRWD1,ATRIP,BAZ2A,OTUD7B
GO:MF	protein binding	GO:0005515	TRUE	3.08673e-19	18.5105	15123	251	243	20246	TTF1,KIF13B,DLG5,RRP1B,TMPO,RESF1,RIN1,WDCP,ARFGEF1,EHBP1L1,SUV39H1,PAXX,NFX1,PAK4,MICALL1,CCNE1,GMIP,CLASP1,SCNM1,ARHGEF6,MDM1,ZMYM4,TBC1D10B,RBL1,RASSF1,ZC3H11A,MTCL1,SART3,UNKL,DOT1L,FBXW9,SCFD1,MED13,SH3BP1,ORC2,ANKRD28,SNAPC4,ELL,PRKAB2,ATP13A1,ANP32A,CDT1,CNNM3,PKP3,PIKFYVE,TJP2,HELZ,CEP72,GTF3C3,EHBP1,MARK2,WDR59,MAP1S,SIPA1L1,INCENP,DBF4,NCAPG,HPS5,PPFIA1,EMSY,PQBP1,THRAP3,ULK1,JPT1,HDAC6…
GO:MF	purine ribonucleoside triphosphate binding	GO:0035639	FALSE	1.53459e-07	6.81401	2087	251	60	20246	KIF13B,RIN1,ARFGEF1,PAK4,ARHGEF6,ATP13A1,PIKFYVE,HELZ,MARK2,THRAP3,ULK1,NEK4,DENND4B,PSD4,PAK2,CHD1,RAPGEF6,PFKFB2,MAP4K3,RAF1,MAST2,MCM2,EEF1B2,RIOK2,ATRX,ATAD2B,PANK2,MKI67,SCYL1,ITPKB,DENND4A,BRAF,ABL2,ORC1,AKAP13,GSK3B,BUB1B,ARAF,SNRK,BUB1,KIF1B,ERCC6L,MORC2,MYCBP2,RNF213,MAP3K1,DOCK7,UBE2O,SEPTIN7,CIT,ACSS2,RIOK1,DDX20,DDX51,CHTF18,PI4KB,ACACA,UPF1,EIF5B,DYNC1LI2
GO:MF	purine ribonucleotide binding	GO:0032555	FALSE	1.6737e-07	6.77632	2147	251	61	20246	KIF13B,RIN1,ARFGEF1,PAK4,ARHGEF6,ATP13A1,PIKFYVE,HELZ,MARK2,THRAP3,ULK1,NEK4,DENND4B,PSD4,PAK2,CHD1,RAPGEF6,PFKFB2,MAP4K3,RGS14,RAF1,MAST2,MCM2,EEF1B2,RIOK2,ATRX,ATAD2B,PANK2,MKI67,SCYL1,ITPKB,DENND4A,BRAF,ABL2,ORC1,AKAP13,GSK3B,BUB1B,ARAF,SNRK,BUB1,KIF1B,ERCC6L,MORC2,MYCBP2,RNF213,MAP3K1,DOCK7,UBE2O,SEPTIN7,CIT,ACSS2,RIOK1,DDX20,DDX51,CHTF18,PI4KB,ACACA,UPF1,EIF5B,DYNC1LI2
GO:MF	ribonucleotide binding	GO:0032553	FALSE	2.28958e-07	6.64024	2164	251	61	20246	KIF13B,RIN1,ARFGEF1,PAK4,ARHGEF6,ATP13A1,PIKFYVE,HELZ,MARK2,THRAP3,ULK1,NEK4,DENND4B,PSD4,PAK2,CHD1,RAPGEF6,PFKFB2,MAP4K3,RGS14,RAF1,MAST2,MCM2,EEF1B2,RIOK2,ATRX,ATAD2B,PANK2,MKI67,SCYL1,ITPKB,DENND4A,BRAF,ABL2,ORC1,AKAP13,GSK3B,BUB1B,ARAF,SNRK,BUB1,KIF1B,ERCC6L,MORC2,MYCBP2,RNF213,MAP3K1,DOCK7,UBE2O,SEPTIN7,CIT,ACSS2,RIOK1,DDX20,DDX51,CHTF18,PI4KB,ACACA,UPF1,EIF5B,DYNC1LI2
GO:MF	purine nucleotide binding	GO:0017076	FALSE	9.00904e-07	6.04532	2241	251	61	20246	KIF13B,RIN1,ARFGEF1,PAK4,ARHGEF6,ATP13A1,PIKFYVE,HELZ,MARK2,THRAP3,ULK1,NEK4,DENND4B,PSD4,PAK2,CHD1,RAPGEF6,PFKFB2,MAP4K3,RGS14,RAF1,MAST2,MCM2,EEF1B2,RIOK2,ATRX,ATAD2B,PANK2,MKI67,SCYL1,ITPKB,DENND4A,BRAF,ABL2,ORC1,AKAP13,GSK3B,BUB1B,ARAF,SNRK,BUB1,KIF1B,ERCC6L,MORC2,MYCBP2,RNF213,MAP3K1,DOCK7,UBE2O,SEPTIN7,CIT,ACSS2,RIOK1,DDX20,DDX51,CHTF18,PI4KB,ACACA,UPF1,EIF5B,DYNC1LI2
GO:MF	nucleoside phosphate binding	GO:1901265	FALSE	1.07919e-06	5.9669	2424	251	64	20246	KIF13B,RIN1,ARFGEF1,PAK4,ARHGEF6,ATP13A1,PIKFYVE,HELZ,MARK2,THRAP3,ULK1,NEK4,DENND4B,PSD4,PAK2,CHD1,RAPGEF6,PFKFB2,MAP4K3,RGS14,RAF1,MAST2,ACBD5,MCM2,EEF1B2,RIOK2,ATRX,ATAD2B,PANK2,MKI67,SCYL1,ITPKB,LRWD1,DENND4A,BRAF,ABL2,ORC1,AKAP13,GSK3B,DUS3L,BUB1B,ARAF,SNRK,BUB1,KIF1B,ERCC6L,MORC2,MYCBP2,RNF213,MAP3K1,DOCK7,UBE2O,SEPTIN7,CIT,ACSS2,RIOK1,DDX20,DDX51,CHTF18,PI4KB,ACACA,UPF1,EIF5B,DYNC1LI2
GO:MF	anion binding	GO:0043168	FALSE	1.62926e-06	5.78801	2685	251	68	20246	KIF13B,RIN1,ARFGEF1,PAK4,MICALL1,ARHGEF6,ATP13A1,PIKFYVE,HELZ,MARK2,THRAP3,ULK1,NEK4,DAPP1,DENND4B,PSD4,PAK2,CHD1,RAPGEF6,PFKFB2,MAP4K3,RGS14,RAF1,MAST2,ACBD5,MCM2,EEF1B2,PLEKHN1,RIOK2,ATRX,ATAD2B,PANK2,MKI67,SCYL1,ITPKB,DENND4A,BRAF,ABL2,ORC1,AKAP13,GSK3B,DUS3L,BUB1B,PLCL2,ARAF,SNRK,BUB1,KIF1B,ERCC6L,MORC2,MYCBP2,RNF213,MAP3K1,DOCK7,UBE2O,SEPTIN7,CIT,ACSS2,EGLN1,RIOK1,DDX20,DDX51,CHTF18,PI4KB,AC…
GO:MF	ATP binding	GO:0005524	FALSE	1.87201e-06	5.72769	1516	251	47	20246	KIF13B,PAK4,ATP13A1,PIKFYVE,HELZ,MARK2,THRAP3,ULK1,NEK4,PAK2,CHD1,PFKFB2,MAP4K3,RAF1,MAST2,MCM2,RIOK2,ATRX,ATAD2B,PANK2,MKI67,SCYL1,ITPKB,BRAF,ABL2,ORC1,GSK3B,BUB1B,ARAF,SNRK,BUB1,KIF1B,ERCC6L,MORC2,RNF213,MAP3K1,UBE2O,CIT,ACSS2,RIOK1,DDX20,DDX51,CHTF18,PI4KB,ACACA,UPF1,DYNC1LI2
GO:MF	nucleotide binding	GO:0000166	FALSE	2.07953e-06	5.68203	2406	251	63	20246	KIF13B,RIN1,ARFGEF1,PAK4,ARHGEF6,ATP13A1,PIKFYVE,HELZ,MARK2,THRAP3,ULK1,NEK4,DENND4B,PSD4,PAK2,CHD1,RAPGEF6,PFKFB2,MAP4K3,RGS14,RAF1,MAST2,MCM2,EEF1B2,RIOK2,ATRX,ATAD2B,PANK2,MKI67,SCYL1,ITPKB,LRWD1,DENND4A,BRAF,ABL2,ORC1,AKAP13,GSK3B,DUS3L,BUB1B,ARAF,SNRK,BUB1,KIF1B,ERCC6L,MORC2,MYCBP2,RNF213,MAP3K1,DOCK7,UBE2O,SEPTIN7,CIT,ACSS2,RIOK1,DDX20,DDX51,CHTF18,PI4KB,ACACA,UPF1,EIF5B,DYNC1LI2
GO:MF	heterocyclic compound binding	GO:1901363	FALSE	3.59567e-06	5.44422	2558	251	65	20246	KIF13B,RIN1,ARFGEF1,PAK4,ARHGEF6,ATP13A1,PIKFYVE,HELZ,MARK2,THRAP3,ULK1,NEK4,DENND4B,PSD4,PAK2,CHD1,RAPGEF6,PFKFB2,MAP4K3,RGS14,RAF1,MAST2,ACBD5,MCM2,EEF1B2,RIOK2,ATRX,ATAD2B,PANK2,MKI67,SCYL1,ITPKB,LRWD1,DENND4A,BRAF,ABL2,ORC1,AKAP13,GSK3B,DUS3L,BUB1B,ARAF,SNRK,BUB1,KIF1B,ERCC6L,MORC2,MYCBP2,RNF213,MAP3K1,DOCK7,UBE2O,SEPTIN7,CIT,ACSS2,EGLN1,RIOK1,DDX20,DDX51,CHTF18,PI4KB,ACACA,UPF1,EIF5B,DYNC1LI2
GO:MF	adenyl ribonucleotide binding	GO:0032559	FALSE	4.41861e-06	5.35471	1558	251	47	20246	KIF13B,PAK4,ATP13A1,PIKFYVE,HELZ,MARK2,THRAP3,ULK1,NEK4,PAK2,CHD1,PFKFB2,MAP4K3,RAF1,MAST2,MCM2,RIOK2,ATRX,ATAD2B,PANK2,MKI67,SCYL1,ITPKB,BRAF,ABL2,ORC1,GSK3B,BUB1B,ARAF,SNRK,BUB1,KIF1B,ERCC6L,MORC2,RNF213,MAP3K1,UBE2O,CIT,ACSS2,RIOK1,DDX20,DDX51,CHTF18,PI4KB,ACACA,UPF1,DYNC1LI2
GO:MF	enzyme binding	GO:0019899	FALSE	4.44951e-06	5.35169	2107	251	57	20246	KIF13B,RESF1,RIN1,WDCP,PAXX,MICALL1,CCNE1,SCNM1,SART3,ELL,PRKAB2,CDT1,PKP3,TJP2,ULK1,HDAC6,AKIRIN2,RBBP6,MTMR4,PPP6R2,TAF7,PAK2,RPRD2,RAPGEF6,PFKFB2,AKAP12,RGS14,RAF1,MAST2,MCM2,SGO1,BRCA1,BRAF,TPR,RAB11FIP1,AKAP13,GSK3B,AXIN1,CDKN1A,TSC2,MAML1,ANAPC4,DTX3L,ZC3HC1,MYCBP2,PTPN14,MAP3K1,DOCK7,GIT1,CIT,ANKIB1,EGLN1,RB1,SP100,DDX20,PDLIM4,STK11IP
GO:MF	binding	GO:0005488	FALSE	1.69939e-05	4.76971	18498	251	249	20246	TTF1,KIF13B,DLG5,RRP1B,TMPO,RPUSD2,RESF1,RIN1,WDCP,ARFGEF1,EHBP1L1,SUV39H1,PAXX,NFX1,PAK4,MICALL1,CCNE1,GMIP,CLASP1,SCNM1,ARHGEF6,MDM1,ZMYM4,TBC1D10B,RBL1,RASSF1,ZC3H11A,MTCL1,SART3,UNKL,DOT1L,FBXW9,SCFD1,MED13,SH3BP1,ORC2,ANKRD28,SNAPC4,ELL,PRKAB2,ATP13A1,ANP32A,CDT1,CNNM3,PKP3,PIKFYVE,TJP2,HELZ,CEP72,GTF3C3,EHBP1,MARK2,WDR59,MAP1S,SIPA1L1,INCENP,DBF4,ELAC2,NCAPG,HPS5,PPFIA1,EMSY,PQBP1,THRAP3,UL…
GO:MF	adenyl nucleotide binding	GO:0030554	FALSE	2.61055e-05	4.58327	1651	251	47	20246	KIF13B,PAK4,ATP13A1,PIKFYVE,HELZ,MARK2,THRAP3,ULK1,NEK4,PAK2,CHD1,PFKFB2,MAP4K3,RAF1,MAST2,MCM2,RIOK2,ATRX,ATAD2B,PANK2,MKI67,SCYL1,ITPKB,BRAF,ABL2,ORC1,GSK3B,BUB1B,ARAF,SNRK,BUB1,KIF1B,ERCC6L,MORC2,RNF213,MAP3K1,UBE2O,CIT,ACSS2,RIOK1,DDX20,DDX51,CHTF18,PI4KB,ACACA,UPF1,DYNC1LI2
GO:MF	carbohydrate derivative binding	GO:0097367	FALSE	3.7363e-05	4.42756	2536	251	62	20246	KIF13B,RIN1,ARFGEF1,PAK4,ARHGEF6,ATP13A1,PIKFYVE,HELZ,MARK2,THRAP3,ULK1,NEK4,DENND4B,PSD4,PAK2,CHD1,RAPGEF6,PFKFB2,MAP4K3,RGS14,RAF1,MAST2,RPL29,MCM2,EEF1B2,RIOK2,ATRX,ATAD2B,PANK2,MKI67,SCYL1,ITPKB,DENND4A,BRAF,ABL2,ORC1,AKAP13,GSK3B,BUB1B,ARAF,SNRK,BUB1,KIF1B,ERCC6L,MORC2,MYCBP2,RNF213,MAP3K1,DOCK7,UBE2O,SEPTIN7,CIT,ACSS2,RIOK1,DDX20,DDX51,CHTF18,PI4KB,ACACA,UPF1,EIF5B,DYNC1LI2
GO:MF	ribonucleoside triphosphate phosphatase activity	GO:0017111	TRUE	4.28204e-05	4.36835	1201	251	38	20246	KIF13B,RIN1,ARFGEF1,GMIP,ARHGEF6,TBC1D10B,SH3BP1,ATP13A1,SIPA1L1,DENND4B,ARHGAP45,PSD4,CHD1,RAPGEF6,RGS14,MCM2,EEF1B2,RALGAPA1,ATRX,ATAD2B,DENND4A,ORC1,AKAP13,TSC2,ARHGAP12,KIF1B,ERCC6L,MORC2,MYCBP2,RNF213,DOCK7,GIT1,SEPTIN7,DDX20,DDX51,CHTF18,UPF1,EIF5B
GO:MF	tubulin binding	GO:0015631	TRUE	4.65288e-05	4.33228	392	251	20	20246	KIF13B,CLASP1,MDM1,MTCL1,MAP1S,HDAC6,KNL1,SETD2,JMY,RGS14,MAST2,BRCA1,TPR,CAMSAP2,TRAF3IP1,NUSAP1,KIF1B,GIT1,MAP1A,MAP1B
GO:MF	protein serine/threonine kinase activity	GO:0004674	TRUE	5.73047e-05	4.24181	557	251	24	20246	PAK4,CCNE1,PRKAB2,PIKFYVE,MARK2,DBF4,ULK1,NEK4,PAK2,BRD2,MAP4K3,RAF1,MAST2,RIOK2,BRAF,GSK3B,BUB1B,CDKN1A,ARAF,SNRK,BUB1,MAP3K1,CIT,RIOK1
GO:MF	protein serine kinase activity	GO:0106310	FALSE	5.80133e-05	4.23647	360	251	19	20246	PAK4,PIKFYVE,MARK2,ULK1,NEK4,PAK2,MAP4K3,RAF1,MAST2,RIOK2,BRAF,GSK3B,BUB1B,ARAF,SNRK,BUB1,MAP3K1,CIT,RIOK1
GO:MF	phosphotransferase activity, alcohol group as acceptor	GO:0016773	FALSE	0.000140037	3.85376	906	251	31	20246	PAK4,CCNE1,PRKAB2,PIKFYVE,MARK2,DBF4,ULK1,NEK4,PAK2,BRD2,PFKFB2,MAP4K3,RAF1,MAST2,RIOK2,PANK2,SCYL1,ITPKB,IL6ST,BRAF,ABL2,GSK3B,BUB1B,CDKN1A,ARAF,SNRK,BUB1,MAP3K1,CIT,RIOK1,PI4KB
GO:MF	pyrophosphatase activity	GO:0016462	FALSE	0.000146821	3.83321	1261	251	38	20246	KIF13B,RIN1,ARFGEF1,GMIP,ARHGEF6,TBC1D10B,SH3BP1,ATP13A1,SIPA1L1,DENND4B,ARHGAP45,PSD4,CHD1,RAPGEF6,RGS14,MCM2,EEF1B2,RALGAPA1,ATRX,ATAD2B,DENND4A,ORC1,AKAP13,TSC2,ARHGAP12,KIF1B,ERCC6L,MORC2,MYCBP2,RNF213,DOCK7,GIT1,SEPTIN7,DDX20,DDX51,CHTF18,UPF1,EIF5B
GO:MF	hydrolase activity, acting on acid anhydrides, in phosphorus-containing anhydrides	GO:0016818	FALSE	0.000149749	3.82464	1262	251	38	20246	KIF13B,RIN1,ARFGEF1,GMIP,ARHGEF6,TBC1D10B,SH3BP1,ATP13A1,SIPA1L1,DENND4B,ARHGAP45,PSD4,CHD1,RAPGEF6,RGS14,MCM2,EEF1B2,RALGAPA1,ATRX,ATAD2B,DENND4A,ORC1,AKAP13,TSC2,ARHGAP12,KIF1B,ERCC6L,MORC2,MYCBP2,RNF213,DOCK7,GIT1,SEPTIN7,DDX20,DDX51,CHTF18,UPF1,EIF5B
GO:MF	hydrolase activity, acting on acid anhydrides	GO:0016817	FALSE	0.000149749	3.82464	1262	251	38	20246	KIF13B,RIN1,ARFGEF1,GMIP,ARHGEF6,TBC1D10B,SH3BP1,ATP13A1,SIPA1L1,DENND4B,ARHGAP45,PSD4,CHD1,RAPGEF6,RGS14,MCM2,EEF1B2,RALGAPA1,ATRX,ATAD2B,DENND4A,ORC1,AKAP13,TSC2,ARHGAP12,KIF1B,ERCC6L,MORC2,MYCBP2,RNF213,DOCK7,GIT1,SEPTIN7,DDX20,DDX51,CHTF18,UPF1,EIF5B
GO:MF	microtubule binding	GO:0008017	FALSE	0.00021373	3.67013	281	251	16	20246	KIF13B,CLASP1,MDM1,MTCL1,MAP1S,HDAC6,KNL1,JMY,RGS14,MAST2,CAMSAP2,TRAF3IP1,NUSAP1,KIF1B,MAP1A,MAP1B
GO:MF	kinase activity	GO:0016301	FALSE	0.000386336	3.41303	1000	251	32	20246	PAK4,CCNE1,PRKAB2,PIKFYVE,TJP2,MARK2,DBF4,ULK1,NEK4,PAK2,BRD2,PFKFB2,MAP4K3,RAF1,MAST2,RIOK2,PANK2,SCYL1,ITPKB,IL6ST,BRAF,ABL2,GSK3B,BUB1B,CDKN1A,ARAF,SNRK,BUB1,MAP3K1,CIT,RIOK1,PI4KB
GO:MF	cadherin binding	GO:0045296	TRUE	0.000465026	3.33252	335	251	17	20246	TMPO,PAK4,MICALL1,PKP3,TJP2,MARK2,LRRFIP1,PAK2,ATXN2L,CHMP2B,RPL29,SCYL1,CD2AP,TRIM25,LARP1,PPFIBP1,SEPTIN7
GO:MF	GTPase regulator activity	GO:0030695	FALSE	0.000527879	3.27747	499	251	21	20246	RIN1,ARFGEF1,GMIP,ARHGEF6,TBC1D10B,SH3BP1,SIPA1L1,DENND4B,ARHGAP45,PSD4,RAPGEF6,RGS14,EEF1B2,RALGAPA1,DENND4A,AKAP13,TSC2,ARHGAP12,MYCBP2,DOCK7,GIT1
GO:MF	nucleoside-triphosphatase regulator activity	GO:0060589	FALSE	0.000527879	3.27747	499	251	21	20246	RIN1,ARFGEF1,GMIP,ARHGEF6,TBC1D10B,SH3BP1,SIPA1L1,DENND4B,ARHGAP45,PSD4,RAPGEF6,RGS14,EEF1B2,RALGAPA1,DENND4A,AKAP13,TSC2,ARHGAP12,MYCBP2,DOCK7,GIT1
GO:MF	protein kinase activity	GO:0004672	FALSE	0.000796231	3.09896	786	251	27	20246	PAK4,CCNE1,PRKAB2,PIKFYVE,MARK2,DBF4,ULK1,NEK4,PAK2,BRD2,MAP4K3,RAF1,MAST2,RIOK2,SCYL1,IL6ST,BRAF,ABL2,GSK3B,BUB1B,CDKN1A,ARAF,SNRK,BUB1,MAP3K1,CIT,RIOK1
GO:MF	histone binding	GO:0042393	FALSE	0.00093208	3.03055	242	251	14	20246	RESF1,SART3,ANP32A,BRD2,CHD1,PHF8,MCM2,ATRX,ATAD2B,LRWD1,BAZ2A,HIRA,DTX3L,HJURP
GO:MF	protein-macromolecule adaptor activity	GO:0030674	TRUE	0.00221717	2.6542	1034	251	31	20246	DLG5,RRP1B,DOT1L,MED13,TJP2,WDR59,PQBP1,THRAP3,AKIRIN2,TAF7,PAG1,JMY,RGS14,PHF8,RETREG3,BRCA1,MYBBP1A,AKAP13,TRIM25,AXIN1,YAP1,HIRA,MAML1,DTX3L,PTPN14,KDM2B,SPEN,MAP1A,ACSS2,RB1,DDX20
GO:MF	molecular adaptor activity	GO:0060090	FALSE	0.00311885	2.50601	1212	251	34	20246	DLG5,RRP1B,PAXX,DOT1L,MED13,TJP2,WDR59,PQBP1,THRAP3,AKIRIN2,MTMR4,TAF7,PAG1,JMY,RGS14,PHF8,RETREG3,BRCA1,MYBBP1A,AKAP13,TRIM25,AXIN1,YAP1,HIRA,MAML1,DTX3L,PTPN14,KDM2B,SPEN,SEPTIN7,MAP1A,ACSS2,RB1,DDX20
GO:MF	transferase activity, transferring phosphorus-containing groups	GO:0016772	FALSE	0.0042877	2.36778	1176	251	33	20246	PAK4,CCNE1,PRKAB2,PTDSS2,PIKFYVE,TJP2,MARK2,DBF4,ULK1,NEK4,PAK2,BRD2,PFKFB2,MAP4K3,RAF1,MAST2,RIOK2,PANK2,SCYL1,ITPKB,IL6ST,BRAF,ABL2,GSK3B,BUB1B,CDKN1A,ARAF,SNRK,BUB1,MAP3K1,CIT,RIOK1,PI4KB
GO:MF	transcription coregulator activity	GO:0003712	FALSE	0.00568491	2.24528	491	251	19	20246	RRP1B,DOT1L,MED13,PQBP1,THRAP3,AKIRIN2,JMY,PHF8,BRCA1,MYBBP1A,TRIM25,YAP1,HIRA,MAML1,PTPN14,KDM2B,SPEN,ACSS2,RB1
GO:MF	ion binding	GO:0043167	FALSE	0.00618702	2.20852	6377	251	111	20246	KIF13B,RIN1,ARFGEF1,SUV39H1,NFX1,PAK4,MICALL1,GMIP,SCNM1,ARHGEF6,ZMYM4,RASSF1,ZC3H11A,UNKL,ATP13A1,PIKFYVE,HELZ,MARK2,WDR59,DBF4,ELAC2,THRAP3,ULK1,HDAC6,NEK4,DAPP1,RBBP6,DENND4B,MTMR4,ARHGAP45,ZNF592,PSD4,PAK2,SETD2,CHD1,RAPGEF6,PFKFB2,MAP4K3,RGS14,PHF8,RAF1,UBR4,MAST2,ACBD5,ADGRE5,MCM2,EEF1B2,PLEKHN1,RIOK2,FTSJ1,ATRX,ATAD2B,PANK2,BRCA1,MKI67,SCYL1,ITPKB,DENND4A,ZNF462,BRAF,ABL2,BAZ2A,ORC1,AKAP13…
GO:MF	chromatin binding	GO:0003682	FALSE	0.00677976	2.16879	636	251	22	20246	TTF1,SUV39H1,RBL1,CDT1,RBL2,BRD2,CHD1,PHF8,ATRX,ATAD2B,LRWD1,TASOR,TPR,ORC1,TICRR,YAP1,HIRA,NSD2,MORC2,ACSS2,ANKRD17,UPF1
GO:MF	small molecule binding	GO:0036094	FALSE	0.0090783	2.042	6577	251	113	20246	KIF13B,RIN1,ARFGEF1,SUV39H1,NFX1,PAK4,MICALL1,GMIP,SCNM1,ARHGEF6,ZMYM4,RASSF1,ZC3H11A,UNKL,ATP13A1,PIKFYVE,HELZ,MARK2,WDR59,DBF4,ELAC2,THRAP3,ULK1,HDAC6,NEK4,DAPP1,RBBP6,DENND4B,MTMR4,ARHGAP45,ZNF592,PSD4,PAK2,SETD2,CHD1,RAPGEF6,PFKFB2,MAP4K3,RGS14,PHF8,RAF1,UBR4,MAST2,ACBD5,ADGRE5,MCM2,EEF1B2,PLEKHN1,RIOK2,FTSJ1,ATRX,ATAD2B,PANK2,BRCA1,MKI67,SCYL1,ITPKB,LRWD1,DENND4A,ZNF462,BRAF,ABL2,BAZ2A,ORC1,…
GO:MF	DNA binding	GO:0003677	TRUE	0.00992865	2.00311	2542	251	55	20246	TTF1,TMPO,SUV39H1,NFX1,ZMYM4,RBL1,DOT1L,ORC2,SNAPC4,ELL,CDT1,HELZ,GTF3C3,MAP1S,PQBP1,THRAP3,HDAC6,RBL2,LRRFIP1,ZNF592,TAF7,CHD1,PALB2,MCM2,ATRX,BRCA1,MKI67,SCYL1,LRWD1,MYBBP1A,DENND4A,SLTM,ZNF462,BAZ2A,ORC1,YAP1,PHF20,NUSAP1,TFDP2,NSD2,ZSCAN5A,ERCC6L,KDM2B,SPEN,HJURP,RBM6,LIN54,RB1,SP100,DDX20,CHTF18,DNAJC1,UPF1,OTUD7B,HUWE1
GO:MF	modification-dependent protein binding	GO:0140030	FALSE	0.023549	1.62803	170	251	10	20246	HDAC6,BRD2,CHD1,PHF8,ATRX,ATAD2B,LRWD1,ATRIP,BAZ2A,OTUD7B
GO:BP	cell cycle process	GO:0022402	TRUE	9.59614e-13	12.0179	1280	239	52	21026	CCNE1,CLASP1,MDM1,RBL1,RASSF1,MTCL1,DOT1L,CDT1,PKP3,CEP72,MAP1S,INCENP,DBF4,NCAPG,KNL1,CCP110,RBL2,MTMR4,SETD2,RGS14,PHF8,CHMP2B,MCM2,SGO1,WDR62,RIOK2,ATRX,BRCA1,MKI67,MYBBP1A,ATRIP,TPR,TACC2,ORC1,TICRR,BUB1B,CDKN1A,SGO2,DIS3L2,ANAPC4,DTX3L,NUSAP1,BUB1,TACC3,HJURP,GIT1,SEPTIN7,CIT,RB1,SLC16A1,ANKRD17,UPF1
GO:BP	organelle organization	GO:0006996	FALSE	1.21562e-11	10.9152	3594	239	91	21026	ARFGEF1,SUV39H1,PAK4,CCNE1,CLASP1,MDM1,ZMYM4,MTCL1,DOT1L,SCFD1,SH3BP1,CDT1,PKP3,PIKFYVE,CEP72,EHBP1,MARK2,MAP1S,SIPA1L1,INCENP,NCAPG,HPS5,PPFIA1,ULK1,HDAC6,KNL1,CCP110,MTMR4,ATXN2,PAK2,ATXN2L,SETD2,JMY,RGS14,PHF8,CHMP2B,RAF1,UBR4,MAST2,RETREG3,CARMIL2,SGO1,WDR62,RIOK2,ATRX,PANK2,BRCA1,MKI67,CD2AP,BRAF,ABL2,TPR,CAMSAP2,BAZ2A,TACC2,AKAP13,ANKZF1,GSK3B,BUB1B,TRAF3IP1,AXIN1,WASHC2A,YAP1,SGO2,ARHGAP12…
GO:BP	regulation of cell cycle process	GO:0010564	FALSE	1.37557e-10	9.86152	720	239	36	21026	CCNE1,MDM1,RBL1,RASSF1,DOT1L,CDT1,PKP3,INCENP,DBF4,NCAPG,KNL1,CCP110,RBL2,SETD2,CHMP2B,WDR62,RIOK2,ATRX,BRCA1,MKI67,MYBBP1A,ATRIP,TPR,ORC1,TICRR,BUB1B,CDKN1A,ANAPC4,DTX3L,NUSAP1,BUB1,TACC3,GIT1,CIT,RB1,ANKRD17
GO:BP	cell cycle	GO:0007049	FALSE	1.78593e-10	9.74814	1663	239	56	21026	SUV39H1,CCNE1,CLASP1,MDM1,RBL1,RASSF1,MTCL1,DOT1L,CDT1,PKP3,CEP72,MAP1S,INCENP,DBF4,NCAPG,NEK4,KNL1,CCP110,RBL2,MTMR4,SETD2,RGS14,PHF8,CHMP2B,MCM2,SGO1,WDR62,RIOK2,ATRX,BRCA1,MKI67,MYBBP1A,ATRIP,TPR,TACC2,ORC1,TICRR,BUB1B,CDKN1A,SGO2,TSC2,DIS3L2,ANAPC4,DTX3L,NUSAP1,TFDP2,BUB1,TACC3,HJURP,GIT1,SEPTIN7,CIT,RB1,SLC16A1,ANKRD17,UPF1
GO:BP	regulation of organelle organization	GO:0033043	TRUE	4.509e-10	9.34592	1148	239	45	21026	ARFGEF1,CLASP1,MDM1,SCFD1,SH3BP1,PIKFYVE,MARK2,MAP1S,INCENP,NCAPG,PPFIA1,ULK1,HDAC6,KNL1,CCP110,PAK2,CHMP2B,CARMIL2,RIOK2,ATRX,BRCA1,MKI67,CD2AP,BRAF,ABL2,TPR,CAMSAP2,AKAP13,GSK3B,BUB1B,TRAF3IP1,WASHC2A,YAP1,ANAPC4,NUSAP1,BUB1,MYCBP2,TACC3,GIT1,SEPTIN7,MAP1A,RB1,UPF1,MAP1B,HUWE1
GO:BP	cytoskeleton organization	GO:0007010	FALSE	1.15677e-09	8.93675	1529	239	52	21026	ARFGEF1,PAK4,CLASP1,MDM1,ZMYM4,MTCL1,SH3BP1,PKP3,CEP72,EHBP1,MARK2,MAP1S,SIPA1L1,INCENP,PPFIA1,HDAC6,CCP110,PAK2,SETD2,JMY,RGS14,CHMP2B,RAF1,MAST2,CARMIL2,SGO1,WDR62,ATRX,BRCA1,CD2AP,BRAF,ABL2,TPR,CAMSAP2,TACC2,AKAP13,GSK3B,TRAF3IP1,AXIN1,WASHC2A,ARHGAP12,NUSAP1,PPFIBP1,MYCBP2,TACC3,DOCK7,GIT1,MAP1A,SLC16A1,PDLIM4,MAP1B,DYNC1LI2
GO:BP	chromatin organization	GO:0006325	TRUE	1.23005e-08	7.91008	884	239	37	21026	SUV39H1,RBL1,SART3,DOT1L,EMSY,HDAC6,RBL2,BRD2,SETD2,CHD1,PHF8,MCM2,ATRX,ATAD2B,BRCA1,MKI67,RBM15,LRWD1,TASOR,MYBBP1A,ZNF462,TPR,BAZ2A,AXIN1,HIRA,PHF20,DTX3L,BUB1,NSD2,ERCC6L,MORC2,KDM2B,SPEN,HJURP,LIN54,RB1,HUWE1
GO:BP	microtubule cytoskeleton organization	GO:0000226	FALSE	1.28574e-08	7.89085	670	239	32	21026	CLASP1,MDM1,MTCL1,CEP72,MARK2,MAP1S,INCENP,PPFIA1,HDAC6,CCP110,SETD2,RGS14,CHMP2B,SGO1,WDR62,ATRX,BRCA1,TPR,CAMSAP2,TACC2,GSK3B,TRAF3IP1,AXIN1,NUSAP1,PPFIBP1,TACC3,DOCK7,GIT1,MAP1A,SLC16A1,MAP1B,DYNC1LI2
GO:BP	cell division	GO:0051301	TRUE	3.99366e-08	7.39863	658	239	31	21026	CCNE1,CLASP1,MTCL1,CDT1,INCENP,NCAPG,NEK4,KNL1,CCP110,MTMR4,SETD2,RGS14,CHMP2B,SGO1,CD2AP,TPR,BUB1B,SGO2,DIS3L2,ANAPC4,NUSAP1,SNRK,BUB1,ZC3HC1,ERCC6L,TACC3,DOCK7,GIT1,SEPTIN7,CIT,RB1
GO:BP	mitotic cell cycle process	GO:1903047	FALSE	4.36739e-08	7.35978	745	239	33	21026	CCNE1,CLASP1,RBL1,CDT1,MAP1S,INCENP,DBF4,NCAPG,KNL1,RBL2,MTMR4,SETD2,PHF8,CHMP2B,MCM2,WDR62,RIOK2,BRCA1,MKI67,TPR,TACC2,ORC1,TICRR,BUB1B,CDKN1A,DIS3L2,ANAPC4,NUSAP1,BUB1,TACC3,CIT,RB1,ANKRD17
GO:BP	regulation of cellular process	GO:0050794	FALSE	8.35898e-08	7.07785	11946	239	184	21026	TTF1,KIF13B,DLG5,RRP1B,RESF1,RIN1,ARFGEF1,SUV39H1,NFX1,PAK4,CCNE1,GMIP,CLASP1,ARHGEF6,MDM1,RBL1,RASSF1,MTCL1,SART3,DOT1L,SCFD1,MED13,SH3BP1,ORC2,ELL,PRKAB2,ANP32A,CDT1,PKP3,PIKFYVE,HELZ,CEP72,MARK2,WDR59,MAP1S,SIPA1L1,INCENP,DBF4,NCAPG,PPFIA1,EMSY,PQBP1,THRAP3,ULK1,HDAC6,NEK4,KNL1,DAPP1,AKIRIN2,RBBP6,CCP110,RBL2,LRRFIP1,DENND4B,MTMR4,ARHGAP45,ZNF592,PSD4,TAF7,ATXN2,PAK2,PAG1,POLDIP3,BRD2,SETD2,JM…
GO:BP	cell cycle phase transition	GO:0044770	FALSE	1.66985e-07	6.77732	532	239	27	21026	CCNE1,CLASP1,RBL1,RASSF1,DOT1L,CDT1,PKP3,INCENP,DBF4,KNL1,RBL2,PHF8,RIOK2,BRCA1,ATRIP,TPR,ORC1,TICRR,BUB1B,CDKN1A,ANAPC4,DTX3L,BUB1,TACC3,RB1,ANKRD17,UPF1
GO:BP	biological regulation	GO:0065007	FALSE	1.95065e-07	6.70982	12743	239	191	21026	TTF1,KIF13B,DLG5,RRP1B,RESF1,RIN1,ARFGEF1,SUV39H1,NFX1,PAK4,CCNE1,GMIP,CLASP1,ARHGEF6,MDM1,ZMYM4,TBC1D10B,RBL1,RASSF1,MTCL1,SART3,DOT1L,SCFD1,MED13,SH3BP1,ORC2,ELL,PRKAB2,ANP32A,CDT1,PKP3,PIKFYVE,TJP2,HELZ,CEP72,MARK2,WDR59,MAP1S,SIPA1L1,INCENP,DBF4,NCAPG,HPS5,PPFIA1,EMSY,PQBP1,THRAP3,ULK1,HDAC6,NEK4,KNL1,DAPP1,AKIRIN2,RBBP6,CCP110,RBL2,LRRFIP1,DENND4B,MTMR4,ARHGAP45,ZNF592,PSD4,TAF7,ATXN2,PAK2,P…
GO:BP	regulation of biological process	GO:0050789	FALSE	1.95509e-07	6.70883	12336	239	187	21026	TTF1,KIF13B,DLG5,RRP1B,RESF1,RIN1,ARFGEF1,SUV39H1,NFX1,PAK4,CCNE1,GMIP,CLASP1,ARHGEF6,MDM1,ZMYM4,RBL1,RASSF1,MTCL1,SART3,DOT1L,SCFD1,MED13,SH3BP1,ORC2,ELL,PRKAB2,ANP32A,CDT1,PKP3,PIKFYVE,HELZ,CEP72,MARK2,WDR59,MAP1S,SIPA1L1,INCENP,DBF4,NCAPG,PPFIA1,EMSY,PQBP1,THRAP3,ULK1,HDAC6,NEK4,KNL1,DAPP1,AKIRIN2,RBBP6,CCP110,RBL2,LRRFIP1,DENND4B,MTMR4,ARHGAP45,ZNF592,PSD4,TAF7,ATXN2,PAK2,PAG1,POLDIP3,BRD2,SE…
GO:BP	intracellular signal transduction	GO:0035556	FALSE	2.1434e-07	6.6689	2965	239	72	21026	DLG5,ARFGEF1,PAK4,GMIP,ARHGEF6,RASSF1,DOT1L,SH3BP1,ANP32A,CDT1,PIKFYVE,MARK2,WDR59,SIPA1L1,INCENP,HDAC6,KNL1,DENND4B,ARHGAP45,PSD4,TAF7,PAK2,PAG1,JMY,RAPGEF6,MAP4K3,AKAP12,RGS14,RAF1,MAST2,RALGAPA1,ATRX,INPP5D,BRCA1,ITPKB,MYBBP1A,CD2AP,DENND4A,ATRIP,BRAF,ABL2,TPR,ORC1,AKAP13,GSK3B,TICRR,BUB1B,TRIM25,AXIN1,ZDHHC5,CDKN1A,YAP1,TSC2,ARHGAP12,PLCL2,LARP1,RIPOR1,DTX3L,ARAF,BUB1,MAP3K1,USP20,DOCK7,GIT1,…
GO:BP	chromosome segregation	GO:0007059	FALSE	2.52969e-07	6.59693	427	239	24	21026	CCNE1,CLASP1,MTCL1,CDT1,MAP1S,INCENP,NCAPG,KNL1,RGS14,CHMP2B,SGO1,RIOK2,BRCA1,MKI67,TPR,BUB1B,SGO2,DIS3L2,ANAPC4,NUSAP1,BUB1,TACC3,HJURP,RB1
GO:BP	mitotic cell cycle	GO:0000278	FALSE	2.84138e-07	6.54647	892	239	35	21026	CCNE1,CLASP1,RBL1,CDT1,MAP1S,INCENP,DBF4,NCAPG,NEK4,KNL1,RBL2,MTMR4,SETD2,RGS14,PHF8,CHMP2B,MCM2,WDR62,RIOK2,BRCA1,MKI67,TPR,TACC2,ORC1,TICRR,BUB1B,CDKN1A,DIS3L2,ANAPC4,NUSAP1,BUB1,TACC3,CIT,RB1,ANKRD17
GO:BP	regulation of cell cycle	GO:0051726	FALSE	3.10878e-07	6.50741	1087	239	39	21026	SUV39H1,CCNE1,MDM1,RBL1,RASSF1,DOT1L,CDT1,PKP3,INCENP,DBF4,NCAPG,KNL1,CCP110,RBL2,SETD2,CHMP2B,WDR62,RIOK2,ATRX,BRCA1,MKI67,MYBBP1A,ATRIP,TPR,ORC1,TICRR,BUB1B,CDKN1A,TSC2,ANAPC4,DTX3L,NUSAP1,TFDP2,BUB1,TACC3,GIT1,CIT,RB1,ANKRD17
GO:BP	cellular localization	GO:0051641	FALSE	3.59084e-07	6.4448	3661	239	82	21026	KIF13B,DLG5,ARFGEF1,MICALL1,CCNE1,CLASP1,TBC1D10B,ZC3H11A,MTCL1,SCFD1,ATP13A1,ANP32A,CDT1,PKP3,PIKFYVE,TJP2,CEP72,EHBP1,MAP1S,INCENP,HPS5,PPFIA1,ULK1,HDAC6,KNL1,AKIRIN2,MTMR4,PAK2,POLDIP3,BRD2,SETD2,RAPGEF6,PFKFB2,RGS14,CHMP2B,RAF1,JPH1,SGO1,RIOK2,SYNRG,ATRX,SCYL1,LRWD1,TASOR,CD2AP,BRAF,TPR,RAB11FIP1,GSK3B,BUB1B,TRIM25,TRAF3IP1,AXIN1,ZDHHC5,WASHC2A,CDKN1A,YAP1,FYTTD1,TSC2,RIPOR1,DTX3L,NUSAP1,KIF1…
GO:BP	regulation of cellular component organization	GO:0051128	FALSE	3.63845e-07	6.43908	2433	239	63	21026	KIF13B,DLG5,ARFGEF1,PAK4,CLASP1,MDM1,SCFD1,SH3BP1,PIKFYVE,MARK2,MAP1S,SIPA1L1,INCENP,NCAPG,PPFIA1,PQBP1,ULK1,HDAC6,KNL1,CCP110,ATXN2,PAK2,PHF8,CHMP2B,RAF1,RETREG3,CARMIL2,WDR62,RIOK2,ATRX,BRCA1,MKI67,CD2AP,BRAF,ABL2,TPR,CAMSAP2,AKAP13,GSK3B,BUB1B,TRAF3IP1,ZDHHC5,WASHC2A,CDKN1A,YAP1,TSC2,ARHGAP12,ANAPC4,TFIP11,NUSAP1,BUB1,MYCBP2,KDM2B,TACC3,HJURP,GIT1,SEPTIN7,MAP1A,EGLN1,RB1,UPF1,MAP1B,HUWE1
GO:BP	regulation of cytoskeleton organization	GO:0051493	FALSE	4.64454e-07	6.33306	517	239	26	21026	ARFGEF1,CLASP1,MDM1,SH3BP1,MARK2,MAP1S,PPFIA1,HDAC6,PAK2,CHMP2B,CARMIL2,BRCA1,CD2AP,BRAF,ABL2,TPR,CAMSAP2,AKAP13,GSK3B,TRAF3IP1,WASHC2A,MYCBP2,TACC3,GIT1,MAP1A,MAP1B
GO:BP	regulation of cell cycle phase transition	GO:1901987	FALSE	1.4322e-06	5.844	427	239	23	21026	CCNE1,RBL1,RASSF1,DOT1L,CDT1,PKP3,INCENP,DBF4,KNL1,RBL2,RIOK2,BRCA1,ATRIP,TPR,ORC1,TICRR,BUB1B,CDKN1A,ANAPC4,DTX3L,BUB1,RB1,ANKRD17
GO:BP	negative regulation of cell cycle process	GO:0010948	FALSE	1.75108e-06	5.75669	289	239	19	21026	MDM1,RBL1,DOT1L,CDT1,INCENP,KNL1,CCP110,RBL2,ATRX,BRCA1,ATRIP,TPR,ORC1,TICRR,BUB1B,CDKN1A,DTX3L,BUB1,RB1
GO:BP	chromatin remodeling	GO:0006338	FALSE	1.93186e-06	5.71402	725	239	30	21026	SUV39H1,SART3,DOT1L,HDAC6,BRD2,SETD2,CHD1,PHF8,MCM2,ATRX,ATAD2B,BRCA1,RBM15,TASOR,MYBBP1A,TPR,BAZ2A,AXIN1,HIRA,DTX3L,BUB1,NSD2,ERCC6L,MORC2,KDM2B,SPEN,HJURP,LIN54,RB1,HUWE1
GO:BP	negative regulation of cellular process	GO:0048523	FALSE	2.58418e-06	5.58768	5629	239	107	21026	TTF1,DLG5,RESF1,ARFGEF1,SUV39H1,NFX1,PAK4,CCNE1,CLASP1,MDM1,RBL1,DOT1L,SCFD1,SH3BP1,ORC2,CDT1,PKP3,HELZ,WDR59,INCENP,PPFIA1,THRAP3,ULK1,HDAC6,KNL1,AKIRIN2,CCP110,RBL2,LRRFIP1,MTMR4,ZNF592,TAF7,ATXN2,PAK2,PAG1,PALB2,RGS14,PHF8,RAF1,UBR4,JPH1,PLEKHN1,CARMIL2,ATRX,INPP5D,BRCA1,RBM15,ITPKB,TASOR,IL6ST,MYBBP1A,CD2AP,ATRIP,BRAF,ABL2,TPR,RAB11FIP1,CAMSAP2,BAZ2A,ORC1,GSK3B,TICRR,BUB1B,PTPN12,TRAF3IP1,AXI…
GO:BP	negative regulation of biological process	GO:0048519	FALSE	4.47505e-06	5.3492	5834	239	109	21026	TTF1,DLG5,RRP1B,RESF1,ARFGEF1,SUV39H1,NFX1,PAK4,CCNE1,GMIP,CLASP1,MDM1,RBL1,DOT1L,SCFD1,SH3BP1,ORC2,CDT1,PKP3,HELZ,WDR59,INCENP,PPFIA1,THRAP3,ULK1,HDAC6,KNL1,AKIRIN2,CCP110,RBL2,LRRFIP1,MTMR4,ZNF592,TAF7,ATXN2,PAK2,PAG1,PALB2,RGS14,PHF8,RAF1,UBR4,JPH1,PLEKHN1,CARMIL2,ATRX,INPP5D,BRCA1,RBM15,ITPKB,TASOR,IL6ST,MYBBP1A,CD2AP,ATRIP,BRAF,ABL2,TPR,RAB11FIP1,CAMSAP2,BAZ2A,ORC1,GSK3B,TICRR,BUB1B,PTPN12,T…
GO:BP	regulation of primary metabolic process	GO:0080090	FALSE	5.17052e-06	5.28647	5390	239	103	21026	TTF1,RRP1B,RESF1,SUV39H1,NFX1,CCNE1,RBL1,RASSF1,DOT1L,MED13,ORC2,ELL,CDT1,PKP3,MARK2,DBF4,EMSY,PQBP1,THRAP3,ULK1,HDAC6,NEK4,AKIRIN2,RBBP6,RBL2,LRRFIP1,ZNF592,TAF7,ATXN2,PAK2,POLDIP3,BRD2,SETD2,JMY,RGS14,PHF8,RAF1,UBR4,MCM2,PLEKHN1,RIOK2,ATRX,PANK2,BRCA1,RBM15,ITPKB,TASOR,IL6ST,MYBBP1A,DENND4A,ATRIP,SLTM,ZNF462,BRAF,TPR,BAZ2A,GSK3B,DUS3L,TICRR,TRIM25,TRAF3IP1,AXIN1,CDKN1A,YAP1,EIF4G3,TSC2,DIS3L2,H…
GO:BP	negative regulation of organelle organization	GO:0010639	FALSE	7.7907e-06	5.10842	352	239	20	21026	ARFGEF1,CLASP1,MDM1,SCFD1,INCENP,PPFIA1,HDAC6,KNL1,CCP110,PAK2,CARMIL2,ATRX,BRCA1,TPR,CAMSAP2,BUB1B,YAP1,BUB1,MAP1B,HUWE1
GO:BP	microtubule-based process	GO:0007017	FALSE	2.00237e-05	4.69846	999	239	34	21026	KIF13B,CLASP1,MDM1,MTCL1,CEP72,MARK2,MAP1S,INCENP,PPFIA1,HDAC6,CCP110,SETD2,RGS14,CHMP2B,SGO1,WDR62,ATRX,BRCA1,TPR,CAMSAP2,TACC2,GSK3B,TRAF3IP1,AXIN1,NUSAP1,PPFIBP1,KIF1B,TACC3,DOCK7,GIT1,MAP1A,SLC16A1,MAP1B,DYNC1LI2
GO:BP	negative regulation of cell cycle	GO:0045786	FALSE	2.48109e-05	4.60536	377	239	20	21026	SUV39H1,MDM1,RBL1,DOT1L,CDT1,INCENP,KNL1,CCP110,RBL2,ATRX,BRCA1,ATRIP,TPR,ORC1,TICRR,BUB1B,CDKN1A,DTX3L,BUB1,RB1
GO:BP	regulation of small GTPase mediated signal transduction	GO:0051056	TRUE	2.94446e-05	4.53099	307	239	18	21026	ARFGEF1,GMIP,SH3BP1,SIPA1L1,DENND4B,ARHGAP45,PSD4,RAF1,RALGAPA1,ITPKB,CD2AP,DENND4A,ABL2,AKAP13,TSC2,ARHGAP12,RIPOR1,GIT1
GO:BP	small GTPase-mediated signal transduction	GO:0007264	FALSE	3.41775e-05	4.46626	505	239	23	21026	ARFGEF1,GMIP,RASSF1,SH3BP1,SIPA1L1,DENND4B,ARHGAP45,PSD4,RAPGEF6,RAF1,RALGAPA1,ITPKB,CD2AP,DENND4A,ABL2,AKAP13,CDKN1A,TSC2,ARHGAP12,RIPOR1,DOCK7,GIT1,RB1
GO:BP	negative regulation of cell cycle phase transition	GO:1901988	FALSE	5.02359e-05	4.29899	248	239	16	21026	RBL1,DOT1L,CDT1,INCENP,KNL1,RBL2,BRCA1,ATRIP,TPR,ORC1,TICRR,BUB1B,CDKN1A,DTX3L,BUB1,RB1
GO:BP	negative regulation of cellular component organization	GO:0051129	FALSE	6.27535e-05	4.20236	701	239	27	21026	ARFGEF1,CLASP1,MDM1,SCFD1,INCENP,PPFIA1,ULK1,HDAC6,KNL1,CCP110,ATXN2,PAK2,PHF8,RAF1,CARMIL2,ATRX,BRCA1,TPR,CAMSAP2,GSK3B,BUB1B,TRAF3IP1,YAP1,TFIP11,BUB1,MAP1B,HUWE1
GO:BP	nuclear chromosome segregation	GO:0098813	FALSE	6.41863e-05	4.19256	323	239	18	21026	CCNE1,CLASP1,CDT1,MAP1S,INCENP,NCAPG,KNL1,CHMP2B,SGO1,RIOK2,TPR,BUB1B,DIS3L2,ANAPC4,NUSAP1,BUB1,TACC3,RB1
GO:BP	chromosome organization	GO:0051276	FALSE	8.36552e-05	4.07751	574	239	24	21026	CCNE1,CLASP1,DOT1L,CDT1,INCENP,NCAPG,KNL1,CHMP2B,SGO1,RIOK2,ATRX,TPR,BUB1B,SGO2,DIS3L2,ANAPC4,TFIP11,NUSAP1,BUB1,TACC3,HJURP,RB1,SP100,UPF1
GO:BP	regulation of microtubule cytoskeleton organization	GO:0070507	FALSE	9.49028e-05	4.02272	164	239	13	21026	CLASP1,MARK2,MAP1S,HDAC6,CHMP2B,TPR,CAMSAP2,GSK3B,TRAF3IP1,TACC3,GIT1,MAP1A,MAP1B
GO:BP	regulation of metabolic process	GO:0019222	FALSE	0.000106718	3.97176	7035	239	120	21026	TTF1,RRP1B,RESF1,SUV39H1,NFX1,CCNE1,RBL1,RASSF1,MTCL1,SART3,DOT1L,SCFD1,MED13,ORC2,ELL,PRKAB2,CDT1,PKP3,PIKFYVE,HELZ,MARK2,DBF4,EMSY,PQBP1,THRAP3,ULK1,HDAC6,NEK4,AKIRIN2,RBBP6,RBL2,LRRFIP1,MTMR4,ZNF592,TAF7,ATXN2,PAK2,POLDIP3,BRD2,SETD2,JMY,AKAP12,RGS14,PHF8,RAF1,UBR4,MAST2,MCM2,PLEKHN1,RIOK2,ATRX,INPP5D,ATAD2B,PANK2,BRCA1,RBM15,ITPKB,TASOR,IL6ST,MYBBP1A,CD2AP,DENND4A,ATRIP,SLTM,ZNF462,BRAF,ABL2,…
GO:BP	regulation of microtubule-based process	GO:0032886	FALSE	0.00013309	3.87586	266	239	16	21026	CLASP1,MDM1,MARK2,MAP1S,HDAC6,CHMP2B,WDR62,BRCA1,TPR,CAMSAP2,GSK3B,TRAF3IP1,TACC3,GIT1,MAP1A,MAP1B
GO:BP	sister chromatid segregation	GO:0000819	FALSE	0.00015024	3.82321	234	239	15	21026	CLASP1,CDT1,INCENP,NCAPG,KNL1,CHMP2B,RIOK2,TPR,BUB1B,DIS3L2,ANAPC4,NUSAP1,BUB1,TACC3,RB1
GO:BP	mitotic cell cycle phase transition	GO:0044772	FALSE	0.000200042	3.69888	428	239	20	21026	CCNE1,CLASP1,RBL1,INCENP,DBF4,KNL1,RBL2,PHF8,RIOK2,BRCA1,TPR,ORC1,TICRR,BUB1B,CDKN1A,ANAPC4,BUB1,TACC3,RB1,ANKRD17
GO:BP	phosphorylation	GO:0016310	TRUE	0.000210602	3.67654	1320	239	38	21026	PAK4,CCNE1,RBL1,PIKFYVE,MARK2,ULK1,HDAC6,NEK4,RBL2,ZNF592,TAF7,PAK2,PFKFB2,MAP4K3,RGS14,RAF1,MAST2,RIOK2,PANK2,SCYL1,ITPKB,IL6ST,BRAF,ABL2,GSK3B,TRAF3IP1,AXIN1,CDKN1A,TSC2,MAML1,ARAF,SNRK,BUB1,MAP3K1,DOCK7,CIT,RB1,NIBAN1
GO:BP	cellular component organization or biogenesis	GO:0071840	FALSE	0.000270881	3.56722	8393	239	135	21026	KIF13B,DLG5,RRP1B,RPUSD2,WDCP,ARFGEF1,SUV39H1,PAK4,MICALL1,CCNE1,CLASP1,ARHGEF6,MDM1,ZMYM4,RBL1,MTCL1,SART3,DOT1L,SCFD1,SH3BP1,CDT1,PKP3,PIKFYVE,TJP2,CEP72,EHBP1,MARK2,MAP1S,SIPA1L1,INCENP,NCAPG,HPS5,PPFIA1,EMSY,PQBP1,ULK1,HDAC6,KNL1,CCP110,RBL2,MTMR4,TAF7,ATXN2,PAK2,ATXN2L,BRD2,SETD2,CHD1,JMY,FRYL,RAPGEF6,RGS14,PHF8,CHMP2B,RAF1,UBR4,MAST2,RETREG3,MCM2,CARMIL2,SGO1,WDR62,RIOK2,ATRX,ATAD2B,PANK2,B…
GO:BP	DNA replication	GO:0006260	TRUE	0.000310923	3.50735	283	239	16	21026	TTF1,CCNE1,ORC2,CDT1,DBF4,RBBP6,MCM2,ATRX,BRCA1,LRWD1,ORC1,TICRR,CDKN1A,ANKRD17,CHTF18,UPF1
GO:BP	DNA replication initiation	GO:0006270	FALSE	0.000320209	3.49457	37	239	7	21026	CCNE1,ORC2,CDT1,MCM2,LRWD1,ORC1,TICRR
GO:BP	cell cycle checkpoint signaling	GO:0000075	FALSE	0.000389793	3.40917	185	239	13	21026	DOT1L,CDT1,INCENP,KNL1,BRCA1,ATRIP,TPR,ORC1,TICRR,BUB1B,CDKN1A,DTX3L,BUB1
GO:BP	regulation of chromosome segregation	GO:0051983	FALSE	0.000622728	3.2057	132	239	11	21026	INCENP,NCAPG,KNL1,RIOK2,MKI67,TPR,BUB1B,ANAPC4,BUB1,TACC3,RB1
GO:BP	intracellular transport	GO:0046907	FALSE	0.000658206	3.18164	1381	239	38	21026	KIF13B,MICALL1,TBC1D10B,ZC3H11A,SCFD1,ANP32A,PIKFYVE,MAP1S,HPS5,HDAC6,AKIRIN2,MTMR4,POLDIP3,SETD2,RGS14,CHMP2B,RIOK2,SYNRG,TPR,GSK3B,TRAF3IP1,AXIN1,WASHC2A,CDKN1A,FYTTD1,TSC2,RIPOR1,DTX3L,KIF1B,PTPN14,GRAMD1A,DOCK7,UBE2O,MAP1A,SP100,UPF1,MVB12A,MAP1B
GO:BP	cellular component organization	GO:0016043	FALSE	0.000770581	3.11318	8184	239	131	21026	KIF13B,DLG5,WDCP,ARFGEF1,SUV39H1,PAK4,MICALL1,CCNE1,CLASP1,ARHGEF6,MDM1,ZMYM4,RBL1,MTCL1,SART3,DOT1L,SCFD1,SH3BP1,CDT1,PKP3,PIKFYVE,TJP2,CEP72,EHBP1,MARK2,MAP1S,SIPA1L1,INCENP,NCAPG,HPS5,PPFIA1,EMSY,PQBP1,ULK1,HDAC6,KNL1,CCP110,RBL2,MTMR4,TAF7,ATXN2,PAK2,ATXN2L,BRD2,SETD2,CHD1,JMY,FRYL,RAPGEF6,RGS14,PHF8,CHMP2B,RAF1,UBR4,MAST2,RETREG3,MCM2,CARMIL2,SGO1,WDR62,RIOK2,ATRX,ATAD2B,PANK2,BRCA1,MKI67,RB…
GO:BP	negative regulation of gene expression, epigenetic	GO:0045814	FALSE	0.000955281	3.01987	200	239	13	21026	SUV39H1,DOT1L,HDAC6,PHF8,ATRX,BRCA1,RBM15,TASOR,TPR,BAZ2A,MORC2,SPEN,RB1
GO:BP	establishment of localization in cell	GO:0051649	FALSE	0.00102817	2.98793	2010	239	48	21026	KIF13B,MICALL1,CLASP1,TBC1D10B,ZC3H11A,SCFD1,ANP32A,CDT1,PIKFYVE,MAP1S,INCENP,HPS5,HDAC6,KNL1,AKIRIN2,MTMR4,POLDIP3,SETD2,RGS14,CHMP2B,RAF1,SGO1,RIOK2,SYNRG,BRAF,TPR,GSK3B,TRAF3IP1,AXIN1,WASHC2A,CDKN1A,FYTTD1,TSC2,RIPOR1,DTX3L,NUSAP1,KIF1B,PTPN14,GRAMD1A,DOCK7,GIT1,UBE2O,MAP1A,RB1,SP100,UPF1,MVB12A,MAP1B
GO:BP	cellular response to stress	GO:0033554	TRUE	0.00112714	2.94802	1830	239	45	21026	SUV39H1,PAXX,RBL1,RASSF1,DOT1L,WDR59,EMSY,ULK1,HDAC6,NEK4,AKIRIN2,RBBP6,TAF7,SETD2,JMY,PALB2,UBR4,MCM2,ATRX,BRCA1,MYBBP1A,CD2AP,ATRIP,BRAF,TPR,ANKZF1,GSK3B,TICRR,TRIM25,CDKN1A,YAP1,TSC2,RIPOR1,TFIP11,DTX3L,NSD2,MORC2,EGLN1,SP100,AFF4,YJU2,NIBAN1,UPF1,MAP1B,HUWE1
GO:BP	regulation of nucleobase-containing compound metabolic process	GO:0019219	FALSE	0.00119431	2.92288	3990	239	77	21026	TTF1,RRP1B,RESF1,SUV39H1,NFX1,CCNE1,RBL1,DOT1L,MED13,ORC2,ELL,CDT1,PKP3,DBF4,EMSY,PQBP1,THRAP3,HDAC6,NEK4,AKIRIN2,RBBP6,RBL2,LRRFIP1,ZNF592,TAF7,BRD2,SETD2,JMY,PHF8,RAF1,MCM2,PLEKHN1,RIOK2,ATRX,BRCA1,RBM15,TASOR,MYBBP1A,DENND4A,ATRIP,SLTM,ZNF462,TPR,BAZ2A,TICRR,TRIM25,AXIN1,CDKN1A,YAP1,DIS3L2,HIRA,PHF20,MAML1,LARP1,TFIP11,DTX3L,FXR2,TFDP2,NSD2,ZSCAN5A,MORC2,KDM2B,SPEN,GIT1,LIN54,ACSS2,EGLN1,RB1,P…
GO:BP	negative regulation of mitotic cell cycle phase transition	GO:1901991	FALSE	0.00124469	2.90494	172	239	12	21026	RBL1,INCENP,KNL1,RBL2,BRCA1,TPR,ORC1,TICRR,BUB1B,CDKN1A,BUB1,RB1
GO:BP	macromolecule modification	GO:0043412	FALSE	0.00158806	2.79913	3030	239	63	21026	RPUSD2,ARFGEF1,NFX1,PAK4,CCNE1,RASSF1,UNKL,PIKFYVE,MARK2,ULK1,HDAC6,NEK4,DAPP1,RBBP6,ZNF592,TAF7,PAK2,SETD2,MAP4K3,RGS14,RAF1,UBR4,MAST2,RIOK2,FTSJ1,BRCA1,SCYL1,RBM15,ITPKB,IL6ST,BRAF,ABL2,GSK3B,DUS3L,PTPN12,TRIM25,TRAF3IP1,UCHL3,AXIN1,ZDHHC5,CDKN1A,TSC2,MAML1,ANAPC4,DTX3L,ARAF,SNRK,BUB1,ZC3HC1,MYCBP2,PTPN14,RNF213,MAP3K1,USP20,DOCK7,UBE2O,OTUD5,CIT,ANKIB1,RB1,NIBAN1,OTUD7B,HUWE1
GO:BP	regulation of macromolecule metabolic process	GO:0060255	FALSE	0.00201141	2.6965	6492	239	109	21026	TTF1,RRP1B,RESF1,SUV39H1,NFX1,CCNE1,RBL1,RASSF1,SART3,DOT1L,MED13,ORC2,ELL,CDT1,PKP3,HELZ,MARK2,DBF4,EMSY,PQBP1,THRAP3,ULK1,HDAC6,NEK4,AKIRIN2,RBBP6,RBL2,LRRFIP1,ZNF592,TAF7,ATXN2,PAK2,POLDIP3,BRD2,SETD2,JMY,AKAP12,RGS14,PHF8,RAF1,MAST2,MCM2,PLEKHN1,RIOK2,ATRX,INPP5D,ATAD2B,BRCA1,RBM15,ITPKB,TASOR,IL6ST,MYBBP1A,CD2AP,DENND4A,ATRIP,SLTM,ZNF462,BRAF,TPR,BAZ2A,GSK3B,DUS3L,TICRR,TRIM25,TRAF3IP1,AXIN1…
GO:BP	regulation of mitotic cell cycle phase transition	GO:1901990	FALSE	0.00214025	2.66954	327	239	16	21026	CCNE1,RBL1,INCENP,KNL1,RBL2,RIOK2,BRCA1,TPR,ORC1,TICRR,BUB1B,CDKN1A,ANAPC4,BUB1,RB1,ANKRD17
GO:BP	protein phosphorylation	GO:0006468	FALSE	0.00252627	2.59752	1227	239	34	21026	PAK4,CCNE1,PIKFYVE,MARK2,ULK1,HDAC6,NEK4,ZNF592,TAF7,PAK2,MAP4K3,RGS14,RAF1,MAST2,RIOK2,SCYL1,ITPKB,IL6ST,BRAF,ABL2,GSK3B,TRAF3IP1,AXIN1,CDKN1A,TSC2,MAML1,ARAF,SNRK,BUB1,MAP3K1,DOCK7,CIT,RB1,NIBAN1
GO:BP	nucleocytoplasmic transport	GO:0006913	FALSE	0.00282193	2.54945	334	239	16	21026	ZC3H11A,ANP32A,AKIRIN2,POLDIP3,SETD2,RGS14,RIOK2,TPR,GSK3B,AXIN1,CDKN1A,FYTTD1,TSC2,PTPN14,SP100,UPF1
GO:BP	nuclear transport	GO:0051169	FALSE	0.00282193	2.54945	334	239	16	21026	ZC3H11A,ANP32A,AKIRIN2,POLDIP3,SETD2,RGS14,RIOK2,TPR,GSK3B,AXIN1,CDKN1A,FYTTD1,TSC2,PTPN14,SP100,UPF1
GO:BP	regulation of cellular component biogenesis	GO:0044087	FALSE	0.00287211	2.5418	1011	239	30	21026	DLG5,ARFGEF1,CLASP1,MDM1,SCFD1,PIKFYVE,PPFIA1,ULK1,HDAC6,CCP110,PAK2,CHMP2B,RAF1,CARMIL2,BRCA1,BRAF,TPR,CAMSAP2,GSK3B,TRAF3IP1,ZDHHC5,YAP1,ARHGAP12,TFIP11,MYCBP2,HJURP,GIT1,SEPTIN7,RB1,MAP1B
GO:BP	regulation of cellular localization	GO:0060341	FALSE	0.00298986	2.52435	1013	239	30	21026	CCNE1,MTCL1,SCFD1,PKP3,CEP72,PPFIA1,HDAC6,MTMR4,SETD2,PFKFB2,RIOK2,CD2AP,TPR,RAB11FIP1,GSK3B,TRIM25,ZDHHC5,YAP1,RIPOR1,DTX3L,NSD2,MYCBP2,PTPN14,MAP1A,SLC16A1,SP100,DNAJC1,OTUD7B,MAP1B,HUWE1
GO:BP	metaphase/anaphase transition of mitotic cell cycle	GO:0007091	FALSE	0.0030251	2.51926	97	239	9	21026	INCENP,KNL1,RIOK2,TPR,BUB1B,ANAPC4,BUB1,TACC3,RB1
GO:BP	macromolecule localization	GO:0033036	FALSE	0.00309077	2.50993	3228	239	65	21026	KIF13B,DLG5,ARFGEF1,MICALL1,CCNE1,ZC3H11A,MTCL1,SCFD1,ATP13A1,PKP3,PIKFYVE,TJP2,CEP72,EHBP1,PPFIA1,ULK1,HDAC6,KNL1,AKIRIN2,ATXN2,PAK2,POLDIP3,BRD2,SETD2,RAPGEF6,PFKFB2,CHMP2B,RAF1,SYNRG,ATRX,SCYL1,LRWD1,TASOR,CD2AP,BRAF,TPR,RAB11FIP1,GSK3B,BUB1B,TRIM25,ZDHHC5,WASHC2A,CDKN1A,YAP1,FYTTD1,TSC2,RIPOR1,DTX3L,FXR2,NSD2,MYCBP2,PTPN14,GRAMD1A,SEPTIN7,MAP1A,RB1,SLC16A1,SP100,ZNHIT3,STK11IP,DNAJC1,UPF1,MVB…
GO:BP	epigenetic regulation of gene expression	GO:0040029	FALSE	0.00342113	2.46583	299	239	15	21026	SUV39H1,DOT1L,HDAC6,PHF8,ATRX,ATAD2B,BRCA1,RBM15,TASOR,TPR,BAZ2A,AXIN1,MORC2,SPEN,RB1
GO:BP	protein-DNA complex organization	GO:0071824	TRUE	0.00364017	2.43888	262	239	14	21026	SART3,CDT1,TAF7,BRD2,SETD2,CHD1,MCM2,ATRX,ATAD2B,BAZ2A,HIRA,HJURP,LIN54,RB1
GO:BP	metaphase/anaphase transition of cell cycle	GO:0044784	FALSE	0.00390937	2.40789	100	239	9	21026	INCENP,KNL1,RIOK2,TPR,BUB1B,ANAPC4,BUB1,TACC3,RB1
GO:BP	mitotic sister chromatid segregation	GO:0000070	FALSE	0.00420066	2.37668	193	239	12	21026	CLASP1,CDT1,INCENP,NCAPG,KNL1,CHMP2B,TPR,BUB1B,DIS3L2,NUSAP1,BUB1,RB1
GO:BP	DNA-templated DNA replication	GO:0006261	FALSE	0.00422289	2.37439	160	239	11	21026	CCNE1,ORC2,CDT1,DBF4,MCM2,ATRX,BRCA1,LRWD1,ORC1,TICRR,UPF1
GO:BP	protein modification process	GO:0036211	FALSE	0.00441527	2.35504	2846	239	59	21026	ARFGEF1,NFX1,PAK4,CCNE1,RASSF1,UNKL,PIKFYVE,MARK2,ULK1,HDAC6,NEK4,DAPP1,RBBP6,ZNF592,TAF7,PAK2,SETD2,MAP4K3,RGS14,RAF1,UBR4,MAST2,RIOK2,BRCA1,SCYL1,ITPKB,IL6ST,BRAF,ABL2,GSK3B,PTPN12,TRIM25,TRAF3IP1,UCHL3,AXIN1,ZDHHC5,CDKN1A,TSC2,MAML1,ANAPC4,DTX3L,ARAF,SNRK,BUB1,ZC3HC1,MYCBP2,PTPN14,RNF213,MAP3K1,USP20,DOCK7,UBE2O,OTUD5,CIT,ANKIB1,RB1,NIBAN1,OTUD7B,HUWE1
GO:BP	regulation of microtubule depolymerization	GO:0031114	FALSE	0.00462057	2.3353	35	239	6	21026	CLASP1,MAP1S,HDAC6,CAMSAP2,MAP1A,MAP1B
GO:BP	positive regulation of cellular process	GO:0048522	FALSE	0.00646481	2.18944	5920	239	100	21026	DLG5,RRP1B,CCNE1,CLASP1,RASSF1,MTCL1,DOT1L,MED13,ELL,PRKAB2,CDT1,PKP3,MARK2,WDR59,INCENP,DBF4,NCAPG,PQBP1,THRAP3,ULK1,HDAC6,NEK4,KNL1,AKIRIN2,CCP110,TAF7,PAK2,POLDIP3,BRD2,SETD2,JMY,PFKFB2,AKAP12,RGS14,PHF8,RAF1,UBR4,RETREG3,PLEKHN1,CARMIL2,WDR62,RIOK2,ATRX,INPP5D,ATAD2B,BRCA1,RBM15,ITPKB,IL6ST,MYBBP1A,CD2AP,ZNF462,BRAF,ABL2,TPR,AKAP13,GSK3B,TRIM25,AXIN1,ZDHHC5,CDKN1A,YAP1,EIF4G3,TSC2,DIS3L2,PHF2…
GO:BP	regulation of GTPase activity	GO:0043087	TRUE	0.00674124	2.17126	202	239	12	21026	RRP1B,ARFGEF1,GMIP,TBC1D10B,SH3BP1,SIPA1L1,RAPGEF6,RALGAPA1,GSK3B,TSC2,RIPOR1,DOCK7
GO:BP	regulation of sister chromatid segregation	GO:0033045	FALSE	0.00687832	2.16252	107	239	9	21026	INCENP,KNL1,RIOK2,TPR,BUB1B,ANAPC4,BUB1,TACC3,RB1
GO:BP	DNA metabolic process	GO:0006259	FALSE	0.00751556	2.12404	1005	239	29	21026	TTF1,PAXX,CCNE1,DOT1L,ORC2,CDT1,DBF4,EMSY,RBBP6,TAF7,SETD2,JMY,PALB2,MCM2,ATRX,BRCA1,LRWD1,ATRIP,ORC1,TICRR,CDKN1A,TFIP11,DTX3L,NSD2,ANKRD17,SP100,CHTF18,UPF1,HUWE1
GO:BP	localization	GO:0051179	FALSE	0.0080681	2.09323	5555	239	95	21026	KIF13B,DLG5,RIN1,ARFGEF1,MICALL1,CCNE1,CLASP1,TBC1D10B,ZC3H11A,MTCL1,SCFD1,SH3BP1,ATP13A1,ANP32A,CDT1,CNNM3,PKP3,PIKFYVE,TJP2,CEP72,EHBP1,MARK2,MAP1S,INCENP,HPS5,PPFIA1,ULK1,HDAC6,KNL1,AKIRIN2,MTMR4,TAF7,ATXN2,PAK2,POLDIP3,BRD2,SETD2,RAPGEF6,PFKFB2,RGS14,CHMP2B,RAF1,JPH1,SGO1,RIOK2,SYNRG,ATRX,SCYL1,LRWD1,TASOR,CD2AP,BRAF,ABL2,TPR,RAB11FIP1,GSK3B,BUB1B,TRIM25,TRAF3IP1,AXIN1,ZDHHC5,WASHC2A,CDKN1A,Y…
GO:BP	protein localization	GO:0008104	FALSE	0.00872336	2.05932	2770	239	57	21026	KIF13B,DLG5,ARFGEF1,MICALL1,CCNE1,MTCL1,SCFD1,ATP13A1,PKP3,PIKFYVE,TJP2,CEP72,EHBP1,PPFIA1,ULK1,HDAC6,KNL1,AKIRIN2,PAK2,BRD2,SETD2,RAPGEF6,PFKFB2,CHMP2B,RAF1,SYNRG,ATRX,SCYL1,LRWD1,TASOR,CD2AP,BRAF,TPR,RAB11FIP1,GSK3B,BUB1B,TRIM25,ZDHHC5,WASHC2A,CDKN1A,YAP1,TSC2,RIPOR1,DTX3L,NSD2,MYCBP2,PTPN14,SEPTIN7,MAP1A,RB1,SLC16A1,SP100,STK11IP,DNAJC1,MVB12A,OTUD7B,HUWE1
GO:BP	regulation of protein localization	GO:0032880	FALSE	0.0094205	2.02593	907	239	27	21026	CCNE1,MTCL1,SCFD1,PKP3,CEP72,PPFIA1,HDAC6,SETD2,PFKFB2,CD2AP,TPR,RAB11FIP1,GSK3B,TRIM25,ZDHHC5,YAP1,RIPOR1,DTX3L,NSD2,MYCBP2,PTPN14,MAP1A,SLC16A1,SP100,DNAJC1,OTUD7B,HUWE1
GO:BP	autophagy	GO:0006914	TRUE	0.00943311	2.02535	597	239	21	21026	MTCL1,SCFD1,PIKFYVE,MARK2,MAP1S,ULK1,HDAC6,MTMR4,SETD2,CHMP2B,UBR4,RETREG3,ACBD5,ABL2,GSK3B,TSC2,LARP1,RNF213,USP20,GRAMD1A,MVB12A
GO:BP	process utilizing autophagic mechanism	GO:0061919	FALSE	0.00943311	2.02535	597	239	21	21026	MTCL1,SCFD1,PIKFYVE,MARK2,MAP1S,ULK1,HDAC6,MTMR4,SETD2,CHMP2B,UBR4,RETREG3,ACBD5,ABL2,GSK3B,TSC2,LARP1,RNF213,USP20,GRAMD1A,MVB12A
GO:BP	chromosome separation	GO:0051304	FALSE	0.00951363	2.02165	84	239	8	21026	INCENP,NCAPG,KNL1,TPR,BUB1B,DIS3L2,BUB1,RB1
GO:BP	peptidyl-serine phosphorylation	GO:0018105	FALSE	0.0095156	2.02156	174	239	11	21026	PIKFYVE,MARK2,ULK1,HDAC6,PAK2,RAF1,BRAF,GSK3B,AXIN1,ARAF,DOCK7
GO:BP	cellular macromolecule localization	GO:0070727	FALSE	0.00996322	2.0016	2782	239	57	21026	KIF13B,DLG5,ARFGEF1,MICALL1,CCNE1,MTCL1,SCFD1,ATP13A1,PKP3,PIKFYVE,TJP2,CEP72,EHBP1,PPFIA1,ULK1,HDAC6,KNL1,AKIRIN2,PAK2,BRD2,SETD2,RAPGEF6,PFKFB2,CHMP2B,RAF1,SYNRG,ATRX,SCYL1,LRWD1,TASOR,CD2AP,BRAF,TPR,RAB11FIP1,GSK3B,BUB1B,TRIM25,ZDHHC5,WASHC2A,CDKN1A,YAP1,TSC2,RIPOR1,DTX3L,NSD2,MYCBP2,PTPN14,SEPTIN7,MAP1A,RB1,SLC16A1,SP100,STK11IP,DNAJC1,MVB12A,OTUD7B,HUWE1
GO:BP	regulation of catalytic activity	GO:0050790	TRUE	0.014285	1.84512	928	239	27	21026	RRP1B,ARFGEF1,GMIP,TBC1D10B,RBL1,SH3BP1,MARK2,SIPA1L1,HDAC6,RBL2,TAF7,PAK2,RAPGEF6,RGS14,RAF1,RALGAPA1,ABL2,GSK3B,AXIN1,CDKN1A,TSC2,RIPOR1,DTX3L,DOCK7,EGLN1,RB1,CHTF18
GO:BP	positive regulation of biological process	GO:0048518	FALSE	0.014739	1.83153	6264	239	103	21026	DLG5,RRP1B,ARFGEF1,PAK4,CCNE1,CLASP1,RASSF1,MTCL1,DOT1L,MED13,ELL,PRKAB2,CDT1,PKP3,MARK2,WDR59,INCENP,DBF4,NCAPG,PQBP1,THRAP3,ULK1,HDAC6,NEK4,KNL1,AKIRIN2,CCP110,TAF7,PAK2,POLDIP3,BRD2,SETD2,JMY,PFKFB2,AKAP12,RGS14,PHF8,RAF1,UBR4,RETREG3,PLEKHN1,CARMIL2,WDR62,RIOK2,ATRX,INPP5D,ATAD2B,BRCA1,RBM15,ITPKB,IL6ST,MYBBP1A,CD2AP,ZNF462,BRAF,ABL2,TPR,AKAP13,GSK3B,TRIM25,AXIN1,ZDHHC5,CDKN1A,YAP1,EIF4G3,TSC…
GO:BP	protein-containing complex disassembly	GO:0032984	FALSE	0.0153911	1.81273	257	239	13	21026	CLASP1,SH3BP1,MAP1S,HDAC6,CHMP2B,CARMIL2,ATAD2B,CAMSAP2,GSK3B,TFIP11,MAP1A,UPF1,MAP1B
GO:BP	regulation of supramolecular fiber organization	GO:1902903	FALSE	0.0161648	1.79143	383	239	16	21026	ARFGEF1,CLASP1,SH3BP1,MAP1S,PPFIA1,HDAC6,PAK2,CARMIL2,BRAF,CAMSAP2,AKAP13,WASHC2A,GIT1,MAP1A,RB1,MAP1B
GO:BP	mitotic sister chromatid separation	GO:0051306	FALSE	0.0165241	1.78188	65	239	7	21026	INCENP,KNL1,TPR,BUB1B,DIS3L2,BUB1,RB1
GO:BP	heterochromatin formation	GO:0031507	FALSE	0.0170695	1.76778	151	239	10	21026	SUV39H1,DOT1L,PHF8,ATRX,BRCA1,RBM15,TPR,BAZ2A,SPEN,RB1
GO:BP	regulation of protein depolymerization	GO:1901879	FALSE	0.0173231	1.76137	91	239	8	21026	CLASP1,SH3BP1,MAP1S,HDAC6,CARMIL2,CAMSAP2,MAP1A,MAP1B
GO:BP	regulation of DNA replication	GO:0006275	FALSE	0.0176537	1.75316	120	239	9	21026	TTF1,CDT1,DBF4,RBBP6,MCM2,ATRX,TICRR,CDKN1A,ANKRD17
GO:BP	peptidyl-serine modification	GO:0018209	FALSE	0.0179673	1.74552	186	239	11	21026	PIKFYVE,MARK2,ULK1,HDAC6,PAK2,RAF1,BRAF,GSK3B,AXIN1,ARAF,DOCK7
GO:BP	positive regulation of cell cycle process	GO:0090068	FALSE	0.0189214	1.72305	262	239	13	21026	CCNE1,PKP3,INCENP,DBF4,NCAPG,KNL1,ATRX,TPR,NUSAP1,BUB1,CIT,RB1,ANKRD17
GO:BP	negative regulation of mitotic cell cycle	GO:0045930	FALSE	0.0202383	1.69382	225	239	12	21026	RBL1,INCENP,KNL1,RBL2,BRCA1,TPR,ORC1,TICRR,BUB1B,CDKN1A,BUB1,RB1
GO:BP	regulation of mitotic metaphase/anaphase transition	GO:0030071	FALSE	0.020358	1.69126	93	239	8	21026	INCENP,KNL1,RIOK2,TPR,BUB1B,ANAPC4,BUB1,RB1
GO:BP	negative regulation of cytoskeleton organization	GO:0051494	FALSE	0.0214824	1.66792	155	239	10	21026	ARFGEF1,CLASP1,MDM1,PPFIA1,HDAC6,PAK2,CARMIL2,BRCA1,CAMSAP2,MAP1B
GO:BP	cellular response to stimulus	GO:0051716	FALSE	0.0217135	1.66327	7376	239	116	21026	KIF13B,DLG5,RIN1,ARFGEF1,SUV39H1,PAXX,PAK4,CCNE1,GMIP,ARHGEF6,RBL1,RASSF1,DOT1L,SH3BP1,PRKAB2,ANP32A,CDT1,PIKFYVE,MARK2,WDR59,SIPA1L1,INCENP,PPFIA1,EMSY,PQBP1,ULK1,HDAC6,NEK4,KNL1,DAPP1,AKIRIN2,RBBP6,DENND4B,MTMR4,ARHGAP45,ZNF592,PSD4,TAF7,PAK2,PAG1,SETD2,JMY,RAPGEF6,PALB2,MAP4K3,AKAP12,RGS14,RAF1,UBR4,MAST2,ADGRE5,MCM2,RALGAPA1,ATRX,INPP5D,BRCA1,RBM15,ITPKB,IL6ST,MYBBP1A,CD2AP,DENND4A,ATRIP,BRAF…
GO:BP	regulation of metaphase/anaphase transition of cell cycle	GO:1902099	FALSE	0.0257435	1.58933	96	239	8	21026	INCENP,KNL1,RIOK2,TPR,BUB1B,ANAPC4,BUB1,RB1
GO:BP	regulation of lipid kinase activity	GO:0043550	TRUE	0.0264107	1.57822	5	239	3	21026	RBL1,RBL2,RB1
GO:BP	regulation of mitotic cell cycle	GO:0007346	FALSE	0.0270357	1.56806	492	239	18	21026	CCNE1,RBL1,INCENP,KNL1,RBL2,RIOK2,BRCA1,MKI67,TPR,ORC1,TICRR,BUB1B,CDKN1A,ANAPC4,NUSAP1,BUB1,RB1,ANKRD17
GO:BP	DNA damage response	GO:0006974	FALSE	0.0280691	1.55177	908	239	26	21026	SUV39H1,PAXX,RASSF1,DOT1L,EMSY,NEK4,RBBP6,TAF7,SETD2,JMY,PALB2,MCM2,ATRX,BRCA1,ATRIP,TICRR,CDKN1A,YAP1,TFIP11,DTX3L,NSD2,MORC2,SP100,YJU2,UPF1,HUWE1
GO:BP	regulation of protein-containing complex disassembly	GO:0043244	FALSE	0.0297514	1.52649	128	239	9	21026	CLASP1,SH3BP1,MAP1S,HDAC6,CARMIL2,CAMSAP2,MAP1A,UPF1,MAP1B
GO:BP	developmental process	GO:0032502	TRUE	0.0377407	1.42319	6553	239	105	21026	KIF13B,DLG5,SUV39H1,PAK4,MICALL1,CLASP1,MDM1,ZMYM4,RBL1,SART3,SCFD1,SH3BP1,ELL,PKP3,PIKFYVE,TJP2,MARK2,MAP1S,SIPA1L1,PQBP1,ULK1,HDAC6,KNL1,AKIRIN2,RBBP6,RBL2,PAK2,BRD2,SETD2,FRYL,PRRC2A,PALB2,RGS14,PHF8,RAF1,MAST2,RPL29,RETREG3,MCM2,JPH1,CARMIL2,WDR62,FTSJ1,ATRX,INPP5D,PANK2,BRCA1,SCYL1,RBM15,ITPKB,TASOR,IL6ST,MYBBP1A,CD2AP,BRAF,ABL2,CAMSAP2,TACC2,AKAP13,GSK3B,PTPN12,TRAF3IP1,AXIN1,CDKN1A,YAP1,EI…
GO:BP	microtubule depolymerization	GO:0007019	FALSE	0.0392337	1.40634	50	239	6	21026	CLASP1,MAP1S,HDAC6,CAMSAP2,MAP1A,MAP1B
GO:BP	mitotic nuclear division	GO:0140014	FALSE	0.0412055	1.38504	282	239	13	21026	CLASP1,CDT1,INCENP,NCAPG,KNL1,CHMP2B,MKI67,TPR,BUB1B,DIS3L2,NUSAP1,BUB1,RB1
GO:BP	regulation of chromosome organization	GO:0033044	FALSE	0.0418283	1.37853	242	239	12	21026	INCENP,NCAPG,KNL1,RIOK2,ATRX,TPR,BUB1B,ANAPC4,BUB1,TACC3,RB1,UPF1
GO:BP	microtubule cytoskeleton organization involved in mitosis	GO:1902850	FALSE	0.0455454	1.34156	169	239	10	21026	CLASP1,MAP1S,INCENP,SETD2,CHMP2B,WDR62,TPR,TACC2,NUSAP1,TACC3
GO:BP	nuclear export	GO:0051168	FALSE	0.0455454	1.34156	169	239	10	21026	ZC3H11A,POLDIP3,SETD2,RIOK2,TPR,GSK3B,FYTTD1,PTPN14,SP100,UPF1
GO:BP	spindle organization	GO:0007051	FALSE	0.0466762	1.3309	206	239	11	21026	CLASP1,CEP72,MAP1S,INCENP,RGS14,CHMP2B,WDR62,ATRX,TPR,TACC2,TACC3
GO:BP	mitotic cell cycle checkpoint signaling	GO:0007093	FALSE	0.0482923	1.31612	136	239	9	21026	INCENP,KNL1,BRCA1,TPR,ORC1,TICRR,BUB1B,CDKN1A,BUB1
GO:BP	cell cycle process	GO:0022402	TRUE	9.59614e-13	12.0179	1280	239	52	21026	CCNE1,CLASP1,MDM1,RBL1,RASSF1,MTCL1,DOT1L,CDT1,PKP3,CEP72,MAP1S,INCENP,DBF4,NCAPG,KNL1,CCP110,RBL2,MTMR4,SETD2,RGS14,PHF8,CHMP2B,MCM2,SGO1,WDR62,RIOK2,ATRX,BRCA1,MKI67,MYBBP1A,ATRIP,TPR,TACC2,ORC1,TICRR,BUB1B,CDKN1A,SGO2,DIS3L2,ANAPC4,DTX3L,NUSAP1,BUB1,TACC3,HJURP,GIT1,SEPTIN7,CIT,RB1,SLC16A1,ANKRD17,UPF1
GO:BP	organelle organization	GO:0006996	FALSE	1.21562e-11	10.9152	3594	239	91	21026	ARFGEF1,SUV39H1,PAK4,CCNE1,CLASP1,MDM1,ZMYM4,MTCL1,DOT1L,SCFD1,SH3BP1,CDT1,PKP3,PIKFYVE,CEP72,EHBP1,MARK2,MAP1S,SIPA1L1,INCENP,NCAPG,HPS5,PPFIA1,ULK1,HDAC6,KNL1,CCP110,MTMR4,ATXN2,PAK2,ATXN2L,SETD2,JMY,RGS14,PHF8,CHMP2B,RAF1,UBR4,MAST2,RETREG3,CARMIL2,SGO1,WDR62,RIOK2,ATRX,PANK2,BRCA1,MKI67,CD2AP,BRAF,ABL2,TPR,CAMSAP2,BAZ2A,TACC2,AKAP13,ANKZF1,GSK3B,BUB1B,TRAF3IP1,AXIN1,WASHC2A,YAP1,SGO2,ARHGAP12…
GO:BP	regulation of cell cycle process	GO:0010564	FALSE	1.37557e-10	9.86152	720	239	36	21026	CCNE1,MDM1,RBL1,RASSF1,DOT1L,CDT1,PKP3,INCENP,DBF4,NCAPG,KNL1,CCP110,RBL2,SETD2,CHMP2B,WDR62,RIOK2,ATRX,BRCA1,MKI67,MYBBP1A,ATRIP,TPR,ORC1,TICRR,BUB1B,CDKN1A,ANAPC4,DTX3L,NUSAP1,BUB1,TACC3,GIT1,CIT,RB1,ANKRD17
GO:BP	cell cycle	GO:0007049	FALSE	1.78593e-10	9.74814	1663	239	56	21026	SUV39H1,CCNE1,CLASP1,MDM1,RBL1,RASSF1,MTCL1,DOT1L,CDT1,PKP3,CEP72,MAP1S,INCENP,DBF4,NCAPG,NEK4,KNL1,CCP110,RBL2,MTMR4,SETD2,RGS14,PHF8,CHMP2B,MCM2,SGO1,WDR62,RIOK2,ATRX,BRCA1,MKI67,MYBBP1A,ATRIP,TPR,TACC2,ORC1,TICRR,BUB1B,CDKN1A,SGO2,TSC2,DIS3L2,ANAPC4,DTX3L,NUSAP1,TFDP2,BUB1,TACC3,HJURP,GIT1,SEPTIN7,CIT,RB1,SLC16A1,ANKRD17,UPF1
GO:BP	regulation of organelle organization	GO:0033043	TRUE	4.509e-10	9.34592	1148	239	45	21026	ARFGEF1,CLASP1,MDM1,SCFD1,SH3BP1,PIKFYVE,MARK2,MAP1S,INCENP,NCAPG,PPFIA1,ULK1,HDAC6,KNL1,CCP110,PAK2,CHMP2B,CARMIL2,RIOK2,ATRX,BRCA1,MKI67,CD2AP,BRAF,ABL2,TPR,CAMSAP2,AKAP13,GSK3B,BUB1B,TRAF3IP1,WASHC2A,YAP1,ANAPC4,NUSAP1,BUB1,MYCBP2,TACC3,GIT1,SEPTIN7,MAP1A,RB1,UPF1,MAP1B,HUWE1
GO:BP	cytoskeleton organization	GO:0007010	FALSE	1.15677e-09	8.93675	1529	239	52	21026	ARFGEF1,PAK4,CLASP1,MDM1,ZMYM4,MTCL1,SH3BP1,PKP3,CEP72,EHBP1,MARK2,MAP1S,SIPA1L1,INCENP,PPFIA1,HDAC6,CCP110,PAK2,SETD2,JMY,RGS14,CHMP2B,RAF1,MAST2,CARMIL2,SGO1,WDR62,ATRX,BRCA1,CD2AP,BRAF,ABL2,TPR,CAMSAP2,TACC2,AKAP13,GSK3B,TRAF3IP1,AXIN1,WASHC2A,ARHGAP12,NUSAP1,PPFIBP1,MYCBP2,TACC3,DOCK7,GIT1,MAP1A,SLC16A1,PDLIM4,MAP1B,DYNC1LI2
GO:BP	chromatin organization	GO:0006325	TRUE	1.23005e-08	7.91008	884	239	37	21026	SUV39H1,RBL1,SART3,DOT1L,EMSY,HDAC6,RBL2,BRD2,SETD2,CHD1,PHF8,MCM2,ATRX,ATAD2B,BRCA1,MKI67,RBM15,LRWD1,TASOR,MYBBP1A,ZNF462,TPR,BAZ2A,AXIN1,HIRA,PHF20,DTX3L,BUB1,NSD2,ERCC6L,MORC2,KDM2B,SPEN,HJURP,LIN54,RB1,HUWE1
GO:BP	microtubule cytoskeleton organization	GO:0000226	FALSE	1.28574e-08	7.89085	670	239	32	21026	CLASP1,MDM1,MTCL1,CEP72,MARK2,MAP1S,INCENP,PPFIA1,HDAC6,CCP110,SETD2,RGS14,CHMP2B,SGO1,WDR62,ATRX,BRCA1,TPR,CAMSAP2,TACC2,GSK3B,TRAF3IP1,AXIN1,NUSAP1,PPFIBP1,TACC3,DOCK7,GIT1,MAP1A,SLC16A1,MAP1B,DYNC1LI2
GO:BP	cell division	GO:0051301	TRUE	3.99366e-08	7.39863	658	239	31	21026	CCNE1,CLASP1,MTCL1,CDT1,INCENP,NCAPG,NEK4,KNL1,CCP110,MTMR4,SETD2,RGS14,CHMP2B,SGO1,CD2AP,TPR,BUB1B,SGO2,DIS3L2,ANAPC4,NUSAP1,SNRK,BUB1,ZC3HC1,ERCC6L,TACC3,DOCK7,GIT1,SEPTIN7,CIT,RB1
GO:BP	mitotic cell cycle process	GO:1903047	FALSE	4.36739e-08	7.35978	745	239	33	21026	CCNE1,CLASP1,RBL1,CDT1,MAP1S,INCENP,DBF4,NCAPG,KNL1,RBL2,MTMR4,SETD2,PHF8,CHMP2B,MCM2,WDR62,RIOK2,BRCA1,MKI67,TPR,TACC2,ORC1,TICRR,BUB1B,CDKN1A,DIS3L2,ANAPC4,NUSAP1,BUB1,TACC3,CIT,RB1,ANKRD17
GO:BP	regulation of cellular process	GO:0050794	FALSE	8.35898e-08	7.07785	11946	239	184	21026	TTF1,KIF13B,DLG5,RRP1B,RESF1,RIN1,ARFGEF1,SUV39H1,NFX1,PAK4,CCNE1,GMIP,CLASP1,ARHGEF6,MDM1,RBL1,RASSF1,MTCL1,SART3,DOT1L,SCFD1,MED13,SH3BP1,ORC2,ELL,PRKAB2,ANP32A,CDT1,PKP3,PIKFYVE,HELZ,CEP72,MARK2,WDR59,MAP1S,SIPA1L1,INCENP,DBF4,NCAPG,PPFIA1,EMSY,PQBP1,THRAP3,ULK1,HDAC6,NEK4,KNL1,DAPP1,AKIRIN2,RBBP6,CCP110,RBL2,LRRFIP1,DENND4B,MTMR4,ARHGAP45,ZNF592,PSD4,TAF7,ATXN2,PAK2,PAG1,POLDIP3,BRD2,SETD2,JM…
GO:BP	cell cycle phase transition	GO:0044770	FALSE	1.66985e-07	6.77732	532	239	27	21026	CCNE1,CLASP1,RBL1,RASSF1,DOT1L,CDT1,PKP3,INCENP,DBF4,KNL1,RBL2,PHF8,RIOK2,BRCA1,ATRIP,TPR,ORC1,TICRR,BUB1B,CDKN1A,ANAPC4,DTX3L,BUB1,TACC3,RB1,ANKRD17,UPF1
GO:BP	biological regulation	GO:0065007	FALSE	1.95065e-07	6.70982	12743	239	191	21026	TTF1,KIF13B,DLG5,RRP1B,RESF1,RIN1,ARFGEF1,SUV39H1,NFX1,PAK4,CCNE1,GMIP,CLASP1,ARHGEF6,MDM1,ZMYM4,TBC1D10B,RBL1,RASSF1,MTCL1,SART3,DOT1L,SCFD1,MED13,SH3BP1,ORC2,ELL,PRKAB2,ANP32A,CDT1,PKP3,PIKFYVE,TJP2,HELZ,CEP72,MARK2,WDR59,MAP1S,SIPA1L1,INCENP,DBF4,NCAPG,HPS5,PPFIA1,EMSY,PQBP1,THRAP3,ULK1,HDAC6,NEK4,KNL1,DAPP1,AKIRIN2,RBBP6,CCP110,RBL2,LRRFIP1,DENND4B,MTMR4,ARHGAP45,ZNF592,PSD4,TAF7,ATXN2,PAK2,P…
GO:BP	regulation of biological process	GO:0050789	FALSE	1.95509e-07	6.70883	12336	239	187	21026	TTF1,KIF13B,DLG5,RRP1B,RESF1,RIN1,ARFGEF1,SUV39H1,NFX1,PAK4,CCNE1,GMIP,CLASP1,ARHGEF6,MDM1,ZMYM4,RBL1,RASSF1,MTCL1,SART3,DOT1L,SCFD1,MED13,SH3BP1,ORC2,ELL,PRKAB2,ANP32A,CDT1,PKP3,PIKFYVE,HELZ,CEP72,MARK2,WDR59,MAP1S,SIPA1L1,INCENP,DBF4,NCAPG,PPFIA1,EMSY,PQBP1,THRAP3,ULK1,HDAC6,NEK4,KNL1,DAPP1,AKIRIN2,RBBP6,CCP110,RBL2,LRRFIP1,DENND4B,MTMR4,ARHGAP45,ZNF592,PSD4,TAF7,ATXN2,PAK2,PAG1,POLDIP3,BRD2,SE…
GO:BP	intracellular signal transduction	GO:0035556	FALSE	2.1434e-07	6.6689	2965	239	72	21026	DLG5,ARFGEF1,PAK4,GMIP,ARHGEF6,RASSF1,DOT1L,SH3BP1,ANP32A,CDT1,PIKFYVE,MARK2,WDR59,SIPA1L1,INCENP,HDAC6,KNL1,DENND4B,ARHGAP45,PSD4,TAF7,PAK2,PAG1,JMY,RAPGEF6,MAP4K3,AKAP12,RGS14,RAF1,MAST2,RALGAPA1,ATRX,INPP5D,BRCA1,ITPKB,MYBBP1A,CD2AP,DENND4A,ATRIP,BRAF,ABL2,TPR,ORC1,AKAP13,GSK3B,TICRR,BUB1B,TRIM25,AXIN1,ZDHHC5,CDKN1A,YAP1,TSC2,ARHGAP12,PLCL2,LARP1,RIPOR1,DTX3L,ARAF,BUB1,MAP3K1,USP20,DOCK7,GIT1,…
GO:BP	chromosome segregation	GO:0007059	FALSE	2.52969e-07	6.59693	427	239	24	21026	CCNE1,CLASP1,MTCL1,CDT1,MAP1S,INCENP,NCAPG,KNL1,RGS14,CHMP2B,SGO1,RIOK2,BRCA1,MKI67,TPR,BUB1B,SGO2,DIS3L2,ANAPC4,NUSAP1,BUB1,TACC3,HJURP,RB1
GO:BP	mitotic cell cycle	GO:0000278	FALSE	2.84138e-07	6.54647	892	239	35	21026	CCNE1,CLASP1,RBL1,CDT1,MAP1S,INCENP,DBF4,NCAPG,NEK4,KNL1,RBL2,MTMR4,SETD2,RGS14,PHF8,CHMP2B,MCM2,WDR62,RIOK2,BRCA1,MKI67,TPR,TACC2,ORC1,TICRR,BUB1B,CDKN1A,DIS3L2,ANAPC4,NUSAP1,BUB1,TACC3,CIT,RB1,ANKRD17
GO:BP	regulation of cell cycle	GO:0051726	FALSE	3.10878e-07	6.50741	1087	239	39	21026	SUV39H1,CCNE1,MDM1,RBL1,RASSF1,DOT1L,CDT1,PKP3,INCENP,DBF4,NCAPG,KNL1,CCP110,RBL2,SETD2,CHMP2B,WDR62,RIOK2,ATRX,BRCA1,MKI67,MYBBP1A,ATRIP,TPR,ORC1,TICRR,BUB1B,CDKN1A,TSC2,ANAPC4,DTX3L,NUSAP1,TFDP2,BUB1,TACC3,GIT1,CIT,RB1,ANKRD17
GO:BP	cellular localization	GO:0051641	FALSE	3.59084e-07	6.4448	3661	239	82	21026	KIF13B,DLG5,ARFGEF1,MICALL1,CCNE1,CLASP1,TBC1D10B,ZC3H11A,MTCL1,SCFD1,ATP13A1,ANP32A,CDT1,PKP3,PIKFYVE,TJP2,CEP72,EHBP1,MAP1S,INCENP,HPS5,PPFIA1,ULK1,HDAC6,KNL1,AKIRIN2,MTMR4,PAK2,POLDIP3,BRD2,SETD2,RAPGEF6,PFKFB2,RGS14,CHMP2B,RAF1,JPH1,SGO1,RIOK2,SYNRG,ATRX,SCYL1,LRWD1,TASOR,CD2AP,BRAF,TPR,RAB11FIP1,GSK3B,BUB1B,TRIM25,TRAF3IP1,AXIN1,ZDHHC5,WASHC2A,CDKN1A,YAP1,FYTTD1,TSC2,RIPOR1,DTX3L,NUSAP1,KIF1…
GO:BP	regulation of cellular component organization	GO:0051128	FALSE	3.63845e-07	6.43908	2433	239	63	21026	KIF13B,DLG5,ARFGEF1,PAK4,CLASP1,MDM1,SCFD1,SH3BP1,PIKFYVE,MARK2,MAP1S,SIPA1L1,INCENP,NCAPG,PPFIA1,PQBP1,ULK1,HDAC6,KNL1,CCP110,ATXN2,PAK2,PHF8,CHMP2B,RAF1,RETREG3,CARMIL2,WDR62,RIOK2,ATRX,BRCA1,MKI67,CD2AP,BRAF,ABL2,TPR,CAMSAP2,AKAP13,GSK3B,BUB1B,TRAF3IP1,ZDHHC5,WASHC2A,CDKN1A,YAP1,TSC2,ARHGAP12,ANAPC4,TFIP11,NUSAP1,BUB1,MYCBP2,KDM2B,TACC3,HJURP,GIT1,SEPTIN7,MAP1A,EGLN1,RB1,UPF1,MAP1B,HUWE1
GO:BP	regulation of cytoskeleton organization	GO:0051493	FALSE	4.64454e-07	6.33306	517	239	26	21026	ARFGEF1,CLASP1,MDM1,SH3BP1,MARK2,MAP1S,PPFIA1,HDAC6,PAK2,CHMP2B,CARMIL2,BRCA1,CD2AP,BRAF,ABL2,TPR,CAMSAP2,AKAP13,GSK3B,TRAF3IP1,WASHC2A,MYCBP2,TACC3,GIT1,MAP1A,MAP1B
GO:BP	regulation of cell cycle phase transition	GO:1901987	FALSE	1.4322e-06	5.844	427	239	23	21026	CCNE1,RBL1,RASSF1,DOT1L,CDT1,PKP3,INCENP,DBF4,KNL1,RBL2,RIOK2,BRCA1,ATRIP,TPR,ORC1,TICRR,BUB1B,CDKN1A,ANAPC4,DTX3L,BUB1,RB1,ANKRD17
GO:BP	negative regulation of cell cycle process	GO:0010948	FALSE	1.75108e-06	5.75669	289	239	19	21026	MDM1,RBL1,DOT1L,CDT1,INCENP,KNL1,CCP110,RBL2,ATRX,BRCA1,ATRIP,TPR,ORC1,TICRR,BUB1B,CDKN1A,DTX3L,BUB1,RB1
GO:BP	chromatin remodeling	GO:0006338	FALSE	1.93186e-06	5.71402	725	239	30	21026	SUV39H1,SART3,DOT1L,HDAC6,BRD2,SETD2,CHD1,PHF8,MCM2,ATRX,ATAD2B,BRCA1,RBM15,TASOR,MYBBP1A,TPR,BAZ2A,AXIN1,HIRA,DTX3L,BUB1,NSD2,ERCC6L,MORC2,KDM2B,SPEN,HJURP,LIN54,RB1,HUWE1
GO:BP	negative regulation of cellular process	GO:0048523	FALSE	2.58418e-06	5.58768	5629	239	107	21026	TTF1,DLG5,RESF1,ARFGEF1,SUV39H1,NFX1,PAK4,CCNE1,CLASP1,MDM1,RBL1,DOT1L,SCFD1,SH3BP1,ORC2,CDT1,PKP3,HELZ,WDR59,INCENP,PPFIA1,THRAP3,ULK1,HDAC6,KNL1,AKIRIN2,CCP110,RBL2,LRRFIP1,MTMR4,ZNF592,TAF7,ATXN2,PAK2,PAG1,PALB2,RGS14,PHF8,RAF1,UBR4,JPH1,PLEKHN1,CARMIL2,ATRX,INPP5D,BRCA1,RBM15,ITPKB,TASOR,IL6ST,MYBBP1A,CD2AP,ATRIP,BRAF,ABL2,TPR,RAB11FIP1,CAMSAP2,BAZ2A,ORC1,GSK3B,TICRR,BUB1B,PTPN12,TRAF3IP1,AXI…
GO:BP	negative regulation of biological process	GO:0048519	FALSE	4.47505e-06	5.3492	5834	239	109	21026	TTF1,DLG5,RRP1B,RESF1,ARFGEF1,SUV39H1,NFX1,PAK4,CCNE1,GMIP,CLASP1,MDM1,RBL1,DOT1L,SCFD1,SH3BP1,ORC2,CDT1,PKP3,HELZ,WDR59,INCENP,PPFIA1,THRAP3,ULK1,HDAC6,KNL1,AKIRIN2,CCP110,RBL2,LRRFIP1,MTMR4,ZNF592,TAF7,ATXN2,PAK2,PAG1,PALB2,RGS14,PHF8,RAF1,UBR4,JPH1,PLEKHN1,CARMIL2,ATRX,INPP5D,BRCA1,RBM15,ITPKB,TASOR,IL6ST,MYBBP1A,CD2AP,ATRIP,BRAF,ABL2,TPR,RAB11FIP1,CAMSAP2,BAZ2A,ORC1,GSK3B,TICRR,BUB1B,PTPN12,T…
GO:BP	regulation of primary metabolic process	GO:0080090	FALSE	5.17052e-06	5.28647	5390	239	103	21026	TTF1,RRP1B,RESF1,SUV39H1,NFX1,CCNE1,RBL1,RASSF1,DOT1L,MED13,ORC2,ELL,CDT1,PKP3,MARK2,DBF4,EMSY,PQBP1,THRAP3,ULK1,HDAC6,NEK4,AKIRIN2,RBBP6,RBL2,LRRFIP1,ZNF592,TAF7,ATXN2,PAK2,POLDIP3,BRD2,SETD2,JMY,RGS14,PHF8,RAF1,UBR4,MCM2,PLEKHN1,RIOK2,ATRX,PANK2,BRCA1,RBM15,ITPKB,TASOR,IL6ST,MYBBP1A,DENND4A,ATRIP,SLTM,ZNF462,BRAF,TPR,BAZ2A,GSK3B,DUS3L,TICRR,TRIM25,TRAF3IP1,AXIN1,CDKN1A,YAP1,EIF4G3,TSC2,DIS3L2,H…
GO:BP	negative regulation of organelle organization	GO:0010639	FALSE	7.7907e-06	5.10842	352	239	20	21026	ARFGEF1,CLASP1,MDM1,SCFD1,INCENP,PPFIA1,HDAC6,KNL1,CCP110,PAK2,CARMIL2,ATRX,BRCA1,TPR,CAMSAP2,BUB1B,YAP1,BUB1,MAP1B,HUWE1
GO:BP	microtubule-based process	GO:0007017	FALSE	2.00237e-05	4.69846	999	239	34	21026	KIF13B,CLASP1,MDM1,MTCL1,CEP72,MARK2,MAP1S,INCENP,PPFIA1,HDAC6,CCP110,SETD2,RGS14,CHMP2B,SGO1,WDR62,ATRX,BRCA1,TPR,CAMSAP2,TACC2,GSK3B,TRAF3IP1,AXIN1,NUSAP1,PPFIBP1,KIF1B,TACC3,DOCK7,GIT1,MAP1A,SLC16A1,MAP1B,DYNC1LI2
GO:BP	negative regulation of cell cycle	GO:0045786	FALSE	2.48109e-05	4.60536	377	239	20	21026	SUV39H1,MDM1,RBL1,DOT1L,CDT1,INCENP,KNL1,CCP110,RBL2,ATRX,BRCA1,ATRIP,TPR,ORC1,TICRR,BUB1B,CDKN1A,DTX3L,BUB1,RB1
GO:BP	regulation of small GTPase mediated signal transduction	GO:0051056	TRUE	2.94446e-05	4.53099	307	239	18	21026	ARFGEF1,GMIP,SH3BP1,SIPA1L1,DENND4B,ARHGAP45,PSD4,RAF1,RALGAPA1,ITPKB,CD2AP,DENND4A,ABL2,AKAP13,TSC2,ARHGAP12,RIPOR1,GIT1
GO:BP	small GTPase-mediated signal transduction	GO:0007264	FALSE	3.41775e-05	4.46626	505	239	23	21026	ARFGEF1,GMIP,RASSF1,SH3BP1,SIPA1L1,DENND4B,ARHGAP45,PSD4,RAPGEF6,RAF1,RALGAPA1,ITPKB,CD2AP,DENND4A,ABL2,AKAP13,CDKN1A,TSC2,ARHGAP12,RIPOR1,DOCK7,GIT1,RB1
GO:BP	negative regulation of cell cycle phase transition	GO:1901988	FALSE	5.02359e-05	4.29899	248	239	16	21026	RBL1,DOT1L,CDT1,INCENP,KNL1,RBL2,BRCA1,ATRIP,TPR,ORC1,TICRR,BUB1B,CDKN1A,DTX3L,BUB1,RB1
GO:BP	negative regulation of cellular component organization	GO:0051129	FALSE	6.27535e-05	4.20236	701	239	27	21026	ARFGEF1,CLASP1,MDM1,SCFD1,INCENP,PPFIA1,ULK1,HDAC6,KNL1,CCP110,ATXN2,PAK2,PHF8,RAF1,CARMIL2,ATRX,BRCA1,TPR,CAMSAP2,GSK3B,BUB1B,TRAF3IP1,YAP1,TFIP11,BUB1,MAP1B,HUWE1
GO:BP	nuclear chromosome segregation	GO:0098813	FALSE	6.41863e-05	4.19256	323	239	18	21026	CCNE1,CLASP1,CDT1,MAP1S,INCENP,NCAPG,KNL1,CHMP2B,SGO1,RIOK2,TPR,BUB1B,DIS3L2,ANAPC4,NUSAP1,BUB1,TACC3,RB1
GO:BP	chromosome organization	GO:0051276	FALSE	8.36552e-05	4.07751	574	239	24	21026	CCNE1,CLASP1,DOT1L,CDT1,INCENP,NCAPG,KNL1,CHMP2B,SGO1,RIOK2,ATRX,TPR,BUB1B,SGO2,DIS3L2,ANAPC4,TFIP11,NUSAP1,BUB1,TACC3,HJURP,RB1,SP100,UPF1
GO:BP	regulation of microtubule cytoskeleton organization	GO:0070507	FALSE	9.49028e-05	4.02272	164	239	13	21026	CLASP1,MARK2,MAP1S,HDAC6,CHMP2B,TPR,CAMSAP2,GSK3B,TRAF3IP1,TACC3,GIT1,MAP1A,MAP1B
GO:BP	regulation of metabolic process	GO:0019222	FALSE	0.000106718	3.97176	7035	239	120	21026	TTF1,RRP1B,RESF1,SUV39H1,NFX1,CCNE1,RBL1,RASSF1,MTCL1,SART3,DOT1L,SCFD1,MED13,ORC2,ELL,PRKAB2,CDT1,PKP3,PIKFYVE,HELZ,MARK2,DBF4,EMSY,PQBP1,THRAP3,ULK1,HDAC6,NEK4,AKIRIN2,RBBP6,RBL2,LRRFIP1,MTMR4,ZNF592,TAF7,ATXN2,PAK2,POLDIP3,BRD2,SETD2,JMY,AKAP12,RGS14,PHF8,RAF1,UBR4,MAST2,MCM2,PLEKHN1,RIOK2,ATRX,INPP5D,ATAD2B,PANK2,BRCA1,RBM15,ITPKB,TASOR,IL6ST,MYBBP1A,CD2AP,DENND4A,ATRIP,SLTM,ZNF462,BRAF,ABL2,…
GO:BP	regulation of microtubule-based process	GO:0032886	FALSE	0.00013309	3.87586	266	239	16	21026	CLASP1,MDM1,MARK2,MAP1S,HDAC6,CHMP2B,WDR62,BRCA1,TPR,CAMSAP2,GSK3B,TRAF3IP1,TACC3,GIT1,MAP1A,MAP1B
GO:BP	sister chromatid segregation	GO:0000819	FALSE	0.00015024	3.82321	234	239	15	21026	CLASP1,CDT1,INCENP,NCAPG,KNL1,CHMP2B,RIOK2,TPR,BUB1B,DIS3L2,ANAPC4,NUSAP1,BUB1,TACC3,RB1
GO:BP	mitotic cell cycle phase transition	GO:0044772	FALSE	0.000200042	3.69888	428	239	20	21026	CCNE1,CLASP1,RBL1,INCENP,DBF4,KNL1,RBL2,PHF8,RIOK2,BRCA1,TPR,ORC1,TICRR,BUB1B,CDKN1A,ANAPC4,BUB1,TACC3,RB1,ANKRD17
GO:BP	phosphorylation	GO:0016310	TRUE	0.000210602	3.67654	1320	239	38	21026	PAK4,CCNE1,RBL1,PIKFYVE,MARK2,ULK1,HDAC6,NEK4,RBL2,ZNF592,TAF7,PAK2,PFKFB2,MAP4K3,RGS14,RAF1,MAST2,RIOK2,PANK2,SCYL1,ITPKB,IL6ST,BRAF,ABL2,GSK3B,TRAF3IP1,AXIN1,CDKN1A,TSC2,MAML1,ARAF,SNRK,BUB1,MAP3K1,DOCK7,CIT,RB1,NIBAN1
GO:BP	cellular component organization or biogenesis	GO:0071840	FALSE	0.000270881	3.56722	8393	239	135	21026	KIF13B,DLG5,RRP1B,RPUSD2,WDCP,ARFGEF1,SUV39H1,PAK4,MICALL1,CCNE1,CLASP1,ARHGEF6,MDM1,ZMYM4,RBL1,MTCL1,SART3,DOT1L,SCFD1,SH3BP1,CDT1,PKP3,PIKFYVE,TJP2,CEP72,EHBP1,MARK2,MAP1S,SIPA1L1,INCENP,NCAPG,HPS5,PPFIA1,EMSY,PQBP1,ULK1,HDAC6,KNL1,CCP110,RBL2,MTMR4,TAF7,ATXN2,PAK2,ATXN2L,BRD2,SETD2,CHD1,JMY,FRYL,RAPGEF6,RGS14,PHF8,CHMP2B,RAF1,UBR4,MAST2,RETREG3,MCM2,CARMIL2,SGO1,WDR62,RIOK2,ATRX,ATAD2B,PANK2,B…
GO:BP	DNA replication	GO:0006260	TRUE	0.000310923	3.50735	283	239	16	21026	TTF1,CCNE1,ORC2,CDT1,DBF4,RBBP6,MCM2,ATRX,BRCA1,LRWD1,ORC1,TICRR,CDKN1A,ANKRD17,CHTF18,UPF1
GO:BP	DNA replication initiation	GO:0006270	FALSE	0.000320209	3.49457	37	239	7	21026	CCNE1,ORC2,CDT1,MCM2,LRWD1,ORC1,TICRR
GO:BP	cell cycle checkpoint signaling	GO:0000075	FALSE	0.000389793	3.40917	185	239	13	21026	DOT1L,CDT1,INCENP,KNL1,BRCA1,ATRIP,TPR,ORC1,TICRR,BUB1B,CDKN1A,DTX3L,BUB1
GO:BP	regulation of chromosome segregation	GO:0051983	FALSE	0.000622728	3.2057	132	239	11	21026	INCENP,NCAPG,KNL1,RIOK2,MKI67,TPR,BUB1B,ANAPC4,BUB1,TACC3,RB1
GO:BP	intracellular transport	GO:0046907	FALSE	0.000658206	3.18164	1381	239	38	21026	KIF13B,MICALL1,TBC1D10B,ZC3H11A,SCFD1,ANP32A,PIKFYVE,MAP1S,HPS5,HDAC6,AKIRIN2,MTMR4,POLDIP3,SETD2,RGS14,CHMP2B,RIOK2,SYNRG,TPR,GSK3B,TRAF3IP1,AXIN1,WASHC2A,CDKN1A,FYTTD1,TSC2,RIPOR1,DTX3L,KIF1B,PTPN14,GRAMD1A,DOCK7,UBE2O,MAP1A,SP100,UPF1,MVB12A,MAP1B
GO:BP	cellular component organization	GO:0016043	FALSE	0.000770581	3.11318	8184	239	131	21026	KIF13B,DLG5,WDCP,ARFGEF1,SUV39H1,PAK4,MICALL1,CCNE1,CLASP1,ARHGEF6,MDM1,ZMYM4,RBL1,MTCL1,SART3,DOT1L,SCFD1,SH3BP1,CDT1,PKP3,PIKFYVE,TJP2,CEP72,EHBP1,MARK2,MAP1S,SIPA1L1,INCENP,NCAPG,HPS5,PPFIA1,EMSY,PQBP1,ULK1,HDAC6,KNL1,CCP110,RBL2,MTMR4,TAF7,ATXN2,PAK2,ATXN2L,BRD2,SETD2,CHD1,JMY,FRYL,RAPGEF6,RGS14,PHF8,CHMP2B,RAF1,UBR4,MAST2,RETREG3,MCM2,CARMIL2,SGO1,WDR62,RIOK2,ATRX,ATAD2B,PANK2,BRCA1,MKI67,RB…
GO:BP	negative regulation of gene expression, epigenetic	GO:0045814	FALSE	0.000955281	3.01987	200	239	13	21026	SUV39H1,DOT1L,HDAC6,PHF8,ATRX,BRCA1,RBM15,TASOR,TPR,BAZ2A,MORC2,SPEN,RB1
GO:BP	establishment of localization in cell	GO:0051649	FALSE	0.00102817	2.98793	2010	239	48	21026	KIF13B,MICALL1,CLASP1,TBC1D10B,ZC3H11A,SCFD1,ANP32A,CDT1,PIKFYVE,MAP1S,INCENP,HPS5,HDAC6,KNL1,AKIRIN2,MTMR4,POLDIP3,SETD2,RGS14,CHMP2B,RAF1,SGO1,RIOK2,SYNRG,BRAF,TPR,GSK3B,TRAF3IP1,AXIN1,WASHC2A,CDKN1A,FYTTD1,TSC2,RIPOR1,DTX3L,NUSAP1,KIF1B,PTPN14,GRAMD1A,DOCK7,GIT1,UBE2O,MAP1A,RB1,SP100,UPF1,MVB12A,MAP1B
GO:BP	cellular response to stress	GO:0033554	TRUE	0.00112714	2.94802	1830	239	45	21026	SUV39H1,PAXX,RBL1,RASSF1,DOT1L,WDR59,EMSY,ULK1,HDAC6,NEK4,AKIRIN2,RBBP6,TAF7,SETD2,JMY,PALB2,UBR4,MCM2,ATRX,BRCA1,MYBBP1A,CD2AP,ATRIP,BRAF,TPR,ANKZF1,GSK3B,TICRR,TRIM25,CDKN1A,YAP1,TSC2,RIPOR1,TFIP11,DTX3L,NSD2,MORC2,EGLN1,SP100,AFF4,YJU2,NIBAN1,UPF1,MAP1B,HUWE1
GO:BP	regulation of nucleobase-containing compound metabolic process	GO:0019219	FALSE	0.00119431	2.92288	3990	239	77	21026	TTF1,RRP1B,RESF1,SUV39H1,NFX1,CCNE1,RBL1,DOT1L,MED13,ORC2,ELL,CDT1,PKP3,DBF4,EMSY,PQBP1,THRAP3,HDAC6,NEK4,AKIRIN2,RBBP6,RBL2,LRRFIP1,ZNF592,TAF7,BRD2,SETD2,JMY,PHF8,RAF1,MCM2,PLEKHN1,RIOK2,ATRX,BRCA1,RBM15,TASOR,MYBBP1A,DENND4A,ATRIP,SLTM,ZNF462,TPR,BAZ2A,TICRR,TRIM25,AXIN1,CDKN1A,YAP1,DIS3L2,HIRA,PHF20,MAML1,LARP1,TFIP11,DTX3L,FXR2,TFDP2,NSD2,ZSCAN5A,MORC2,KDM2B,SPEN,GIT1,LIN54,ACSS2,EGLN1,RB1,P…
GO:BP	negative regulation of mitotic cell cycle phase transition	GO:1901991	FALSE	0.00124469	2.90494	172	239	12	21026	RBL1,INCENP,KNL1,RBL2,BRCA1,TPR,ORC1,TICRR,BUB1B,CDKN1A,BUB1,RB1
GO:BP	macromolecule modification	GO:0043412	FALSE	0.00158806	2.79913	3030	239	63	21026	RPUSD2,ARFGEF1,NFX1,PAK4,CCNE1,RASSF1,UNKL,PIKFYVE,MARK2,ULK1,HDAC6,NEK4,DAPP1,RBBP6,ZNF592,TAF7,PAK2,SETD2,MAP4K3,RGS14,RAF1,UBR4,MAST2,RIOK2,FTSJ1,BRCA1,SCYL1,RBM15,ITPKB,IL6ST,BRAF,ABL2,GSK3B,DUS3L,PTPN12,TRIM25,TRAF3IP1,UCHL3,AXIN1,ZDHHC5,CDKN1A,TSC2,MAML1,ANAPC4,DTX3L,ARAF,SNRK,BUB1,ZC3HC1,MYCBP2,PTPN14,RNF213,MAP3K1,USP20,DOCK7,UBE2O,OTUD5,CIT,ANKIB1,RB1,NIBAN1,OTUD7B,HUWE1
GO:BP	regulation of macromolecule metabolic process	GO:0060255	FALSE	0.00201141	2.6965	6492	239	109	21026	TTF1,RRP1B,RESF1,SUV39H1,NFX1,CCNE1,RBL1,RASSF1,SART3,DOT1L,MED13,ORC2,ELL,CDT1,PKP3,HELZ,MARK2,DBF4,EMSY,PQBP1,THRAP3,ULK1,HDAC6,NEK4,AKIRIN2,RBBP6,RBL2,LRRFIP1,ZNF592,TAF7,ATXN2,PAK2,POLDIP3,BRD2,SETD2,JMY,AKAP12,RGS14,PHF8,RAF1,MAST2,MCM2,PLEKHN1,RIOK2,ATRX,INPP5D,ATAD2B,BRCA1,RBM15,ITPKB,TASOR,IL6ST,MYBBP1A,CD2AP,DENND4A,ATRIP,SLTM,ZNF462,BRAF,TPR,BAZ2A,GSK3B,DUS3L,TICRR,TRIM25,TRAF3IP1,AXIN1…
GO:BP	regulation of mitotic cell cycle phase transition	GO:1901990	FALSE	0.00214025	2.66954	327	239	16	21026	CCNE1,RBL1,INCENP,KNL1,RBL2,RIOK2,BRCA1,TPR,ORC1,TICRR,BUB1B,CDKN1A,ANAPC4,BUB1,RB1,ANKRD17
GO:BP	protein phosphorylation	GO:0006468	FALSE	0.00252627	2.59752	1227	239	34	21026	PAK4,CCNE1,PIKFYVE,MARK2,ULK1,HDAC6,NEK4,ZNF592,TAF7,PAK2,MAP4K3,RGS14,RAF1,MAST2,RIOK2,SCYL1,ITPKB,IL6ST,BRAF,ABL2,GSK3B,TRAF3IP1,AXIN1,CDKN1A,TSC2,MAML1,ARAF,SNRK,BUB1,MAP3K1,DOCK7,CIT,RB1,NIBAN1
GO:BP	nucleocytoplasmic transport	GO:0006913	FALSE	0.00282193	2.54945	334	239	16	21026	ZC3H11A,ANP32A,AKIRIN2,POLDIP3,SETD2,RGS14,RIOK2,TPR,GSK3B,AXIN1,CDKN1A,FYTTD1,TSC2,PTPN14,SP100,UPF1
GO:BP	nuclear transport	GO:0051169	FALSE	0.00282193	2.54945	334	239	16	21026	ZC3H11A,ANP32A,AKIRIN2,POLDIP3,SETD2,RGS14,RIOK2,TPR,GSK3B,AXIN1,CDKN1A,FYTTD1,TSC2,PTPN14,SP100,UPF1
GO:BP	regulation of cellular component biogenesis	GO:0044087	FALSE	0.00287211	2.5418	1011	239	30	21026	DLG5,ARFGEF1,CLASP1,MDM1,SCFD1,PIKFYVE,PPFIA1,ULK1,HDAC6,CCP110,PAK2,CHMP2B,RAF1,CARMIL2,BRCA1,BRAF,TPR,CAMSAP2,GSK3B,TRAF3IP1,ZDHHC5,YAP1,ARHGAP12,TFIP11,MYCBP2,HJURP,GIT1,SEPTIN7,RB1,MAP1B
GO:BP	regulation of cellular localization	GO:0060341	FALSE	0.00298986	2.52435	1013	239	30	21026	CCNE1,MTCL1,SCFD1,PKP3,CEP72,PPFIA1,HDAC6,MTMR4,SETD2,PFKFB2,RIOK2,CD2AP,TPR,RAB11FIP1,GSK3B,TRIM25,ZDHHC5,YAP1,RIPOR1,DTX3L,NSD2,MYCBP2,PTPN14,MAP1A,SLC16A1,SP100,DNAJC1,OTUD7B,MAP1B,HUWE1
GO:BP	metaphase/anaphase transition of mitotic cell cycle	GO:0007091	FALSE	0.0030251	2.51926	97	239	9	21026	INCENP,KNL1,RIOK2,TPR,BUB1B,ANAPC4,BUB1,TACC3,RB1
GO:BP	macromolecule localization	GO:0033036	FALSE	0.00309077	2.50993	3228	239	65	21026	KIF13B,DLG5,ARFGEF1,MICALL1,CCNE1,ZC3H11A,MTCL1,SCFD1,ATP13A1,PKP3,PIKFYVE,TJP2,CEP72,EHBP1,PPFIA1,ULK1,HDAC6,KNL1,AKIRIN2,ATXN2,PAK2,POLDIP3,BRD2,SETD2,RAPGEF6,PFKFB2,CHMP2B,RAF1,SYNRG,ATRX,SCYL1,LRWD1,TASOR,CD2AP,BRAF,TPR,RAB11FIP1,GSK3B,BUB1B,TRIM25,ZDHHC5,WASHC2A,CDKN1A,YAP1,FYTTD1,TSC2,RIPOR1,DTX3L,FXR2,NSD2,MYCBP2,PTPN14,GRAMD1A,SEPTIN7,MAP1A,RB1,SLC16A1,SP100,ZNHIT3,STK11IP,DNAJC1,UPF1,MVB…
GO:BP	epigenetic regulation of gene expression	GO:0040029	FALSE	0.00342113	2.46583	299	239	15	21026	SUV39H1,DOT1L,HDAC6,PHF8,ATRX,ATAD2B,BRCA1,RBM15,TASOR,TPR,BAZ2A,AXIN1,MORC2,SPEN,RB1
GO:BP	protein-DNA complex organization	GO:0071824	TRUE	0.00364017	2.43888	262	239	14	21026	SART3,CDT1,TAF7,BRD2,SETD2,CHD1,MCM2,ATRX,ATAD2B,BAZ2A,HIRA,HJURP,LIN54,RB1
GO:BP	metaphase/anaphase transition of cell cycle	GO:0044784	FALSE	0.00390937	2.40789	100	239	9	21026	INCENP,KNL1,RIOK2,TPR,BUB1B,ANAPC4,BUB1,TACC3,RB1
GO:BP	mitotic sister chromatid segregation	GO:0000070	FALSE	0.00420066	2.37668	193	239	12	21026	CLASP1,CDT1,INCENP,NCAPG,KNL1,CHMP2B,TPR,BUB1B,DIS3L2,NUSAP1,BUB1,RB1
GO:BP	DNA-templated DNA replication	GO:0006261	FALSE	0.00422289	2.37439	160	239	11	21026	CCNE1,ORC2,CDT1,DBF4,MCM2,ATRX,BRCA1,LRWD1,ORC1,TICRR,UPF1
GO:BP	protein modification process	GO:0036211	FALSE	0.00441527	2.35504	2846	239	59	21026	ARFGEF1,NFX1,PAK4,CCNE1,RASSF1,UNKL,PIKFYVE,MARK2,ULK1,HDAC6,NEK4,DAPP1,RBBP6,ZNF592,TAF7,PAK2,SETD2,MAP4K3,RGS14,RAF1,UBR4,MAST2,RIOK2,BRCA1,SCYL1,ITPKB,IL6ST,BRAF,ABL2,GSK3B,PTPN12,TRIM25,TRAF3IP1,UCHL3,AXIN1,ZDHHC5,CDKN1A,TSC2,MAML1,ANAPC4,DTX3L,ARAF,SNRK,BUB1,ZC3HC1,MYCBP2,PTPN14,RNF213,MAP3K1,USP20,DOCK7,UBE2O,OTUD5,CIT,ANKIB1,RB1,NIBAN1,OTUD7B,HUWE1
GO:BP	regulation of microtubule depolymerization	GO:0031114	FALSE	0.00462057	2.3353	35	239	6	21026	CLASP1,MAP1S,HDAC6,CAMSAP2,MAP1A,MAP1B
GO:BP	positive regulation of cellular process	GO:0048522	FALSE	0.00646481	2.18944	5920	239	100	21026	DLG5,RRP1B,CCNE1,CLASP1,RASSF1,MTCL1,DOT1L,MED13,ELL,PRKAB2,CDT1,PKP3,MARK2,WDR59,INCENP,DBF4,NCAPG,PQBP1,THRAP3,ULK1,HDAC6,NEK4,KNL1,AKIRIN2,CCP110,TAF7,PAK2,POLDIP3,BRD2,SETD2,JMY,PFKFB2,AKAP12,RGS14,PHF8,RAF1,UBR4,RETREG3,PLEKHN1,CARMIL2,WDR62,RIOK2,ATRX,INPP5D,ATAD2B,BRCA1,RBM15,ITPKB,IL6ST,MYBBP1A,CD2AP,ZNF462,BRAF,ABL2,TPR,AKAP13,GSK3B,TRIM25,AXIN1,ZDHHC5,CDKN1A,YAP1,EIF4G3,TSC2,DIS3L2,PHF2…
GO:BP	regulation of GTPase activity	GO:0043087	TRUE	0.00674124	2.17126	202	239	12	21026	RRP1B,ARFGEF1,GMIP,TBC1D10B,SH3BP1,SIPA1L1,RAPGEF6,RALGAPA1,GSK3B,TSC2,RIPOR1,DOCK7
GO:BP	regulation of sister chromatid segregation	GO:0033045	FALSE	0.00687832	2.16252	107	239	9	21026	INCENP,KNL1,RIOK2,TPR,BUB1B,ANAPC4,BUB1,TACC3,RB1
GO:BP	DNA metabolic process	GO:0006259	FALSE	0.00751556	2.12404	1005	239	29	21026	TTF1,PAXX,CCNE1,DOT1L,ORC2,CDT1,DBF4,EMSY,RBBP6,TAF7,SETD2,JMY,PALB2,MCM2,ATRX,BRCA1,LRWD1,ATRIP,ORC1,TICRR,CDKN1A,TFIP11,DTX3L,NSD2,ANKRD17,SP100,CHTF18,UPF1,HUWE1
GO:BP	localization	GO:0051179	FALSE	0.0080681	2.09323	5555	239	95	21026	KIF13B,DLG5,RIN1,ARFGEF1,MICALL1,CCNE1,CLASP1,TBC1D10B,ZC3H11A,MTCL1,SCFD1,SH3BP1,ATP13A1,ANP32A,CDT1,CNNM3,PKP3,PIKFYVE,TJP2,CEP72,EHBP1,MARK2,MAP1S,INCENP,HPS5,PPFIA1,ULK1,HDAC6,KNL1,AKIRIN2,MTMR4,TAF7,ATXN2,PAK2,POLDIP3,BRD2,SETD2,RAPGEF6,PFKFB2,RGS14,CHMP2B,RAF1,JPH1,SGO1,RIOK2,SYNRG,ATRX,SCYL1,LRWD1,TASOR,CD2AP,BRAF,ABL2,TPR,RAB11FIP1,GSK3B,BUB1B,TRIM25,TRAF3IP1,AXIN1,ZDHHC5,WASHC2A,CDKN1A,Y…
GO:BP	protein localization	GO:0008104	FALSE	0.00872336	2.05932	2770	239	57	21026	KIF13B,DLG5,ARFGEF1,MICALL1,CCNE1,MTCL1,SCFD1,ATP13A1,PKP3,PIKFYVE,TJP2,CEP72,EHBP1,PPFIA1,ULK1,HDAC6,KNL1,AKIRIN2,PAK2,BRD2,SETD2,RAPGEF6,PFKFB2,CHMP2B,RAF1,SYNRG,ATRX,SCYL1,LRWD1,TASOR,CD2AP,BRAF,TPR,RAB11FIP1,GSK3B,BUB1B,TRIM25,ZDHHC5,WASHC2A,CDKN1A,YAP1,TSC2,RIPOR1,DTX3L,NSD2,MYCBP2,PTPN14,SEPTIN7,MAP1A,RB1,SLC16A1,SP100,STK11IP,DNAJC1,MVB12A,OTUD7B,HUWE1
GO:BP	regulation of protein localization	GO:0032880	FALSE	0.0094205	2.02593	907	239	27	21026	CCNE1,MTCL1,SCFD1,PKP3,CEP72,PPFIA1,HDAC6,SETD2,PFKFB2,CD2AP,TPR,RAB11FIP1,GSK3B,TRIM25,ZDHHC5,YAP1,RIPOR1,DTX3L,NSD2,MYCBP2,PTPN14,MAP1A,SLC16A1,SP100,DNAJC1,OTUD7B,HUWE1
GO:BP	autophagy	GO:0006914	TRUE	0.00943311	2.02535	597	239	21	21026	MTCL1,SCFD1,PIKFYVE,MARK2,MAP1S,ULK1,HDAC6,MTMR4,SETD2,CHMP2B,UBR4,RETREG3,ACBD5,ABL2,GSK3B,TSC2,LARP1,RNF213,USP20,GRAMD1A,MVB12A
GO:BP	process utilizing autophagic mechanism	GO:0061919	FALSE	0.00943311	2.02535	597	239	21	21026	MTCL1,SCFD1,PIKFYVE,MARK2,MAP1S,ULK1,HDAC6,MTMR4,SETD2,CHMP2B,UBR4,RETREG3,ACBD5,ABL2,GSK3B,TSC2,LARP1,RNF213,USP20,GRAMD1A,MVB12A
GO:BP	chromosome separation	GO:0051304	FALSE	0.00951363	2.02165	84	239	8	21026	INCENP,NCAPG,KNL1,TPR,BUB1B,DIS3L2,BUB1,RB1
GO:BP	peptidyl-serine phosphorylation	GO:0018105	FALSE	0.0095156	2.02156	174	239	11	21026	PIKFYVE,MARK2,ULK1,HDAC6,PAK2,RAF1,BRAF,GSK3B,AXIN1,ARAF,DOCK7
GO:BP	cellular macromolecule localization	GO:0070727	FALSE	0.00996322	2.0016	2782	239	57	21026	KIF13B,DLG5,ARFGEF1,MICALL1,CCNE1,MTCL1,SCFD1,ATP13A1,PKP3,PIKFYVE,TJP2,CEP72,EHBP1,PPFIA1,ULK1,HDAC6,KNL1,AKIRIN2,PAK2,BRD2,SETD2,RAPGEF6,PFKFB2,CHMP2B,RAF1,SYNRG,ATRX,SCYL1,LRWD1,TASOR,CD2AP,BRAF,TPR,RAB11FIP1,GSK3B,BUB1B,TRIM25,ZDHHC5,WASHC2A,CDKN1A,YAP1,TSC2,RIPOR1,DTX3L,NSD2,MYCBP2,PTPN14,SEPTIN7,MAP1A,RB1,SLC16A1,SP100,STK11IP,DNAJC1,MVB12A,OTUD7B,HUWE1
GO:BP	regulation of catalytic activity	GO:0050790	TRUE	0.014285	1.84512	928	239	27	21026	RRP1B,ARFGEF1,GMIP,TBC1D10B,RBL1,SH3BP1,MARK2,SIPA1L1,HDAC6,RBL2,TAF7,PAK2,RAPGEF6,RGS14,RAF1,RALGAPA1,ABL2,GSK3B,AXIN1,CDKN1A,TSC2,RIPOR1,DTX3L,DOCK7,EGLN1,RB1,CHTF18
GO:BP	positive regulation of biological process	GO:0048518	FALSE	0.014739	1.83153	6264	239	103	21026	DLG5,RRP1B,ARFGEF1,PAK4,CCNE1,CLASP1,RASSF1,MTCL1,DOT1L,MED13,ELL,PRKAB2,CDT1,PKP3,MARK2,WDR59,INCENP,DBF4,NCAPG,PQBP1,THRAP3,ULK1,HDAC6,NEK4,KNL1,AKIRIN2,CCP110,TAF7,PAK2,POLDIP3,BRD2,SETD2,JMY,PFKFB2,AKAP12,RGS14,PHF8,RAF1,UBR4,RETREG3,PLEKHN1,CARMIL2,WDR62,RIOK2,ATRX,INPP5D,ATAD2B,BRCA1,RBM15,ITPKB,IL6ST,MYBBP1A,CD2AP,ZNF462,BRAF,ABL2,TPR,AKAP13,GSK3B,TRIM25,AXIN1,ZDHHC5,CDKN1A,YAP1,EIF4G3,TSC…
GO:BP	protein-containing complex disassembly	GO:0032984	FALSE	0.0153911	1.81273	257	239	13	21026	CLASP1,SH3BP1,MAP1S,HDAC6,CHMP2B,CARMIL2,ATAD2B,CAMSAP2,GSK3B,TFIP11,MAP1A,UPF1,MAP1B
GO:BP	regulation of supramolecular fiber organization	GO:1902903	FALSE	0.0161648	1.79143	383	239	16	21026	ARFGEF1,CLASP1,SH3BP1,MAP1S,PPFIA1,HDAC6,PAK2,CARMIL2,BRAF,CAMSAP2,AKAP13,WASHC2A,GIT1,MAP1A,RB1,MAP1B
GO:BP	mitotic sister chromatid separation	GO:0051306	FALSE	0.0165241	1.78188	65	239	7	21026	INCENP,KNL1,TPR,BUB1B,DIS3L2,BUB1,RB1
GO:BP	heterochromatin formation	GO:0031507	FALSE	0.0170695	1.76778	151	239	10	21026	SUV39H1,DOT1L,PHF8,ATRX,BRCA1,RBM15,TPR,BAZ2A,SPEN,RB1
GO:BP	regulation of protein depolymerization	GO:1901879	FALSE	0.0173231	1.76137	91	239	8	21026	CLASP1,SH3BP1,MAP1S,HDAC6,CARMIL2,CAMSAP2,MAP1A,MAP1B
GO:BP	regulation of DNA replication	GO:0006275	FALSE	0.0176537	1.75316	120	239	9	21026	TTF1,CDT1,DBF4,RBBP6,MCM2,ATRX,TICRR,CDKN1A,ANKRD17
GO:BP	peptidyl-serine modification	GO:0018209	FALSE	0.0179673	1.74552	186	239	11	21026	PIKFYVE,MARK2,ULK1,HDAC6,PAK2,RAF1,BRAF,GSK3B,AXIN1,ARAF,DOCK7
GO:BP	positive regulation of cell cycle process	GO:0090068	FALSE	0.0189214	1.72305	262	239	13	21026	CCNE1,PKP3,INCENP,DBF4,NCAPG,KNL1,ATRX,TPR,NUSAP1,BUB1,CIT,RB1,ANKRD17
GO:BP	negative regulation of mitotic cell cycle	GO:0045930	FALSE	0.0202383	1.69382	225	239	12	21026	RBL1,INCENP,KNL1,RBL2,BRCA1,TPR,ORC1,TICRR,BUB1B,CDKN1A,BUB1,RB1
GO:BP	regulation of mitotic metaphase/anaphase transition	GO:0030071	FALSE	0.020358	1.69126	93	239	8	21026	INCENP,KNL1,RIOK2,TPR,BUB1B,ANAPC4,BUB1,RB1
GO:BP	negative regulation of cytoskeleton organization	GO:0051494	FALSE	0.0214824	1.66792	155	239	10	21026	ARFGEF1,CLASP1,MDM1,PPFIA1,HDAC6,PAK2,CARMIL2,BRCA1,CAMSAP2,MAP1B
GO:BP	cellular response to stimulus	GO:0051716	FALSE	0.0217135	1.66327	7376	239	116	21026	KIF13B,DLG5,RIN1,ARFGEF1,SUV39H1,PAXX,PAK4,CCNE1,GMIP,ARHGEF6,RBL1,RASSF1,DOT1L,SH3BP1,PRKAB2,ANP32A,CDT1,PIKFYVE,MARK2,WDR59,SIPA1L1,INCENP,PPFIA1,EMSY,PQBP1,ULK1,HDAC6,NEK4,KNL1,DAPP1,AKIRIN2,RBBP6,DENND4B,MTMR4,ARHGAP45,ZNF592,PSD4,TAF7,PAK2,PAG1,SETD2,JMY,RAPGEF6,PALB2,MAP4K3,AKAP12,RGS14,RAF1,UBR4,MAST2,ADGRE5,MCM2,RALGAPA1,ATRX,INPP5D,BRCA1,RBM15,ITPKB,IL6ST,MYBBP1A,CD2AP,DENND4A,ATRIP,BRAF…
GO:BP	regulation of metaphase/anaphase transition of cell cycle	GO:1902099	FALSE	0.0257435	1.58933	96	239	8	21026	INCENP,KNL1,RIOK2,TPR,BUB1B,ANAPC4,BUB1,RB1
GO:BP	regulation of lipid kinase activity	GO:0043550	TRUE	0.0264107	1.57822	5	239	3	21026	RBL1,RBL2,RB1
GO:BP	regulation of mitotic cell cycle	GO:0007346	FALSE	0.0270357	1.56806	492	239	18	21026	CCNE1,RBL1,INCENP,KNL1,RBL2,RIOK2,BRCA1,MKI67,TPR,ORC1,TICRR,BUB1B,CDKN1A,ANAPC4,NUSAP1,BUB1,RB1,ANKRD17
GO:BP	DNA damage response	GO:0006974	FALSE	0.0280691	1.55177	908	239	26	21026	SUV39H1,PAXX,RASSF1,DOT1L,EMSY,NEK4,RBBP6,TAF7,SETD2,JMY,PALB2,MCM2,ATRX,BRCA1,ATRIP,TICRR,CDKN1A,YAP1,TFIP11,DTX3L,NSD2,MORC2,SP100,YJU2,UPF1,HUWE1
GO:BP	regulation of protein-containing complex disassembly	GO:0043244	FALSE	0.0297514	1.52649	128	239	9	21026	CLASP1,SH3BP1,MAP1S,HDAC6,CARMIL2,CAMSAP2,MAP1A,UPF1,MAP1B
GO:BP	developmental process	GO:0032502	TRUE	0.0377407	1.42319	6553	239	105	21026	KIF13B,DLG5,SUV39H1,PAK4,MICALL1,CLASP1,MDM1,ZMYM4,RBL1,SART3,SCFD1,SH3BP1,ELL,PKP3,PIKFYVE,TJP2,MARK2,MAP1S,SIPA1L1,PQBP1,ULK1,HDAC6,KNL1,AKIRIN2,RBBP6,RBL2,PAK2,BRD2,SETD2,FRYL,PRRC2A,PALB2,RGS14,PHF8,RAF1,MAST2,RPL29,RETREG3,MCM2,JPH1,CARMIL2,WDR62,FTSJ1,ATRX,INPP5D,PANK2,BRCA1,SCYL1,RBM15,ITPKB,TASOR,IL6ST,MYBBP1A,CD2AP,BRAF,ABL2,CAMSAP2,TACC2,AKAP13,GSK3B,PTPN12,TRAF3IP1,AXIN1,CDKN1A,YAP1,EI…
GO:BP	microtubule depolymerization	GO:0007019	FALSE	0.0392337	1.40634	50	239	6	21026	CLASP1,MAP1S,HDAC6,CAMSAP2,MAP1A,MAP1B
GO:BP	mitotic nuclear division	GO:0140014	FALSE	0.0412055	1.38504	282	239	13	21026	CLASP1,CDT1,INCENP,NCAPG,KNL1,CHMP2B,MKI67,TPR,BUB1B,DIS3L2,NUSAP1,BUB1,RB1
GO:BP	regulation of chromosome organization	GO:0033044	FALSE	0.0418283	1.37853	242	239	12	21026	INCENP,NCAPG,KNL1,RIOK2,ATRX,TPR,BUB1B,ANAPC4,BUB1,TACC3,RB1,UPF1
GO:BP	microtubule cytoskeleton organization involved in mitosis	GO:1902850	FALSE	0.0455454	1.34156	169	239	10	21026	CLASP1,MAP1S,INCENP,SETD2,CHMP2B,WDR62,TPR,TACC2,NUSAP1,TACC3
GO:BP	nuclear export	GO:0051168	FALSE	0.0455454	1.34156	169	239	10	21026	ZC3H11A,POLDIP3,SETD2,RIOK2,TPR,GSK3B,FYTTD1,PTPN14,SP100,UPF1
GO:BP	spindle organization	GO:0007051	FALSE	0.0466762	1.3309	206	239	11	21026	CLASP1,CEP72,MAP1S,INCENP,RGS14,CHMP2B,WDR62,ATRX,TPR,TACC2,TACC3
GO:BP	mitotic cell cycle checkpoint signaling	GO:0007093	FALSE	0.0482923	1.31612	136	239	9	21026	INCENP,KNL1,BRCA1,TPR,ORC1,TICRR,BUB1B,CDKN1A,BUB1
GO:CC	nucleoplasm	GO:0005654	TRUE	7.85083e-19	18.1051	4255	251	114	22149	TTF1,RRP1B,ARFGEF1,SUV39H1,PAXX,NFX1,CCNE1,GMIP,SCNM1,RBL1,ZC3H11A,SART3,DOT1L,MED13,ORC2,ANKRD28,SNAPC4,ELL,PRKAB2,ANP32A,CDT1,PKP3,TJP2,GTF3C3,EHBP1,MARK2,MAP1S,INCENP,DBF4,ELAC2,EMSY,PQBP1,THRAP3,HDAC6,KNL1,AKIRIN2,RBBP6,RBL2,DENND4B,TAF7,ANKRD12,POLDIP3,ATXN2L,BRD2,SETD2,CHD1,JMY,RPRD2,PRRC2A,PFKFB2,PALB2,RGS14,PHF8,UBR4,ACBD5,MCM2,JPH1,SGO1,RIOK2,ATRX,ATAD2B,BRCA1,MKI67,RBM15,LRWD1,TASOR,MYB…
GO:CC	cytosol	GO:0005829	TRUE	1.74628e-18	17.7579	5534	251	132	22149	RRP1B,RIN1,ARFGEF1,NFX1,PAK4,CCNE1,GMIP,CLASP1,ARHGEF6,MDM1,TBC1D10B,UNKL,FBXW9,SCFD1,SH3BP1,ANKRD28,ELL,PRKAB2,PIKFYVE,TJP2,HELZ,CEP72,EHBP1,WDR59,MAP1S,INCENP,ELAC2,NCAPG,HPS5,PPFIA1,ULK1,JPT1,HDAC6,NEK4,KNL1,DAPP1,RBBP6,CCP110,RBL2,LRRFIP1,DENND4B,MTMR4,ARHGAP45,PPP6R2,ATXN2,ANKRD12,PAK2,POLDIP3,ATXN2L,PRRC2A,RAPGEF6,PFKFB2,AKAP12,CHMP2B,RAF1,UBR4,RPL29,ACBD5,EEF1B2,SGO1,WDR62,RIOK2,FTSJ1,INPP…
GO:CC	nuclear lumen	GO:0031981	FALSE	1.81259e-13	12.7417	5540	251	122	22149	TTF1,RRP1B,ARFGEF1,SUV39H1,PAXX,NFX1,CCNE1,GMIP,SCNM1,RBL1,ZC3H11A,SART3,DOT1L,MED13,ORC2,ANKRD28,SNAPC4,ELL,PRKAB2,ANP32A,CDT1,PKP3,TJP2,GTF3C3,EHBP1,MARK2,MAP1S,INCENP,DBF4,ELAC2,NCAPG,EMSY,PQBP1,THRAP3,HDAC6,KNL1,AKIRIN2,RBBP6,RBL2,DENND4B,TAF7,ANKRD12,POLDIP3,ATXN2L,BRD2,SETD2,CHD1,JMY,RPRD2,PRRC2A,PFKFB2,PALB2,RGS14,PHF8,UBR4,ACBD5,MCM2,JPH1,SGO1,RIOK2,ATRX,ATAD2B,BRCA1,MKI67,RBM15,LRWD1,TAS…
GO:CC	microtubule cytoskeleton	GO:0015630	FALSE	5.52204e-12	11.2579	1436	251	53	22149	KIF13B,DLG5,RESF1,CCNE1,CLASP1,MDM1,RASSF1,MTCL1,ORC2,CEP72,EHBP1,MAP1S,INCENP,JPT1,HDAC6,NEK4,RBBP6,CCP110,RAPGEF6,RGS14,CHMP2B,UBR4,MAST2,SGO1,WDR62,BRCA1,SCYL1,LRWD1,CD2AP,FAM234B,TPR,CAMSAP2,TACC2,GSK3B,BUB1B,TRAF3IP1,AXIN1,NUSAP1,TFDP2,KIF1B,MYCBP2,TACC3,USP20,CEP95,GIT1,SEPTIN7,MAP1A,RB1,SLC16A1,CEP170,MVB12A,MAP1B,DYNC1LI2
GO:CC	intracellular anatomical structure	GO:0005622	FALSE	1.27742e-11	10.8937	17944	251	243	22149	TTF1,KIF13B,DLG5,RRP1B,TMPO,RESF1,RIN1,ARFGEF1,EHBP1L1,SUV39H1,PAXX,NFX1,PAK4,MICALL1,CCNE1,GMIP,CLASP1,SCNM1,ARHGEF6,MDM1,TBC1D10B,RBL1,RASSF1,ZC3H11A,MTCL1,SART3,UNKL,DOT1L,FBXW9,SCFD1,MED13,SH3BP1,ORC2,ANKRD28,SNAPC4,ELL,PRKAB2,ATP13A1,PTDSS2,ANP32A,CDT1,PKP3,PIKFYVE,TJP2,HELZ,CEP72,GTF3C3,EHBP1,MARK2,AVL9,WDR59,MAP1S,SIPA1L1,INCENP,DBF4,ELAC2,NCAPG,HPS5,PPFIA1,EMSY,PQBP1,THRAP3,ULK1,JPT1,HDAC…
GO:CC	cytoplasm	GO:0005737	FALSE	2.69947e-11	10.5687	12527	251	198	22149	KIF13B,DLG5,RRP1B,TMPO,RIN1,ARFGEF1,EHBP1L1,SUV39H1,PAXX,NFX1,PAK4,MICALL1,CCNE1,GMIP,CLASP1,ARHGEF6,MDM1,TBC1D10B,RASSF1,MTCL1,SART3,UNKL,DOT1L,FBXW9,SCFD1,SH3BP1,ANKRD28,ELL,PRKAB2,ATP13A1,PTDSS2,ANP32A,PKP3,PIKFYVE,TJP2,HELZ,CEP72,EHBP1,MARK2,AVL9,WDR59,MAP1S,SIPA1L1,INCENP,ELAC2,NCAPG,HPS5,PPFIA1,PQBP1,ULK1,JPT1,HDAC6,NEK4,KNL1,DAPP1,AKIRIN2,RBBP6,CCP110,RBL2,LRRFIP1,DENND4B,MTMR4,ARHGAP45,PP…
GO:CC	intracellular membraneless organelle	GO:0043232	FALSE	2.75434e-11	10.56	6669	251	132	22149	TTF1,KIF13B,DLG5,RRP1B,TMPO,RESF1,RIN1,ARFGEF1,SUV39H1,PAXX,NFX1,CCNE1,CLASP1,MDM1,RBL1,RASSF1,MTCL1,ORC2,ELL,CDT1,HELZ,CEP72,GTF3C3,EHBP1,MARK2,MAP1S,SIPA1L1,INCENP,ELAC2,NCAPG,PQBP1,JPT1,HDAC6,NEK4,KNL1,AKIRIN2,RBBP6,CCP110,RBL2,LRRFIP1,PPP6R2,TAF7,ATXN2,POLDIP3,ATXN2L,BRD2,SETD2,CHD1,JMY,RAPGEF6,AKAP12,RGS14,PHF8,CHMP2B,UBR4,MAST2,RPL29,MCM2,JPH1,PLEKHN1,CARMIL2,SGO1,WDR62,ATRX,INPP5D,BRCA1,MK…
GO:CC	membraneless organelle	GO:0043228	FALSE	2.78871e-11	10.5546	6670	251	132	22149	TTF1,KIF13B,DLG5,RRP1B,TMPO,RESF1,RIN1,ARFGEF1,SUV39H1,PAXX,NFX1,CCNE1,CLASP1,MDM1,RBL1,RASSF1,MTCL1,ORC2,ELL,CDT1,HELZ,CEP72,GTF3C3,EHBP1,MARK2,MAP1S,SIPA1L1,INCENP,ELAC2,NCAPG,PQBP1,JPT1,HDAC6,NEK4,KNL1,AKIRIN2,RBBP6,CCP110,RBL2,LRRFIP1,PPP6R2,TAF7,ATXN2,POLDIP3,ATXN2L,BRD2,SETD2,CHD1,JMY,RAPGEF6,AKAP12,RGS14,PHF8,CHMP2B,UBR4,MAST2,RPL29,MCM2,JPH1,PLEKHN1,CARMIL2,SGO1,WDR62,ATRX,INPP5D,BRCA1,MK…
GO:CC	cytoskeleton	GO:0005856	FALSE	8.04783e-11	10.0943	2474	251	70	22149	KIF13B,DLG5,RESF1,RIN1,CCNE1,CLASP1,MDM1,RASSF1,MTCL1,ORC2,CEP72,EHBP1,MARK2,MAP1S,SIPA1L1,INCENP,JPT1,HDAC6,NEK4,RBBP6,CCP110,LRRFIP1,JMY,RAPGEF6,AKAP12,RGS14,CHMP2B,UBR4,MAST2,PLEKHN1,CARMIL2,SGO1,WDR62,INPP5D,BRCA1,SCYL1,ITPKB,LRWD1,CD2AP,ABL2,FAM234B,TPR,CAMSAP2,TACC2,AKAP13,GSK3B,BUB1B,PTPN12,TRAF3IP1,AXIN1,NUSAP1,TFDP2,KIF1B,MYCBP2,PTPN14,TACC3,USP20,CEP95,GIT1,SEPTIN7,MAP1A,RB1,SLC16A1,DDX…
GO:CC	condensed chromosome, centromeric region	GO:0000779	FALSE	1.50257e-10	9.82317	185	251	19	22149	CLASP1,MTCL1,ORC2,CDT1,INCENP,NCAPG,KNL1,CHMP2B,SGO1,ATRX,LRWD1,TPR,BUB1B,SGO2,BUB1,ERCC6L,HJURP,SEPTIN7,DYNC1LI2
GO:CC	condensed chromosome	GO:0000793	FALSE	6.8322e-10	9.16544	285	251	22	22149	SUV39H1,CLASP1,MTCL1,ORC2,CDT1,INCENP,NCAPG,KNL1,CHMP2B,SGO1,ATRX,BRCA1,MKI67,LRWD1,TPR,BUB1B,SGO2,BUB1,ERCC6L,HJURP,SEPTIN7,DYNC1LI2
GO:CC	chromosomal region	GO:0098687	FALSE	2.66257e-09	8.5747	404	251	25	22149	SUV39H1,CLASP1,MTCL1,ORC2,CDT1,INCENP,NCAPG,KNL1,CHMP2B,MCM2,SGO1,ATRX,LRWD1,TPR,ORC1,BUB1B,SGO2,TFIP11,BUB1,ERCC6L,HJURP,SEPTIN7,SP100,UPF1,DYNC1LI2
GO:CC	microtubule organizing center	GO:0005815	FALSE	2.76243e-09	8.55871	886	251	37	22149	DLG5,RESF1,CCNE1,CLASP1,MDM1,RASSF1,ORC2,CEP72,EHBP1,MAP1S,HDAC6,NEK4,RBBP6,CCP110,RAPGEF6,RGS14,UBR4,SGO1,WDR62,BRCA1,SCYL1,LRWD1,CD2AP,FAM234B,CAMSAP2,TACC2,GSK3B,BUB1B,TRAF3IP1,TACC3,USP20,CEP95,GIT1,SLC16A1,CEP170,MVB12A,DYNC1LI2
GO:CC	intracellular organelle lumen	GO:0070013	FALSE	3.81587e-09	8.41841	6695	251	127	22149	TTF1,RRP1B,ARFGEF1,SUV39H1,PAXX,NFX1,CCNE1,GMIP,SCNM1,RBL1,ZC3H11A,SART3,DOT1L,MED13,ORC2,ANKRD28,SNAPC4,ELL,PRKAB2,ANP32A,CDT1,PKP3,TJP2,GTF3C3,EHBP1,MARK2,MAP1S,INCENP,DBF4,ELAC2,NCAPG,EMSY,PQBP1,THRAP3,HDAC6,KNL1,AKIRIN2,RBBP6,RBL2,DENND4B,ARHGAP45,TAF7,ANKRD12,POLDIP3,ATXN2L,BRD2,SETD2,CHD1,JMY,RPRD2,PRRC2A,PFKFB2,PALB2,RGS14,PHF8,UBR4,ACBD5,MCM2,JPH1,SGO1,RIOK2,ATRX,ATAD2B,PANK2,BRCA1,MKI67,…
GO:CC	membrane-enclosed lumen	GO:0031974	FALSE	3.81587e-09	8.41841	6695	251	127	22149	TTF1,RRP1B,ARFGEF1,SUV39H1,PAXX,NFX1,CCNE1,GMIP,SCNM1,RBL1,ZC3H11A,SART3,DOT1L,MED13,ORC2,ANKRD28,SNAPC4,ELL,PRKAB2,ANP32A,CDT1,PKP3,TJP2,GTF3C3,EHBP1,MARK2,MAP1S,INCENP,DBF4,ELAC2,NCAPG,EMSY,PQBP1,THRAP3,HDAC6,KNL1,AKIRIN2,RBBP6,RBL2,DENND4B,ARHGAP45,TAF7,ANKRD12,POLDIP3,ATXN2L,BRD2,SETD2,CHD1,JMY,RPRD2,PRRC2A,PFKFB2,PALB2,RGS14,PHF8,UBR4,ACBD5,MCM2,JPH1,SGO1,RIOK2,ATRX,ATAD2B,PANK2,BRCA1,MKI67,…
GO:CC	organelle lumen	GO:0043233	FALSE	3.81587e-09	8.41841	6695	251	127	22149	TTF1,RRP1B,ARFGEF1,SUV39H1,PAXX,NFX1,CCNE1,GMIP,SCNM1,RBL1,ZC3H11A,SART3,DOT1L,MED13,ORC2,ANKRD28,SNAPC4,ELL,PRKAB2,ANP32A,CDT1,PKP3,TJP2,GTF3C3,EHBP1,MARK2,MAP1S,INCENP,DBF4,ELAC2,NCAPG,EMSY,PQBP1,THRAP3,HDAC6,KNL1,AKIRIN2,RBBP6,RBL2,DENND4B,ARHGAP45,TAF7,ANKRD12,POLDIP3,ATXN2L,BRD2,SETD2,CHD1,JMY,RPRD2,PRRC2A,PFKFB2,PALB2,RGS14,PHF8,UBR4,ACBD5,MCM2,JPH1,SGO1,RIOK2,ATRX,ATAD2B,PANK2,BRCA1,MKI67,…
GO:CC	kinetochore	GO:0000776	FALSE	5.49136e-09	8.26032	173	251	17	22149	CLASP1,MTCL1,ORC2,CDT1,INCENP,KNL1,CHMP2B,SGO1,LRWD1,TPR,BUB1B,SGO2,BUB1,ERCC6L,HJURP,SEPTIN7,DYNC1LI2
GO:CC	chromosome, centromeric region	GO:0000775	FALSE	9.52042e-09	8.02134	263	251	20	22149	SUV39H1,CLASP1,MTCL1,ORC2,CDT1,INCENP,NCAPG,KNL1,CHMP2B,SGO1,ATRX,LRWD1,TPR,BUB1B,SGO2,BUB1,ERCC6L,HJURP,SEPTIN7,DYNC1LI2
GO:CC	intracellular organelle	GO:0043229	FALSE	1.72288e-08	7.76375	16147	251	225	22149	TTF1,KIF13B,DLG5,RRP1B,TMPO,RESF1,RIN1,ARFGEF1,EHBP1L1,SUV39H1,PAXX,NFX1,PAK4,MICALL1,CCNE1,GMIP,CLASP1,SCNM1,MDM1,RBL1,RASSF1,ZC3H11A,MTCL1,SART3,UNKL,DOT1L,SCFD1,MED13,SH3BP1,ORC2,ANKRD28,SNAPC4,ELL,PRKAB2,ATP13A1,PTDSS2,ANP32A,CDT1,PKP3,PIKFYVE,TJP2,HELZ,CEP72,GTF3C3,EHBP1,MARK2,AVL9,WDR59,MAP1S,SIPA1L1,INCENP,DBF4,ELAC2,NCAPG,HPS5,EMSY,PQBP1,THRAP3,ULK1,JPT1,HDAC6,NEK4,KNL1,AKIRIN2,RBBP6,CCP1…
GO:CC	nucleus	GO:0005634	FALSE	2.65183e-08	7.57645	10078	251	165	22149	TTF1,RRP1B,TMPO,RESF1,ARFGEF1,SUV39H1,PAXX,NFX1,CCNE1,GMIP,SCNM1,MDM1,RBL1,RASSF1,ZC3H11A,SART3,UNKL,DOT1L,MED13,SH3BP1,ORC2,ANKRD28,SNAPC4,ELL,PRKAB2,ANP32A,CDT1,PKP3,TJP2,HELZ,GTF3C3,EHBP1,MARK2,MAP1S,INCENP,DBF4,ELAC2,NCAPG,EMSY,PQBP1,THRAP3,JPT1,HDAC6,KNL1,AKIRIN2,RBBP6,RBL2,LRRFIP1,DENND4B,PPP6R2,ZNF592,TAF7,ANKRD12,PAK2,POLDIP3,ATXN2L,BRD2,SETD2,CHD1,JMY,RPRD2,PRRC2A,PFKFB2,PALB2,RGS14,PHF8…
GO:CC	supramolecular complex	GO:0099080	FALSE	6.78262e-08	7.1686	1448	251	46	22149	KIF13B,CLASP1,MDM1,RASSF1,MTCL1,ORC2,CDT1,HELZ,EHBP1,MARK2,MAP1S,INCENP,PQBP1,HDAC6,KNL1,PPP6R2,ATXN2,POLDIP3,ATXN2L,RGS14,CHMP2B,JPH1,SGO1,LRWD1,CD2AP,TPR,CAMSAP2,BUB1B,TRIM25,SGO2,DIS3L2,LARP1,NUSAP1,FXR2,BUB1,KIF1B,ERCC6L,HJURP,SEPTIN7,MAP1A,PATL1,CEP170,PDLIM4,UPF1,MAP1B,DYNC1LI2
GO:CC	centrosome	GO:0005813	FALSE	1.8562e-07	6.73138	746	251	31	22149	CCNE1,CLASP1,MDM1,RASSF1,ORC2,CEP72,MAP1S,HDAC6,RBBP6,CCP110,RAPGEF6,RGS14,UBR4,SGO1,WDR62,SCYL1,LRWD1,CD2AP,CAMSAP2,TACC2,GSK3B,BUB1B,TRAF3IP1,TACC3,USP20,CEP95,GIT1,SLC16A1,CEP170,MVB12A,DYNC1LI2
GO:CC	chromosome	GO:0005694	FALSE	5.31065e-07	6.27485	2001	251	54	22149	RRP1B,TMPO,SUV39H1,PAXX,NFX1,CLASP1,RBL1,MTCL1,ORC2,ELL,CDT1,INCENP,NCAPG,KNL1,AKIRIN2,RBBP6,RBL2,TAF7,BRD2,SETD2,CHD1,CHMP2B,MCM2,SGO1,ATRX,BRCA1,MKI67,LRWD1,TASOR,MYBBP1A,TPR,BAZ2A,ORC1,BUB1B,SGO2,HIRA,PHF20,TFIP11,NUSAP1,TFDP2,BUB1,NSD2,ERCC6L,MORC2,KDM2B,HJURP,SEPTIN7,RB1,ANKRD17,SP100,CHTF18,AFF4,UPF1,DYNC1LI2
GO:CC	nuclear body	GO:0016604	FALSE	9.69666e-07	6.01338	894	251	33	22149	SCNM1,SART3,ELL,CDT1,INCENP,DBF4,PQBP1,THRAP3,KNL1,RBBP6,POLDIP3,ATXN2L,BRD2,PALB2,RGS14,ATRX,BRCA1,MKI67,RBM15,SLTM,BAZ2A,TRIM25,CDKN1A,FYTTD1,SGO2,HIRA,MAML1,TFIP11,UBE2O,RB1,PATL1,SP100,DDX20
GO:CC	organelle	GO:0043226	FALSE	9.84713e-07	6.00669	16936	251	228	22149	TTF1,KIF13B,DLG5,RRP1B,TMPO,RESF1,RIN1,ARFGEF1,EHBP1L1,SUV39H1,PAXX,NFX1,PAK4,MICALL1,CCNE1,GMIP,CLASP1,SCNM1,MDM1,RBL1,RASSF1,ZC3H11A,MTCL1,SART3,UNKL,DOT1L,SCFD1,MED13,SH3BP1,ORC2,ANKRD28,SNAPC4,ELL,PRKAB2,ATP13A1,PTDSS2,ANP32A,CDT1,PKP3,PIKFYVE,TJP2,HELZ,CEP72,GTF3C3,EHBP1,MARK2,AVL9,WDR59,MAP1S,SIPA1L1,INCENP,DBF4,ELAC2,NCAPG,HPS5,PPFIA1,EMSY,PQBP1,THRAP3,ULK1,JPT1,HDAC6,NEK4,KNL1,AKIRIN2,RBB…
GO:CC	intracellular membrane-bounded organelle	GO:0043231	FALSE	4.8538e-05	4.31392	14727	251	204	22149	TTF1,RRP1B,TMPO,RESF1,RIN1,ARFGEF1,EHBP1L1,SUV39H1,PAXX,NFX1,PAK4,MICALL1,CCNE1,GMIP,CLASP1,SCNM1,MDM1,RBL1,RASSF1,ZC3H11A,SART3,UNKL,DOT1L,SCFD1,MED13,SH3BP1,ORC2,ANKRD28,SNAPC4,ELL,PRKAB2,ATP13A1,PTDSS2,ANP32A,CDT1,PKP3,PIKFYVE,TJP2,HELZ,GTF3C3,EHBP1,MARK2,AVL9,WDR59,MAP1S,INCENP,DBF4,ELAC2,NCAPG,HPS5,EMSY,PQBP1,THRAP3,ULK1,JPT1,HDAC6,KNL1,AKIRIN2,RBBP6,RBL2,LRRFIP1,DENND4B,MTMR4,ARHGAP45,PPP6R…
GO:CC	membrane-bounded organelle	GO:0043227	FALSE	0.00010804	3.96641	15780	251	213	22149	TTF1,DLG5,RRP1B,TMPO,RESF1,RIN1,ARFGEF1,EHBP1L1,SUV39H1,PAXX,NFX1,PAK4,MICALL1,CCNE1,GMIP,CLASP1,SCNM1,MDM1,RBL1,RASSF1,ZC3H11A,SART3,UNKL,DOT1L,SCFD1,MED13,SH3BP1,ORC2,ANKRD28,SNAPC4,ELL,PRKAB2,ATP13A1,PTDSS2,ANP32A,CDT1,PKP3,PIKFYVE,TJP2,HELZ,GTF3C3,EHBP1,MARK2,AVL9,WDR59,MAP1S,INCENP,DBF4,ELAC2,NCAPG,HPS5,PPFIA1,EMSY,PQBP1,THRAP3,ULK1,JPT1,HDAC6,NEK4,KNL1,AKIRIN2,RBBP6,CCP110,RBL2,LRRFIP1,DENN…
GO:CC	heterochromatin	GO:0000792	TRUE	0.000165254	3.78185	83	251	9	22149	RRP1B,SUV39H1,ORC2,INCENP,ATRX,LRWD1,TASOR,BAZ2A,MORC2
GO:CC	spindle	GO:0005819	FALSE	0.000267932	3.57197	438	251	19	22149	CLASP1,RASSF1,MTCL1,MAP1S,INCENP,RGS14,CHMP2B,SGO1,WDR62,TPR,BUB1B,NUSAP1,TFDP2,TACC3,CEP95,GIT1,SEPTIN7,RB1,CEP170
GO:CC	nuclear origin of replication recognition complex	GO:0005664	FALSE	0.000424875	3.37174	8	251	4	22149	ORC2,MCM2,LRWD1,ORC1
GO:CC	origin recognition complex	GO:0000808	FALSE	0.000424875	3.37174	8	251	4	22149	ORC2,MCM2,LRWD1,ORC1
GO:CC	nuclear speck	GO:0016607	FALSE	0.0100414	1.9982	419	251	16	22149	SCNM1,SART3,ELL,PQBP1,THRAP3,RBBP6,POLDIP3,ATXN2L,BRD2,PALB2,RBM15,BAZ2A,FYTTD1,MAML1,TFIP11,PATL1
GO:CC	cytoplasmic ribonucleoprotein granule	GO:0036464	FALSE	0.0161636	1.79146	258	251	12	22149	HELZ,PQBP1,PPP6R2,ATXN2,POLDIP3,ATXN2L,TRIM25,DIS3L2,LARP1,FXR2,PATL1,UPF1
GO:CC	microtubule	GO:0005874	FALSE	0.0197402	1.70465	492	251	17	22149	KIF13B,CLASP1,MDM1,RASSF1,MTCL1,MAP1S,INCENP,HDAC6,RGS14,CHMP2B,CAMSAP2,NUSAP1,KIF1B,MAP1A,CEP170,MAP1B,DYNC1LI2
GO:CC	ribonucleoprotein granule	GO:0035770	FALSE	0.0319671	1.4953	277	251	12	22149	HELZ,PQBP1,PPP6R2,ATXN2,POLDIP3,ATXN2L,TRIM25,DIS3L2,LARP1,FXR2,PATL1,UPF1
GO:CC	microtubule associated complex	GO:0005875	FALSE	0.0339065	1.46972	159	251	9	22149	KIF13B,MAP1S,INCENP,HDAC6,TPR,KIF1B,MAP1A,MAP1B,DYNC1LI2
KEGG	Cell cycle	KEGG:04110	FALSE	8.06877e-12	11.0932	157	110	19	8484	CCNE1,RBL1,ORC2,CDT1,DBF4,KNL1,RBL2,MCM2,SGO1,ATRX,ORC1,GSK3B,TICRR,BUB1B,CDKN1A,ANAPC4,TFDP2,BUB1,RB1
KEGG	ErbB signaling pathway	KEGG:04012	FALSE	0.00105132	2.97827	84	110	8	8484	PAK4,PAK2,RAF1,BRAF,ABL2,GSK3B,CDKN1A,ARAF
KEGG	Bladder cancer	KEGG:05219	FALSE	0.00113756	2.94403	41	110	6	8484	RASSF1,RAF1,BRAF,CDKN1A,ARAF,RB1
KEGG	Renal cell carcinoma	KEGG:05211	FALSE	0.00227075	2.64383	68	110	7	8484	PAK4,PAK2,RAF1,BRAF,CDKN1A,ARAF,EGLN1
KEGG	Endometrial cancer	KEGG:05213	FALSE	0.00856444	2.0673	58	110	6	8484	RAF1,BRAF,GSK3B,AXIN1,CDKN1A,ARAF
KEGG	Prostate cancer	KEGG:05215	FALSE	0.0221121	1.65537	97	110	7	8484	CCNE1,RAF1,BRAF,GSK3B,CDKN1A,ARAF,RB1
KEGG	Non-small cell lung cancer	KEGG:05223	FALSE	0.0285455	1.54446	72	110	6	8484	RASSF1,RAF1,BRAF,CDKN1A,ARAF,RB1
KEGG	Pancreatic cancer	KEGG:05212	FALSE	0.038304	1.41676	76	110	6	8484	ARHGEF6,RAF1,BRAF,CDKN1A,ARAF,RB1

## Sheet: S569
source	term_name	term_id	highlighted	adjusted_p_value	negative_log10_of_adjusted_p_value	term_size	query_size	intersection_size	effective_domain_size	intersections
GO:MF	protein binding	GO:0005515	TRUE	3.45216e-45	44.4619	15123	655	626	20246	NCAPG,UBE4B,EEF1B2,GRAMD1A,TNKS1BP1,RANBP10,CTPS2,MCM3,RPLP0,TACC2,EIF5B,NFX1,NFIC,NUCKS1,PGAM1,ZBTB21,KDM5C,BRD2,SLC9A1,PRRC2A,MCM2,DDX41,ACAP2,OTUD7B,CLIP1,GYS1,ASAP1,SETX,SMARCC2,KIF1B,SRRM2,TTC33,NAP1L4,USO1,BAG6,ABCF1,SYMPK,RERE,STK10,KIAA1143,UBR4,ATRX,HSP90AB1,PDCL,RBM12B,CPEB4,NCOA3,ZMYM3,BTF3,DCK,RBBP6,ARHGEF18,EDC3,LRRFIP1,TBC1D10B,TLE3,ERCC6L,LASP1,AHNAK,PLEKHF2,NSRP1,MAP2K2,ABI2,RABL6…
GO:MF	binding	GO:0005488	FALSE	2.99567e-18	17.5235	18498	655	651	20246	NCAPG,UBE4B,EEF1B2,GRAMD1A,TNKS1BP1,RANBP10,CTPS2,MCM3,RPLP0,TACC2,EIF5B,AHCTF1,NFX1,NFIC,NUCKS1,PGAM1,ZBTB21,KDM5C,BRD2,SLC9A1,PRRC2A,MCM2,DDX41,ACAP2,OTUD7B,CLIP1,GYS1,ASAP1,SETX,SMARCC2,KIF1B,SRRM2,TTC33,NAP1L4,USO1,BAG6,ABCF1,SYMPK,RERE,STK10,KIAA1143,UBR4,ATRX,HSP90AB1,PDCL,RBM12B,CPEB4,NCOA3,ZMYM3,BTF3,DCK,RBBP6,ARHGEF18,EDC3,LRRFIP1,TBC1D10B,TLE3,ERCC6L,LASP1,AHNAK,PLEKHF2,NSRP1,MAP2K2,ABI…
GO:MF	chromatin binding	GO:0003682	FALSE	1.13234e-16	15.946	636	655	70	20246	NUCKS1,BRD2,SMARCC2,NAP1L4,RERE,ATRX,EP300,NCOR2,JMJD1C,WDHD1,L3MBTL3,CHD7,TPR,SMARCA4,MORC2,PYGO2,SMARCC1,NCOA2,YAP1,HMGN3,WAC,RCOR1,CHD4,ANKRD17,MLLT6,RNF8,LRWD1,HDAC1,SMARCAD1,ZNF609,NIPBL,NELFE,ACSS2,TCF7L2,TLE4,FOSL1,BRD4,TICRR,SATB2,CBX8,CHD8,L3MBTL2,HMGN1,FOXO3,ZC3H4,ADNP,CHAF1A,BRIP1,ZEB1,CHD3,STAG1,PRMT6,MTA1,ARID3A,SUPT6H,SUZ12,HMGA1,EP400,FOXO1,MTA2,CDT1,GTF2F1,CDK9,PELP1,EHMT2,FOSL2,H…
GO:MF	enzyme binding	GO:0019899	FALSE	1.55206e-15	14.8091	2107	655	143	20246	UBE4B,TNKS1BP1,PGAM1,SLC9A1,MCM2,BAG6,HSP90AB1,NCOA3,RBBP6,ABI2,SP100,RAB11FIP5,NCOR2,PEX19,TJP2,TPR,SMARCA4,RAD9A,TOR1AIP1,MICALL1,WDR44,SCAF1,POLR2M,RECQL5,MIER1,ECT2,MTSS2,FLNA,RAF1,MAPT,PHRF1,IRS2,ETV3,PXN,WAC,DAXX,RCOR1,SASH1,CHD4,SH3KBP1,RAPGEF6,CLASP2,AKT1,WWC1,APC,FGD3,FMNL2,PAXX,DNM1,RNF8,GIT2,MYCBP2,MAPK14,SPAG9,WNK1,STRN,PTPN14,UFL1,RPRD2,MID1,NOP14,HDAC1,TUT1,DCUN1D4,PCIF1,RAB11FIP1,N…
GO:MF	molecular adaptor activity	GO:0060090	TRUE	4.9359e-15	14.3066	1212	655	99	20246	NUCKS1,SLC9A1,SMARCC2,BAG6,RERE,NCOA3,TLE3,MAP2K2,ABI2,EP300,NCOR2,JMJD1C,WDR59,TJP2,BCLAF1,SMARCA4,WWP2,SMARCC1,NCOA2,MIER1,YAP1,KMT2D,AEBP2,DTL,TP53BP1,MAPT,USP15,KDM2B,IRS2,DAXX,RCOR1,SASH1,CHD4,PEX1,WWC1,RETREG2,HDGFL2,PAXX,ARK2N,ZMYND8,RPA1,SPAG9,WNK1,KMT2C,SNAP23,PTPN14,STX7,SEPTIN2,BCL9,HDAC1,JMY,YTHDC1,TUT1,YY1AP1,NIPBL,NAB2,IRS1,AKAP13,SUN2,KSR1,IRF2BP1,ACSS2,TLE4,SHB,BRD4,ATN1,LPIN1,MIC…
GO:MF	protein-macromolecule adaptor activity	GO:0030674	FALSE	3.48611e-14	13.4577	1034	655	88	20246	NUCKS1,SLC9A1,SMARCC2,RERE,NCOA3,TLE3,MAP2K2,ABI2,EP300,NCOR2,JMJD1C,WDR59,TJP2,BCLAF1,SMARCA4,SMARCC1,NCOA2,MIER1,YAP1,KMT2D,AEBP2,DTL,TP53BP1,MAPT,USP15,KDM2B,IRS2,DAXX,RCOR1,CHD4,PEX1,WWC1,RETREG2,HDGFL2,ARK2N,ZMYND8,RPA1,SPAG9,WNK1,KMT2C,SNAP23,PTPN14,STX7,BCL9,HDAC1,JMY,YTHDC1,TUT1,YY1AP1,NIPBL,NAB2,IRS1,AKAP13,SUN2,KSR1,IRF2BP1,ACSS2,TLE4,SHB,BRD4,ATN1,LPIN1,RB1,DOT1L,CIR1,BCL10,ZZZ3,RB1CC1…
GO:MF	nucleic acid binding	GO:0003676	FALSE	5.78517e-12	11.2377	5433	655	265	20246	MCM3,RPLP0,EIF5B,AHCTF1,NFX1,NFIC,NUCKS1,ZBTB21,KDM5C,PRRC2A,MCM2,DDX41,OTUD7B,SETX,SMARCC2,SRRM2,NAP1L4,USO1,ABCF1,RERE,ATRX,HSP90AB1,RBM12B,CPEB4,ZMYM3,BTF3,RBBP6,EDC3,LRRFIP1,ERCC6L,AHNAK,NSRP1,GEMIN5,LRRC47,ZC3H13,SP100,EP300,NCOR2,POLR2A,JMJD1C,WDHD1,TMF1,BCLAF1,CHD7,TPR,SMARCA4,SMG1,STIP1,SRRM1,C1ORF52,SFSWAP,LARP4,NOL8,MYH10,SCAF1,GPATCH2,SMARCC1,NCOA2,RECQL5,YAP1,KMT2D,FLNA,AEBP2,RSL1D1,T…
GO:MF	transcription coregulator activity	GO:0003712	FALSE	7.71652e-12	11.1126	491	655	53	20246	NUCKS1,SMARCC2,RERE,NCOA3,TLE3,EP300,NCOR2,JMJD1C,BCLAF1,SMARCA4,SMARCC1,NCOA2,MIER1,YAP1,KMT2D,AEBP2,TP53BP1,KDM2B,DAXX,RCOR1,CHD4,WWC1,ARK2N,ZMYND8,KMT2C,PTPN14,BCL9,HDAC1,JMY,YY1AP1,NIPBL,NAB2,IRF2BP1,ACSS2,TLE4,BRD4,ATN1,LPIN1,RB1,DOT1L,CIR1,BCL10,IRF2BP2,PHF2,MTA1,ARID3A,SPEN,HMGA1,MTA2,MIDEAS,SRCAP,MED13,PIAS1
GO:MF	histone binding	GO:0042393	FALSE	5.77698e-11	10.2383	242	655	35	20246	BRD2,MCM2,SMARCC2,NAP1L4,ATRX,L3MBTL3,CHD7,SMARCA4,PYGO2,SMARCC1,TP53BP1,DAXX,CHD4,HDGFL2,MLLT6,RNF8,BPTF,ZMYND8,LRWD1,BAZ2A,BRD4,CBX8,CHD8,L3MBTL2,ANP32B,CHD3,ZZZ3,PRMT6,PHF2,SUPT6H,SUZ12,WRAP53,PHF14,SRCAP,RRP8
GO:MF	purine ribonucleoside triphosphate binding	GO:0035639	FALSE	2.94328e-10	9.53117	2087	655	128	20246	EEF1B2,CTPS2,MCM3,EIF5B,MCM2,DDX41,SETX,KIF1B,ABCF1,STK10,ATRX,HSP90AB1,DCK,ARHGEF18,ERCC6L,MAP2K2,RABL6,PI4KB,CHD7,SMARCA4,SMG1,MORC2,MYH10,RECQL5,ECT2,ITPKB,BAG3,RAF1,NET1,ARFGEF1,TAOK1,ARHGEF26,CHD4,EEF2K,RAPGEF6,PEX1,AKT1,RIOK1,ACTR8,FGD3,DHX57,DNM1,NRBP1,UBE2E3,STK11,MYCBP2,MAPK14,WNK1,SRPK1,SEPTIN2,DHX34,SMARCAD1,ABL2,TUT1,UBA1,RIC8B,PAPOLG,HASPIN,AKAP13,HSPH1,MAP3K7,PKN2,CIT,SH3BP5L,KSR1,P…
GO:MF	RNA polymerase binding	GO:0070063	FALSE	1.18385e-09	8.9267	58	655	17	20246	NCOA3,SCAF1,POLR2M,RECQL5,PHRF1,WAC,RPRD2,PCIF1,PKN2,SCAF8,BRD4,ANP32B,RRN3,PCF11,SCAF4,ERCC5,ZNF326
GO:MF	purine ribonucleotide binding	GO:0032555	FALSE	2.1735e-09	8.66284	2147	655	128	20246	EEF1B2,CTPS2,MCM3,EIF5B,MCM2,DDX41,SETX,KIF1B,ABCF1,STK10,ATRX,HSP90AB1,DCK,ARHGEF18,ERCC6L,MAP2K2,RABL6,PI4KB,CHD7,SMARCA4,SMG1,MORC2,MYH10,RECQL5,ECT2,ITPKB,BAG3,RAF1,NET1,ARFGEF1,TAOK1,ARHGEF26,CHD4,EEF2K,RAPGEF6,PEX1,AKT1,RIOK1,ACTR8,FGD3,DHX57,DNM1,NRBP1,UBE2E3,STK11,MYCBP2,MAPK14,WNK1,SRPK1,SEPTIN2,DHX34,SMARCAD1,ABL2,TUT1,UBA1,RIC8B,PAPOLG,HASPIN,AKAP13,HSPH1,MAP3K7,PKN2,CIT,SH3BP5L,KSR1,P…
GO:MF	nucleoside-triphosphatase regulator activity	GO:0060589	FALSE	2.70765e-09	8.56741	499	655	49	20246	EEF1B2,ACAP2,ASAP1,ARHGEF18,TBC1D10B,ARHGAP12,ECT2,MTSS2,GMIP,ARHGAP21,NET1,ARFGEF1,ARHGEF26,RAPGEF6,FGD3,TBC1D2,GIT2,MYCBP2,RIC8B,STXBP5,SH3BP1,AKAP13,TBC1D25,RGS12,RALGAPA1,SH3BP5L,TBC1D4,ARHGEF11,GAPVD1,ARHGEF17,IQSEC1,RANBP2,BNIP2,GIT1,JUN,SH3BP5,ARHGAP27,MON1A,HERC1,DENND4A,ANKRD27,BCR,AGFG1,RANBP3,FAM13A,PSD4,SRGAP2,RALGPS2,RIN1
GO:MF	GTPase regulator activity	GO:0030695	FALSE	2.70765e-09	8.56741	499	655	49	20246	EEF1B2,ACAP2,ASAP1,ARHGEF18,TBC1D10B,ARHGAP12,ECT2,MTSS2,GMIP,ARHGAP21,NET1,ARFGEF1,ARHGEF26,RAPGEF6,FGD3,TBC1D2,GIT2,MYCBP2,RIC8B,STXBP5,SH3BP1,AKAP13,TBC1D25,RGS12,RALGAPA1,SH3BP5L,TBC1D4,ARHGEF11,GAPVD1,ARHGEF17,IQSEC1,RANBP2,BNIP2,GIT1,JUN,SH3BP5,ARHGAP27,MON1A,HERC1,DENND4A,ANKRD27,BCR,AGFG1,RANBP3,FAM13A,PSD4,SRGAP2,RALGPS2,RIN1
GO:MF	ribonucleotide binding	GO:0032553	FALSE	3.75217e-09	8.42572	2164	655	128	20246	EEF1B2,CTPS2,MCM3,EIF5B,MCM2,DDX41,SETX,KIF1B,ABCF1,STK10,ATRX,HSP90AB1,DCK,ARHGEF18,ERCC6L,MAP2K2,RABL6,PI4KB,CHD7,SMARCA4,SMG1,MORC2,MYH10,RECQL5,ECT2,ITPKB,BAG3,RAF1,NET1,ARFGEF1,TAOK1,ARHGEF26,CHD4,EEF2K,RAPGEF6,PEX1,AKT1,RIOK1,ACTR8,FGD3,DHX57,DNM1,NRBP1,UBE2E3,STK11,MYCBP2,MAPK14,WNK1,SRPK1,SEPTIN2,DHX34,SMARCAD1,ABL2,TUT1,UBA1,RIC8B,PAPOLG,HASPIN,AKAP13,HSPH1,MAP3K7,PKN2,CIT,SH3BP5L,KSR1,P…
GO:MF	RNA polymerase core enzyme binding	GO:0043175	FALSE	1.0245e-08	7.98949	41	655	14	20246	NCOA3,SCAF1,POLR2M,RECQL5,WAC,RPRD2,PCIF1,SCAF8,BRD4,RRN3,PCF11,SCAF4,ERCC5,ZNF326
GO:MF	transcription factor binding	GO:0008134	FALSE	1.9136e-08	7.71815	599	655	53	20246	TACC2,NUCKS1,NCOA3,ZNHIT3,SP100,EP300,NCOR2,JMJD1C,TMF1,SMARCA4,WWP2,NCOA2,YAP1,FLNA,TP53BP1,PAGR1,HMGN3,GTF2I,DAXX,CHD4,ZMYND8,MAPK14,TRIP12,BAZ2A,STRN,HDAC1,MAP3K7,CIT,TCF7L2,ZBTB7A,TLE4,LATS1,RB1,AKAP8,DOT1L,FOXO3,JUN,SETD1A,BCL10,MEF2D,USP11,DCAF1,MYC,MTA1,SUZ12,SPEN,HMGA1,MTA2,GTF2F1,CDK9,EHMT2,MED13,PIAS1
GO:MF	RNA polymerase II complex binding	GO:0000993	FALSE	2.393e-08	7.62106	36	655	13	20246	NCOA3,SCAF1,POLR2M,RECQL5,WAC,RPRD2,PCIF1,SCAF8,BRD4,PCF11,SCAF4,ERCC5,ZNF326
GO:MF	RNA polymerase II-specific DNA-binding transcription factor binding	GO:0061629	FALSE	3.31655e-08	7.47931	348	655	38	20246	TACC2,NCOA3,ZNHIT3,SP100,EP300,NCOR2,JMJD1C,TMF1,SMARCA4,WWP2,NCOA2,TP53BP1,PAGR1,HMGN3,GTF2I,DAXX,CHD4,MAPK14,TRIP12,BAZ2A,STRN,HDAC1,TCF7L2,ZBTB7A,LATS1,RB1,AKAP8,DOT1L,JUN,SETD1A,BCL10,MEF2D,DCAF1,MTA1,SPEN,HMGA1,MTA2,MED13
GO:MF	ATP binding	GO:0005524	FALSE	3.32875e-08	7.47772	1516	655	97	20246	CTPS2,MCM3,MCM2,DDX41,SETX,KIF1B,ABCF1,STK10,ATRX,HSP90AB1,DCK,ERCC6L,MAP2K2,PI4KB,CHD7,SMARCA4,SMG1,MORC2,MYH10,RECQL5,ITPKB,BAG3,RAF1,TAOK1,CHD4,EEF2K,PEX1,AKT1,RIOK1,ACTR8,DHX57,NRBP1,UBE2E3,STK11,MAPK14,WNK1,SRPK1,DHX34,SMARCAD1,ABL2,TUT1,UBA1,PAPOLG,HASPIN,HSPH1,MAP3K7,PKN2,CIT,KSR1,PI4KA,DDX21,PEAK1,ACSS2,NRBP2,NAV3,MKI67,LATS1,HELB,PPIP5K2,CHD8,BRAF,SNRK,CDK2,SRPK2,UBE2O,BRIP1,NEK4,NEK1,TT…
GO:MF	purine nucleotide binding	GO:0017076	FALSE	3.99327e-08	7.39867	2241	655	128	20246	EEF1B2,CTPS2,MCM3,EIF5B,MCM2,DDX41,SETX,KIF1B,ABCF1,STK10,ATRX,HSP90AB1,DCK,ARHGEF18,ERCC6L,MAP2K2,RABL6,PI4KB,CHD7,SMARCA4,SMG1,MORC2,MYH10,RECQL5,ECT2,ITPKB,BAG3,RAF1,NET1,ARFGEF1,TAOK1,ARHGEF26,CHD4,EEF2K,RAPGEF6,PEX1,AKT1,RIOK1,ACTR8,FGD3,DHX57,DNM1,NRBP1,UBE2E3,STK11,MYCBP2,MAPK14,WNK1,SRPK1,SEPTIN2,DHX34,SMARCAD1,ABL2,TUT1,UBA1,RIC8B,PAPOLG,HASPIN,AKAP13,HSPH1,MAP3K7,PKN2,CIT,SH3BP5L,KSR1,P…
GO:MF	DNA-binding transcription factor binding	GO:0140297	FALSE	4.96411e-08	7.30416	488	655	46	20246	TACC2,NUCKS1,NCOA3,ZNHIT3,SP100,EP300,NCOR2,JMJD1C,TMF1,SMARCA4,WWP2,NCOA2,YAP1,FLNA,TP53BP1,PAGR1,HMGN3,GTF2I,DAXX,CHD4,ZMYND8,MAPK14,TRIP12,BAZ2A,STRN,HDAC1,MAP3K7,TCF7L2,ZBTB7A,TLE4,LATS1,RB1,AKAP8,DOT1L,JUN,SETD1A,BCL10,MEF2D,DCAF1,MYC,MTA1,SPEN,HMGA1,MTA2,MED13,PIAS1
GO:MF	ribonucleoside triphosphate phosphatase activity	GO:0017111	FALSE	5.59967e-08	7.25184	1201	655	82	20246	EEF1B2,MCM3,EIF5B,MCM2,DDX41,ACAP2,ASAP1,KIF1B,ABCF1,ATRX,HSP90AB1,ARHGEF18,TBC1D10B,ERCC6L,RABL6,CHD7,ARHGAP12,MORC2,RECQL5,ECT2,MTSS2,GMIP,ARHGAP21,NET1,ARFGEF1,ARHGEF26,CHD4,RAPGEF6,PEX1,FGD3,TBC1D2,DHX57,DNM1,GIT2,MYCBP2,SEPTIN2,DHX34,SMARCAD1,RIC8B,STXBP5,SH3BP1,AKAP13,TBC1D25,RGS12,RALGAPA1,SH3BP5L,TBC1D4,DDX21,RAB34,NAV3,ARHGEF11,GAPVD1,ARHGEF17,HELB,IQSEC1,RANBP2,CHD8,BNIP2,GIT1,JUN,SH3BP…
GO:MF	protein domain specific binding	GO:0019904	FALSE	5.89758e-08	7.22933	655	655	55	20246	TNKS1BP1,ZBTB21,SRRM2,ATRX,HSP90AB1,NCOA3,MAP2K2,ABI2,OSBP,SP100,TJP2,RAD9A,SCAF1,NCOA2,MAPT,SHCBP1,IRS2,SH3KBP1,STK11,ZMYND8,STRN,ZNF106,HDAC1,TRA2B,NIPBL,SH3BP1,IRS1,CIT,TCF7L2,PTPN12,DAP,TRPS1,CASP2,ZNF592,ATN1,CDK2,ADAM17,RB1,CHAF1A,SH3BP5,ARHGAP27,BCL10,SNTB1,EPB41L5,EHD2,KIDINS220,USP8,PAG1,ERC1,GTF2F1,EHMT2,CDC25C,PIAS1,WBP11,MYH9
GO:MF	cytoskeletal protein binding	GO:0008092	FALSE	8.94998e-08	7.04818	1001	655	72	20246	CLIP1,KIF1B,HSP90AB1,LASP1,MAP1B,BAIAP2L1,EP300,RAB11FIP5,TPR,TOR1AIP1,KLC1,MYH10,MTSS2,FLNA,MAPT,PXN,LIMCH1,ARFGEF1,TAOK1,CLASP2,FKBP15,APC,FMNL2,DNM1,CFL2,SSH2,DBN1,SETD2,SPAG9,CLASP1,REEP4,MID1,FLII,JMY,MTCL1,IMPACT,ABL2,STXBP5,MAP4,SUN2,HSPH1,CAMSAP2,NAV3,ABRAXAS2,KNL1,MICAL3,GIT1,ADNP,TTBK2,SNTB1,EPB41L5,KIF23,SSH3,GIPC1,CAMSAP1,PALLD,DLG5,MAST2,CDC42EP3,MAP7D3,ABRAXAS1,PDLIM4,MARK2,MAP2,UTR…
GO:MF	nucleoside phosphate binding	GO:1901265	FALSE	1.17403e-07	6.93032	2424	655	134	20246	EEF1B2,CTPS2,MCM3,EIF5B,ZBTB21,MCM2,DDX41,SETX,KIF1B,ABCF1,STK10,ATRX,HSP90AB1,DCK,ARHGEF18,ERCC6L,MAP2K2,RABL6,PI4KB,CHD7,SMARCA4,SMG1,MORC2,MYH10,RECQL5,ECT2,ITPKB,BAG3,RAF1,NET1,ARFGEF1,TAOK1,ARHGEF26,CHD4,EEF2K,RAPGEF6,PEX1,AKT1,RIOK1,ACTR8,FGD3,DHX57,DNM1,NRBP1,UBE2E3,STK11,MYCBP2,MAPK14,LRWD1,WNK1,SRPK1,SEPTIN2,DHX34,SMARCAD1,ABL2,TUT1,UBA1,RIC8B,PAPOLG,HASPIN,AKAP13,HSPH1,MAP3K7,PKN2,CIT,S…
GO:MF	protein serine/threonine kinase activity	GO:0004674	FALSE	1.32682e-07	6.87719	557	655	49	20246	BRD2,STK10,MAP2K2,SMG1,RAF1,TAOK1,EEF2K,AKT1,RIOK1,NRBP1,STK11,CCNH,MAPK14,WNK1,SRPK1,HASPIN,HEXIM2,CDKN1A,CCNL2,MAP3K7,PKN2,CIT,KSR1,NRBP2,BRD4,LATS1,BRAF,SNRK,CDK2,SRPK2,NEK4,NEK1,TTBK2,MAST2,ULK1,DCAF1,BCR,CDK17,CCNE2,STK3,MARK2,RPS6KA3,RICTOR,CDK9,ROCK2,MAP3K3,SPRED2,CDK16,ATR
GO:MF	nucleotide binding	GO:0000166	FALSE	1.40302e-07	6.85294	2406	655	133	20246	EEF1B2,CTPS2,MCM3,EIF5B,ZBTB21,MCM2,DDX41,SETX,KIF1B,ABCF1,STK10,ATRX,HSP90AB1,DCK,ARHGEF18,ERCC6L,MAP2K2,RABL6,PI4KB,CHD7,SMARCA4,SMG1,MORC2,MYH10,RECQL5,ECT2,ITPKB,BAG3,RAF1,NET1,ARFGEF1,TAOK1,ARHGEF26,CHD4,EEF2K,RAPGEF6,PEX1,AKT1,RIOK1,ACTR8,FGD3,DHX57,DNM1,NRBP1,UBE2E3,STK11,MYCBP2,MAPK14,LRWD1,WNK1,SRPK1,SEPTIN2,DHX34,SMARCAD1,ABL2,TUT1,UBA1,RIC8B,PAPOLG,HASPIN,AKAP13,HSPH1,MAP3K7,PKN2,CIT,S…
GO:MF	adenyl ribonucleotide binding	GO:0032559	FALSE	1.47785e-07	6.83037	1558	655	97	20246	CTPS2,MCM3,MCM2,DDX41,SETX,KIF1B,ABCF1,STK10,ATRX,HSP90AB1,DCK,ERCC6L,MAP2K2,PI4KB,CHD7,SMARCA4,SMG1,MORC2,MYH10,RECQL5,ITPKB,BAG3,RAF1,TAOK1,CHD4,EEF2K,PEX1,AKT1,RIOK1,ACTR8,DHX57,NRBP1,UBE2E3,STK11,MAPK14,WNK1,SRPK1,DHX34,SMARCAD1,ABL2,TUT1,UBA1,PAPOLG,HASPIN,HSPH1,MAP3K7,PKN2,CIT,KSR1,PI4KA,DDX21,PEAK1,ACSS2,NRBP2,NAV3,MKI67,LATS1,HELB,PPIP5K2,CHD8,BRAF,SNRK,CDK2,SRPK2,UBE2O,BRIP1,NEK4,NEK1,TT…
GO:MF	DNA binding	GO:0003677	FALSE	2.00515e-07	6.69785	2542	655	138	20246	MCM3,AHCTF1,NFX1,NFIC,NUCKS1,ZBTB21,KDM5C,MCM2,OTUD7B,SETX,SMARCC2,RERE,ATRX,ZMYM3,LRRFIP1,ERCC6L,SP100,EP300,NCOR2,POLR2A,JMJD1C,WDHD1,TMF1,BCLAF1,CHD7,SMARCA4,SMG1,SRRM1,SMARCC1,NCOA2,RECQL5,YAP1,KMT2D,AEBP2,TP53BP1,MAPT,HMGN3,KDM2B,ETV3,TIMELESS,GTF2I,CHD4,BPTF,RPA1,ERF,LRWD1,TCF20,BAZ2A,KMT2C,ZNF217,DNAJC1,HDAC1,SMARCAD1,THOC1,GPBP1L1,UBN1,ZMYM4,DTD1,FOXK1,TCF7L2,ZBTB7A,RREB1,FOSL1,BRD4,TRPS1…
GO:MF	kinase activity	GO:0016301	FALSE	2.14273e-07	6.66903	1000	655	71	20246	BRD2,STK10,HSP90AB1,DCK,MAP2K2,PI4KB,TJP2,SMG1,ITPKB,RAF1,IRS2,TAOK1,DAXX,EEF2K,SH3KBP1,AKT1,RIOK1,APC,GIT2,NRBP1,STK11,CCNH,MAPK14,WNK1,SRPK1,SPRY4,ABL2,HASPIN,HEXIM2,CDKN1A,CCNL2,MAP3K7,PKN2,CIT,SH3BP5L,KSR1,PI4KA,PEAK1,NRBP2,BRD4,LATS1,PPIP5K2,BRAF,SNRK,CDK2,SRPK2,SH3BP5,NEK4,BCL10,NEK1,TTBK2,KIDINS220,PALLD,MAST2,ULK1,DCAF1,BCR,CDK17,CCNE2,STK3,MARK2,RPS6KA3,RICTOR,CDK9,ROCK2,MAP3K3,SPRED2,UC…
GO:MF	pyrophosphatase activity	GO:0016462	FALSE	2.54132e-07	6.59494	1261	655	83	20246	EEF1B2,MCM3,EIF5B,MCM2,DDX41,ACAP2,ASAP1,KIF1B,ABCF1,ATRX,HSP90AB1,ARHGEF18,TBC1D10B,ERCC6L,RABL6,CHD7,ARHGAP12,MORC2,RECQL5,ECT2,MTSS2,GMIP,ARHGAP21,NET1,ARFGEF1,ARHGEF26,CHD4,RAPGEF6,PEX1,FGD3,TBC1D2,DHX57,DNM1,GIT2,MYCBP2,SEPTIN2,DHX34,SMARCAD1,RIC8B,STXBP5,SH3BP1,AKAP13,TBC1D25,RGS12,RALGAPA1,SH3BP5L,TBC1D4,DDX21,RAB34,NAV3,ARHGEF11,GAPVD1,ARHGEF17,HELB,IQSEC1,RANBP2,CHD8,BNIP2,GIT1,JUN,SH3BP…
GO:MF	hydrolase activity, acting on acid anhydrides, in phosphorus-containing anhydrides	GO:0016818	FALSE	2.64004e-07	6.57839	1262	655	83	20246	EEF1B2,MCM3,EIF5B,MCM2,DDX41,ACAP2,ASAP1,KIF1B,ABCF1,ATRX,HSP90AB1,ARHGEF18,TBC1D10B,ERCC6L,RABL6,CHD7,ARHGAP12,MORC2,RECQL5,ECT2,MTSS2,GMIP,ARHGAP21,NET1,ARFGEF1,ARHGEF26,CHD4,RAPGEF6,PEX1,FGD3,TBC1D2,DHX57,DNM1,GIT2,MYCBP2,SEPTIN2,DHX34,SMARCAD1,RIC8B,STXBP5,SH3BP1,AKAP13,TBC1D25,RGS12,RALGAPA1,SH3BP5L,TBC1D4,DDX21,RAB34,NAV3,ARHGEF11,GAPVD1,ARHGEF17,HELB,IQSEC1,RANBP2,CHD8,BNIP2,GIT1,JUN,SH3BP…
GO:MF	hydrolase activity, acting on acid anhydrides	GO:0016817	FALSE	2.64004e-07	6.57839	1262	655	83	20246	EEF1B2,MCM3,EIF5B,MCM2,DDX41,ACAP2,ASAP1,KIF1B,ABCF1,ATRX,HSP90AB1,ARHGEF18,TBC1D10B,ERCC6L,RABL6,CHD7,ARHGAP12,MORC2,RECQL5,ECT2,MTSS2,GMIP,ARHGAP21,NET1,ARFGEF1,ARHGEF26,CHD4,RAPGEF6,PEX1,FGD3,TBC1D2,DHX57,DNM1,GIT2,MYCBP2,SEPTIN2,DHX34,SMARCAD1,RIC8B,STXBP5,SH3BP1,AKAP13,TBC1D25,RGS12,RALGAPA1,SH3BP5L,TBC1D4,DDX21,RAB34,NAV3,ARHGEF11,GAPVD1,ARHGEF17,HELB,IQSEC1,RANBP2,CHD8,BNIP2,GIT1,JUN,SH3BP…
GO:MF	ATP-dependent activity, acting on DNA	GO:0008094	TRUE	2.65064e-07	6.57665	124	655	21	20246	MCM3,MCM2,SETX,ATRX,ERCC6L,CHD7,SMARCA4,RECQL5,CHD4,BPTF,SMARCAD1,HELB,CHD8,BRIP1,CHD3,SMARCAL1,EP400,SRCAP,NAV2,WRNIP1,TOP2A
GO:MF	transferase activity, transferring phosphorus-containing groups	GO:0016772	FALSE	2.74322e-07	6.56174	1176	655	79	20246	BRD2,GYS1,STK10,HSP90AB1,DCK,MAP2K2,PI4KB,POLR2A,TJP2,SMG1,ITPKB,RAF1,IRS2,TAOK1,DAXX,EEF2K,SH3KBP1,AKT1,RIOK1,APC,CTU2,GIT2,NRBP1,STK11,CCNH,MAPK14,WNK1,SRPK1,SPRY4,ABL2,TUT1,PAPOLG,HASPIN,HEXIM2,CDKN1A,CCNL2,MAP3K7,PKN2,CIT,SH3BP5L,KSR1,PI4KA,DDX21,PEAK1,NRBP2,BRD4,LATS1,PPIP5K2,BRAF,SNRK,CDK2,PCYT1A,SRPK2,SH3BP5,NEK4,BCL10,NEK1,TTBK2,KIDINS220,PALLD,MAST2,ULK1,DCAF1,PRPSAP1,BCR,CDK17,CCNE2,STK…
GO:MF	protein serine kinase activity	GO:0106310	FALSE	3.32935e-07	6.47764	360	655	37	20246	STK10,MAP2K2,SMG1,RAF1,TAOK1,AKT1,RIOK1,STK11,MAPK14,WNK1,SRPK1,HASPIN,MAP3K7,PKN2,CIT,KSR1,LATS1,BRAF,SNRK,CDK2,SRPK2,NEK4,NEK1,TTBK2,MAST2,ULK1,DCAF1,BCR,CDK17,STK3,MARK2,RPS6KA3,CDK9,ROCK2,MAP3K3,CDK16,ATR
GO:MF	enzyme regulator activity	GO:0030234	FALSE	3.95846e-07	6.40247	1339	655	86	20246	EEF1B2,ACAP2,ASAP1,HSP90AB1,ARHGEF18,TBC1D10B,MAP2K2,ARHGAP12,PYGO2,PPP1R7,ECT2,MTSS2,GMIP,ARHGAP21,IRS2,NET1,ARFGEF1,TAOK1,DAXX,ARHGEF26,RAPGEF6,AKT1,APC,FGD3,TBC1D2,GIT2,STK11,CCNH,MYCBP2,WNK1,WDR4,SPRY4,RIC8B,STXBP5,SH3BP1,HEXIM2,AKAP13,TBC1D25,CDKN1A,CCNL2,RGS12,CIT,RALGAPA1,SH3BP5L,TBC1D4,DDX21,CASP8AP2,ARHGEF11,GAPVD1,ARHGEF17,CBX8,IQSEC1,RANBP2,BNIP2,GIT1,JUN,SH3BP5,ARHGAP27,BCL10,MON1A,HE…
GO:MF	RNA binding	GO:0003723	FALSE	6.25013e-07	6.20411	3091	655	158	20246	RPLP0,EIF5B,NFX1,NUCKS1,PRRC2A,DDX41,SETX,SRRM2,NAP1L4,USO1,ABCF1,HSP90AB1,RBM12B,CPEB4,BTF3,RBBP6,EDC3,LRRFIP1,AHNAK,NSRP1,GEMIN5,LRRC47,ZC3H13,EP300,BCLAF1,TPR,SMARCA4,SMG1,STIP1,SRRM1,C1ORF52,SFSWAP,LARP4,NOL8,MYH10,SCAF1,FLNA,RSL1D1,MAPT,SAMD4B,KDM2B,ANKHD1,PRRC2B,ANKRD17,PUS1,UTP3,CTU2,DHX57,DNM1,CCDC9,SCAF11,CSTF2T,POP1,EIF4B,ATXN2,TCF20,BAZ2A,KMT2C,SRPK1,ZNF106,NOP14,DHX34,THOC2,C9ORF78,TR…
GO:MF	nucleic acid conformation isomerase activity	GO:0120545	FALSE	6.4778e-07	6.18857	169	655	24	20246	MCM3,MCM2,DDX41,SETX,ATRX,ERCC6L,CHD7,SMARCA4,RECQL5,CHD4,DHX57,DHX34,SMARCAD1,DDX21,HELB,CHD8,BRIP1,CHD3,SMARCAL1,EP400,SRCAP,NAV2,WRNIP1,TOP2A
GO:MF	phosphotransferase activity, alcohol group as acceptor	GO:0016773	FALSE	8.29091e-07	6.0814	906	655	65	20246	BRD2,STK10,HSP90AB1,DCK,MAP2K2,PI4KB,SMG1,ITPKB,RAF1,TAOK1,DAXX,EEF2K,AKT1,RIOK1,APC,NRBP1,STK11,CCNH,MAPK14,WNK1,SRPK1,SPRY4,ABL2,HASPIN,HEXIM2,CDKN1A,CCNL2,MAP3K7,PKN2,CIT,SH3BP5L,KSR1,PI4KA,PEAK1,NRBP2,BRD4,LATS1,BRAF,SNRK,CDK2,SRPK2,SH3BP5,NEK4,NEK1,TTBK2,KIDINS220,PALLD,MAST2,ULK1,DCAF1,BCR,CDK17,CCNE2,STK3,MARK2,RPS6KA3,RICTOR,CDK9,ROCK2,MAP3K3,SPRED2,UCK1,NADK,CDK16,ATR
GO:MF	protein kinase activity	GO:0004672	FALSE	9.373e-07	6.02812	786	655	59	20246	BRD2,STK10,HSP90AB1,MAP2K2,SMG1,RAF1,TAOK1,DAXX,EEF2K,AKT1,RIOK1,APC,NRBP1,STK11,CCNH,MAPK14,WNK1,SRPK1,SPRY4,ABL2,HASPIN,HEXIM2,CDKN1A,CCNL2,MAP3K7,PKN2,CIT,SH3BP5L,KSR1,PEAK1,NRBP2,BRD4,LATS1,BRAF,SNRK,CDK2,SRPK2,SH3BP5,NEK4,NEK1,TTBK2,KIDINS220,PALLD,MAST2,ULK1,DCAF1,BCR,CDK17,CCNE2,STK3,MARK2,RPS6KA3,RICTOR,CDK9,ROCK2,MAP3K3,SPRED2,CDK16,ATR
GO:MF	enzyme activator activity	GO:0008047	FALSE	9.78806e-07	6.0093	610	655	50	20246	ACAP2,ASAP1,TBC1D10B,MAP2K2,ARHGAP12,ECT2,MTSS2,GMIP,ARHGAP21,TAOK1,DAXX,TBC1D2,GIT2,STK11,WNK1,WDR4,STXBP5,SH3BP1,TBC1D25,CDKN1A,RGS12,RALGAPA1,TBC1D4,CASP8AP2,ARHGEF11,GAPVD1,CBX8,RANBP2,BNIP2,GIT1,JUN,ARHGAP27,BCL10,ANKRD27,ERCC5,BCR,WDR48,SUZ12,AGFG1,RANBP3,STK3,MARK2,RICTOR,FAM13A,GTF2F1,ROCK2,SRGAP2,DCP1A,WRNIP1,RIN1
GO:MF	helicase activity	GO:0004386	FALSE	9.9485e-07	6.00224	159	655	23	20246	MCM3,MCM2,DDX41,SETX,ATRX,ERCC6L,CHD7,SMARCA4,RECQL5,CHD4,DHX57,DHX34,SMARCAD1,DDX21,HELB,CHD8,BRIP1,CHD3,SMARCAL1,EP400,SRCAP,NAV2,WRNIP1
GO:MF	nuclear receptor binding	GO:0016922	FALSE	1.98737e-06	5.70172	138	655	21	20246	TACC2,NCOA3,ZNHIT3,EP300,NCOR2,JMJD1C,TMF1,SMARCA4,NCOA2,PAGR1,HMGN3,DAXX,TRIP12,BAZ2A,STRN,TCF7L2,ZBTB7A,LATS1,DCAF1,HMGA1,MED13
GO:MF	anion binding	GO:0043168	FALSE	2.14448e-06	5.66868	2685	655	140	20246	EEF1B2,CTPS2,MCM3,EIF5B,SLC9A1,MCM2,DDX41,ASAP1,SETX,KIF1B,ABCF1,STK10,ATRX,HSP90AB1,DCK,ARHGEF18,ERCC6L,MAP2K2,RABL6,PI4KB,CHD7,SMARCA4,SMG1,MORC2,MICALL1,MYH10,RECQL5,ECT2,ITPKB,BAG3,MTSS2,RAF1,NET1,ARFGEF1,TAOK1,ARHGEF26,CHD4,EEF2K,RAPGEF6,PEX1,AKT1,RIOK1,ACTR8,FGD3,DHX57,DNM1,NRBP1,UBE2E3,STK11,MYCBP2,MAPK14,WNK1,SRPK1,SEPTIN2,FLII,DHX34,SMARCAD1,ABL2,TUT1,UBA1,RIC8B,PAPOLG,HASPIN,AKAP13,HSPH…
GO:MF	basal transcription machinery binding	GO:0001098	FALSE	2.85682e-06	5.54412	60	655	14	20246	NCOA3,SCAF1,POLR2M,RECQL5,WAC,RPRD2,PCIF1,SCAF8,BRD4,PCF11,SCAF4,ERCC5,GTF2F1,ZNF326
GO:MF	basal RNA polymerase II transcription machinery binding	GO:0001099	FALSE	2.85682e-06	5.54412	60	655	14	20246	NCOA3,SCAF1,POLR2M,RECQL5,WAC,RPRD2,PCIF1,SCAF8,BRD4,PCF11,SCAF4,ERCC5,GTF2F1,ZNF326
GO:MF	adenyl nucleotide binding	GO:0030554	FALSE	3.06221e-06	5.51396	1651	655	97	20246	CTPS2,MCM3,MCM2,DDX41,SETX,KIF1B,ABCF1,STK10,ATRX,HSP90AB1,DCK,ERCC6L,MAP2K2,PI4KB,CHD7,SMARCA4,SMG1,MORC2,MYH10,RECQL5,ITPKB,BAG3,RAF1,TAOK1,CHD4,EEF2K,PEX1,AKT1,RIOK1,ACTR8,DHX57,NRBP1,UBE2E3,STK11,MAPK14,WNK1,SRPK1,DHX34,SMARCAD1,ABL2,TUT1,UBA1,PAPOLG,HASPIN,HSPH1,MAP3K7,PKN2,CIT,KSR1,PI4KA,DDX21,PEAK1,ACSS2,NRBP2,NAV3,MKI67,LATS1,HELB,PPIP5K2,CHD8,BRAF,SNRK,CDK2,SRPK2,UBE2O,BRIP1,NEK4,NEK1,TT…
GO:MF	GTPase activator activity	GO:0005096	FALSE	3.59935e-06	5.44378	275	655	30	20246	ACAP2,ASAP1,TBC1D10B,ARHGAP12,ECT2,MTSS2,GMIP,ARHGAP21,TBC1D2,GIT2,STXBP5,SH3BP1,TBC1D25,RGS12,RALGAPA1,TBC1D4,ARHGEF11,GAPVD1,RANBP2,BNIP2,GIT1,JUN,ARHGAP27,ANKRD27,BCR,AGFG1,RANBP3,FAM13A,SRGAP2,RIN1
GO:MF	modification-dependent protein binding	GO:0140030	FALSE	3.71803e-06	5.42969	170	655	23	20246	BRD2,OTUD7B,BAG6,ATRX,EP300,L3MBTL3,TP53BP1,HDGFL2,BPTF,ZMYND8,LRWD1,BAZ2A,BRD4,ABRAXAS2,CBX8,CHD8,L3MBTL2,ZZZ3,PHF2,ABRAXAS1,SUZ12,ZBTB1,RRP8
GO:MF	heterocyclic compound binding	GO:1901363	FALSE	3.84266e-06	5.41537	2558	655	134	20246	EEF1B2,CTPS2,MCM3,EIF5B,ZBTB21,MCM2,DDX41,SETX,KIF1B,ABCF1,STK10,ATRX,HSP90AB1,DCK,ARHGEF18,ERCC6L,MAP2K2,RABL6,PI4KB,CHD7,SMARCA4,SMG1,MORC2,MYH10,RECQL5,ECT2,ITPKB,BAG3,RAF1,NET1,ARFGEF1,TAOK1,ARHGEF26,CHD4,EEF2K,RAPGEF6,PEX1,AKT1,RIOK1,ACTR8,FGD3,DHX57,DNM1,NRBP1,UBE2E3,STK11,MYCBP2,MAPK14,LRWD1,WNK1,SRPK1,SEPTIN2,DHX34,SMARCAD1,ABL2,TUT1,UBA1,RIC8B,PAPOLG,HASPIN,AKAP13,HSPH1,MAP3K7,PKN2,CIT,S…
GO:MF	transcription corepressor activity	GO:0003714	FALSE	4.29028e-06	5.36751	200	655	25	20246	RERE,TLE3,NCOR2,SMARCA4,MIER1,YAP1,DAXX,RCOR1,CHD4,ARK2N,ZMYND8,HDAC1,NIPBL,NAB2,IRF2BP1,TLE4,ATN1,RB1,CIR1,IRF2BP2,MTA1,SPEN,MTA2,MIDEAS,PIAS1
GO:MF	small GTPase binding	GO:0031267	FALSE	8.23047e-06	5.08458	285	655	30	20246	ABI2,RAB11FIP5,MICALL1,WDR44,ECT2,MTSS2,FLNA,RAF1,RAPGEF6,FGD3,FMNL2,GIT2,MYCBP2,RAB11FIP1,AKAP13,PKN2,RAB34,GAPVD1,RANBP2,CDC42EP4,GOLGA4,GIT1,ANKRD27,ULK1,CDC42EP3,RANBP3,ERC1,ROCK2,SRGAP2,RIN1
GO:MF	mRNA binding	GO:0003729	FALSE	9.26254e-06	5.03327	389	655	36	20246	DDX41,SRRM2,CPEB4,EDC3,NSRP1,GEMIN5,BCLAF1,TPR,LARP4,MYH10,RSL1D1,SAMD4B,CSTF2T,ATXN2,THOC2,TRA2B,YTHDC1,TUT1,LARP1,HNRNPA3,EIF4G3,CASC3,NELFE,DDX21,SCAF8,RBM15B,SF3B1,CARHSP1,PCF11,MYC,SPEN,FXR2,LARP6,RBM15,DCP1A,DENR
GO:MF	ATP-dependent chromatin remodeler activity	GO:0140658	FALSE	1.10309e-05	4.95739	38	655	11	20246	ATRX,ERCC6L,CHD7,SMARCA4,CHD4,SMARCAD1,CHD8,CHD3,SMARCAL1,EP400,SRCAP
GO:MF	histone modifying activity	GO:0140993	FALSE	1.28077e-05	4.89253	196	655	24	20246	KDM5C,NCOA3,EP300,JMJD1C,PYGO2,KMT2D,KDM2B,SETD2,KDM4B,KMT2C,HDAC1,HASPIN,MAP3K7,METTL22,CDK2,DOT1L,SETD1A,KMT2B,PRMT6,DCAF1,PHF2,EHMT2,SRCAP,ATR
GO:MF	GTPase activity	GO:0003924	FALSE	2.36536e-05	4.6261	796	655	56	20246	EEF1B2,EIF5B,ACAP2,ASAP1,ARHGEF18,TBC1D10B,RABL6,ARHGAP12,ECT2,MTSS2,GMIP,ARHGAP21,NET1,ARFGEF1,ARHGEF26,RAPGEF6,FGD3,TBC1D2,DNM1,GIT2,MYCBP2,SEPTIN2,RIC8B,STXBP5,SH3BP1,AKAP13,TBC1D25,RGS12,RALGAPA1,SH3BP5L,TBC1D4,RAB34,ARHGEF11,GAPVD1,ARHGEF17,IQSEC1,RANBP2,BNIP2,GIT1,JUN,SH3BP5,ARHGAP27,MON1A,HERC1,DENND4A,ANKRD27,BCR,AGFG1,RANBP3,FAM13A,PSD4,SEPTIN4,SRGAP2,RALGPS2,RIN1,RAB12
GO:MF	carbohydrate derivative binding	GO:0097367	FALSE	2.50345e-05	4.60146	2536	655	130	20246	EEF1B2,CTPS2,MCM3,EIF5B,MCM2,DDX41,SETX,KIF1B,ABCF1,STK10,ATRX,HSP90AB1,DCK,ARHGEF18,ERCC6L,MAP2K2,RABL6,PI4KB,CHD7,SMARCA4,GFPT1,SMG1,MORC2,MYH10,RECQL5,ECT2,ITPKB,BAG3,RAF1,NET1,ARFGEF1,TAOK1,ARHGEF26,CHD4,EEF2K,RAPGEF6,PEX1,AKT1,RIOK1,ACTR8,FGD3,DHX57,DNM1,NRBP1,UBE2E3,STK11,MYCBP2,MAPK14,WNK1,SRPK1,SEPTIN2,DHX34,SMARCAD1,ABL2,TUT1,UBA1,RIC8B,PAPOLG,HASPIN,AKAP13,HSPH1,MAP3K7,PKN2,CIT,SH3BP5L,…
GO:MF	GTPase binding	GO:0051020	FALSE	2.6376e-05	4.57879	317	655	31	20246	ABI2,RAB11FIP5,MICALL1,WDR44,ECT2,MTSS2,FLNA,RAF1,RAPGEF6,FGD3,FMNL2,GIT2,MYCBP2,RAB11FIP1,AKAP13,PKN2,RAB34,GAPVD1,RANBP2,CDC42EP4,GOLGA4,GIT1,ANKRD27,ULK1,CDC42EP3,FNBP1L,RANBP3,ERC1,ROCK2,SRGAP2,RIN1
GO:MF	cadherin binding	GO:0045296	FALSE	2.78441e-05	4.55527	335	655	32	20246	TNKS1BP1,ASAP1,USO1,HSP90AB1,LRRFIP1,LASP1,AHNAK,BAIAP2L1,TJP2,MICALL1,BAG3,FLNA,RSL1D1,FMNL2,TBC1D2,DBN1,SEPTIN2,LARP1,UNC45A,PKN2,ZC3H15,PI4KA,GAPVD1,ARGLU1,GIPC1,GIGYF2,FNBP1L,USP8,MARK2,ERC1,NUMB,MYH9
GO:MF	transcription coactivator activity	GO:0003713	FALSE	3.24983e-05	4.48814	253	655	27	20246	NUCKS1,SMARCC2,RERE,NCOA3,EP300,SMARCA4,SMARCC1,NCOA2,YAP1,KMT2D,DAXX,WWC1,KMT2C,BCL9,JMY,ACSS2,BRD4,ATN1,LPIN1,DOT1L,BCL10,PHF2,MTA1,HMGA1,MTA2,SRCAP,MED13
GO:MF	methylation-dependent protein binding	GO:0140034	FALSE	4.94488e-05	4.30584	74	655	14	20246	ATRX,L3MBTL3,TP53BP1,HDGFL2,BPTF,ZMYND8,LRWD1,CBX8,CHD8,L3MBTL2,ZZZ3,PHF2,SUZ12,RRP8
GO:MF	guanyl-nucleotide exchange factor activity	GO:0005085	FALSE	0.000106445	3.97288	235	655	25	20246	EEF1B2,ARHGEF18,ECT2,NET1,ARFGEF1,ARHGEF26,RAPGEF6,FGD3,MYCBP2,RIC8B,AKAP13,SH3BP5L,ARHGEF11,GAPVD1,ARHGEF17,IQSEC1,SH3BP5,MON1A,HERC1,DENND4A,ANKRD27,BCR,PSD4,RALGPS2,RIN1
GO:MF	RNA polymerase II C-terminal domain binding	GO:0099122	FALSE	0.000114496	3.94121	10	655	6	20246	SCAF1,RPRD2,PCIF1,SCAF8,BRD4,SCAF4
GO:MF	macromolecular conformation isomerase activity	GO:0120543	FALSE	0.000152791	3.8159	290	655	28	20246	MCM3,MCM2,DDX41,SETX,KIF1B,ATRX,ERCC6L,CHD7,SMARCA4,MYH10,RECQL5,CHD4,DHX57,DHX34,SMARCAD1,DDX21,HELB,CHD8,BRIP1,KIF23,CHD3,SMARCAL1,EP400,SRCAP,NAV2,WRNIP1,TOP2A,MYH9
GO:MF	transferase activity	GO:0016740	FALSE	0.000160114	3.79557	2594	655	129	20246	UBE4B,NFX1,KDM5C,BRD2,GYS1,STK10,UBR4,HSP90AB1,NCOA3,DCK,RBBP6,MAP2K2,PI4KB,EP300,POLR2A,TJP2,GFPT1,SMG1,WWP2,PYGO2,ITPKB,KMT2D,RAF1,DTL,IRS2,TAOK1,DAXX,EEF2K,SH3KBP1,AKT1,RIOK1,TRIM2,APC,CTU2,NAA30,RNF8,GIT2,NRBP1,UBE2E3,STK11,ARK2N,CCNH,MYCBP2,MAPK14,SETD2,TRIP12,WNK1,KMT2C,SRPK1,WDR4,UFL1,MID1,SPRY4,ABL2,TUT1,PCIF1,PAPOLG,HASPIN,HEXIM2,CDKN1A,CCNL2,MAP3K7,UBR5,PKN2,CIT,SH3BP5L,ANKIB1,KSR1,IRF2…
GO:MF	catalytic activity, acting on DNA	GO:0140097	FALSE	0.000206054	3.68602	260	655	26	20246	MCM3,MCM2,SETX,ATRX,ERCC6L,CHD7,SMARCA4,RAD9A,RECQL5,CHD4,BPTF,SMARCAD1,NIPBL,HELB,CHD8,BRIP1,CHD3,SMARCAL1,ERCC5,HMGA1,UNG,EP400,SRCAP,NAV2,WRNIP1,TOP2A
GO:MF	methylated histone binding	GO:0035064	FALSE	0.000251568	3.59935	72	655	13	20246	ATRX,TP53BP1,HDGFL2,BPTF,ZMYND8,LRWD1,CBX8,CHD8,L3MBTL2,ZZZ3,PHF2,SUZ12,RRP8
GO:MF	tubulin binding	GO:0015631	FALSE	0.000327751	3.48446	392	655	33	20246	CLIP1,KIF1B,MAP1B,RAB11FIP5,TPR,MAPT,TAOK1,CLASP2,APC,DNM1,SETD2,CLASP1,REEP4,MID1,JMY,MTCL1,MAP4,SUN2,HSPH1,CAMSAP2,NAV3,ABRAXAS2,KNL1,GIT1,ADNP,TTBK2,KIF23,CAMSAP1,MAST2,MAP7D3,ABRAXAS1,MAP2,GAS2L1
GO:MF	microtubule binding	GO:0008017	FALSE	0.000907117	3.04234	281	655	26	20246	CLIP1,KIF1B,MAP1B,MAPT,CLASP2,APC,DNM1,CLASP1,REEP4,MID1,JMY,MTCL1,MAP4,SUN2,CAMSAP2,NAV3,ABRAXAS2,KNL1,TTBK2,KIF23,CAMSAP1,MAST2,MAP7D3,ABRAXAS1,MAP2,GAS2L1
GO:MF	histone deacetylase binding	GO:0042826	FALSE	0.00190207	2.72077	127	655	16	20246	HSP90AB1,NCOR2,RAD9A,MIER1,CHD4,HDAC1,NIPBL,PKN2,SATB2,AKAP8,CIR1,MEF2D,MTA1,MTA2,H1-5,SFPQ
GO:MF	protein-containing complex binding	GO:0044877	FALSE	0.00227043	2.64389	1314	655	73	20246	TNKS1BP1,SMARCC2,NAP1L4,BAG6,ABCF1,HSP90AB1,CPEB4,LASP1,MAP1B,GEMIN5,EP300,NCOR2,TPR,SMARCA4,MYH10,SMARCC1,BAG3,FLNA,MAPT,HMGN3,SCFD1,CHD4,PEX1,APC,FMNL2,MLLT6,CFL2,STK11,STRN,FLII,DHX34,HDAC1,JMY,IMPACT,ABL2,LARP1,NIPBL,CDKN1A,CAMSAP2,BRD4,AMER1,HELB,RANBP2,BRAF,LEMD3,ADAM17,HMGN1,SGTA,GIT1,CIR1,BCL10,CAMSAP1,ERCC5,ULK1,NEMF,EIF3K,MYC,SUPT6H,NAA15,UNG,RICTOR,MTA2,GTF2F1,WRAP53,UTRN,CLSPN,WASHC2A…
GO:MF	GDP binding	GO:0019003	FALSE	0.00414197	2.38279	324	655	27	20246	EEF1B2,ARHGEF18,ECT2,NET1,ARFGEF1,ARHGEF26,RAPGEF6,FGD3,DNM1,MYCBP2,RIC8B,AKAP13,SH3BP5L,ARHGEF11,GAPVD1,ARHGEF17,IQSEC1,SH3BP5,MON1A,HERC1,DENND4A,ANKRD27,BCR,PSD4,RALGPS2,RIN1,DYNC1LI1
GO:MF	ion binding	GO:0043167	FALSE	0.00461911	2.33544	6377	655	258	20246	EEF1B2,CTPS2,MCM3,EIF5B,NFX1,ZBTB21,KDM5C,SLC9A1,MCM2,DDX41,ACAP2,OTUD7B,CLIP1,ASAP1,SETX,KIF1B,ABCF1,RERE,STK10,UBR4,ATRX,HSP90AB1,CPEB4,ZMYM3,DCK,RBBP6,ARHGEF18,ERCC6L,LASP1,PLEKHF2,MAP2K2,RABL6,PI4KB,ZNHIT3,ZC3H13,SP100,EP300,POLR2A,JMJD1C,WDR59,L3MBTL3,CHD7,SMARCA4,SMG1,MORC2,PYGO2,USP20,MICALL1,MYH10,PGM3,RECQL5,ECT2,ITPKB,BAG3,MTSS2,KMT2D,RAF1,AEBP2,GMIP,PHRF1,KDM2B,NET1,PXN,LIMCH1,ARFGEF1,…
GO:MF	promoter-specific chromatin binding	GO:1990841	FALSE	0.00582139	2.23497	68	655	11	20246	CHD7,HDAC1,ZNF609,NIPBL,TCF7L2,FOSL1,ZC3H4,SUZ12,FOXO1,GTF2F1,EHMT2
GO:MF	protein kinase regulator activity	GO:0019887	FALSE	0.00654413	2.18415	240	655	22	20246	HSP90AB1,MAP2K2,TAOK1,DAXX,AKT1,APC,STK11,CCNH,WNK1,SPRY4,HEXIM2,CDKN1A,CCNL2,CIT,SH3BP5L,SH3BP5,KIDINS220,CCNE2,STK3,MARK2,RICTOR,SPRED2
GO:MF	isomerase activity	GO:0016853	FALSE	0.00701584	2.15392	452	655	33	20246	MCM3,PGAM1,MCM2,DDX41,SETX,KIF1B,ATRX,ERCC6L,CHD7,SMARCA4,MYH10,PGM3,RECQL5,CHD4,PUS1,FKBP15,DHX57,DHX34,SMARCAD1,DDX21,HELB,RANBP2,CHD8,BRIP1,KIF23,CHD3,SMARCAL1,EP400,SRCAP,NAV2,WRNIP1,TOP2A,MYH9
GO:MF	kinase regulator activity	GO:0019207	FALSE	0.00733372	2.13468	278	655	24	20246	HSP90AB1,MAP2K2,IRS2,TAOK1,DAXX,AKT1,APC,STK11,CCNH,WNK1,SPRY4,HEXIM2,CDKN1A,CCNL2,CIT,SH3BP5L,SH3BP5,BCL10,KIDINS220,CCNE2,STK3,MARK2,RICTOR,SPRED2
GO:MF	chromo shadow domain binding	GO:0070087	FALSE	0.00840228	2.0756	6	655	4	20246	ATRX,SP100,NIPBL,CHAF1A
GO:MF	catalytic activity, acting on a protein	GO:0140096	FALSE	0.0123491	1.90836	2849	655	130	20246	UBE4B,NFX1,KDM5C,BRD2,OTUD7B,STK10,UBR4,HSP90AB1,NCOA3,RBBP6,MAP2K2,EP300,JMJD1C,SMG1,WWP2,PYGO2,USP20,PPP1R7,MIER1,USP42,KMT2D,RAF1,DTL,USP15,KDM2B,TAOK1,DAXX,EEF2K,FKBP15,AKT1,RIOK1,TRIM2,OTUD5,APC,RNF8,NRBP1,UBE2E3,STK11,SSH2,ARK2N,CCNH,MYCBP2,MAPK14,SETD2,TRIP12,KDM4B,WNK1,KMT2C,PTPN14,SRPK1,UFL1,USP9X,HDAC1,SPRY4,PTPN21,ABL2,UBA1,USP34,HASPIN,HEXIM2,CDKN1A,CCNL2,MAP3K7,UBR5,PKN2,CIT,SH3BP5L,…
GO:MF	small molecule binding	GO:0036094	FALSE	0.0128577	1.89084	6577	655	262	20246	EEF1B2,GRAMD1A,CTPS2,MCM3,EIF5B,NFX1,ZBTB21,KDM5C,SLC9A1,MCM2,DDX41,ACAP2,OTUD7B,CLIP1,GYS1,ASAP1,SETX,KIF1B,ABCF1,RERE,STK10,UBR4,ATRX,HSP90AB1,CPEB4,ZMYM3,DCK,RBBP6,ARHGEF18,ERCC6L,LASP1,PLEKHF2,MAP2K2,RABL6,PI4KB,ZNHIT3,ZC3H13,SP100,EP300,POLR2A,JMJD1C,WDR59,L3MBTL3,CHD7,SMARCA4,SMG1,MORC2,PYGO2,USP20,MICALL1,MYH10,PGM3,RECQL5,ECT2,ITPKB,BAG3,MTSS2,KMT2D,RAF1,AEBP2,GMIP,PHRF1,KDM2B,NET1,PXN,LI…
GO:MF	transcription coregulator binding	GO:0001221	FALSE	0.01529	1.81559	118	655	14	20246	EP300,SMARCA4,CHD4,HDAC1,MAP3K7,CIT,ZBTB7A,FOXO3,USP11,MYC,SUZ12,HMGA1,CDK9,EHMT2
GO:MF	catalytic activity, acting on a nucleic acid	GO:0140640	FALSE	0.017812	1.74929	645	655	41	20246	MCM3,MCM2,DDX41,SETX,ATRX,ERCC6L,LRRC47,POLR2A,CHD7,SMARCA4,RAD9A,RECQL5,CHD4,PUS1,DHX57,BPTF,POP1,DHX34,SMARCAD1,TUT1,PCIF1,NIPBL,DTD1,DDX21,TRMT44,TRMT1,HELB,CHD8,BRIP1,CHD3,DIS3L2,SMARCAL1,ERCC5,HMGA1,UNG,EP400,EMG1,SRCAP,NAV2,WRNIP1,TOP2A
GO:MF	transcription regulator activity	GO:0140110	FALSE	0.0191335	1.71821	1954	655	95	20246	NFX1,NFIC,NUCKS1,ZBTB21,SMARCC2,RERE,NCOA3,LRRFIP1,TLE3,SP100,EP300,NCOR2,JMJD1C,BCLAF1,SMARCA4,POLR2M,SMARCC1,NCOA2,MIER1,YAP1,KMT2D,AEBP2,TP53BP1,KDM2B,ETV3,GTF2I,DAXX,RCOR1,CHD4,WWC1,ARK2N,ZMYND8,ERF,KMT2C,PTPN14,ZNF217,BCL9,HDAC1,JMY,YY1AP1,NIPBL,NAB2,FOXK1,IRF2BP1,ACSS2,TCF7L2,ZBTB7A,TLE4,RREB1,FOSL1,BRD4,TRPS1,SATB2,TFE3,ZNF639,ZNF592,ATN1,ISL2,LPIN1,ELF2,ZC3H8,RB1,DOT1L,FOXO3,ADNP,JUN,CIR1…
GO:MF	ATP-dependent activity	GO:0140657	FALSE	0.0197753	1.70388	626	655	40	20246	MCM3,MCM2,DDX41,SETX,KIF1B,ABCF1,ATRX,HSP90AB1,ERCC6L,CHD7,SMARCA4,MORC2,TOR1AIP1,MYH10,RECQL5,BAG3,CHD4,PEX1,DHX57,BPTF,DHX34,DNAJC1,SMARCAD1,UBA1,HSPH1,DDX21,ACSS2,NAV3,HELB,CHD8,BRIP1,KIF23,CHD3,SMARCAL1,EP400,SRCAP,NAV2,WRNIP1,TOP2A,MYH9
GO:MF	beta-catenin binding	GO:0008013	FALSE	0.0251769	1.599	108	655	13	20246	EP300,PXN,APC,BCL9,TCF7L2,AMER1,CHD8,FOXO3,ADNP,SETD1A,DLG5,FOXO1,NUMB
GO:MF	histone H3 methyltransferase activity	GO:0140938	TRUE	0.0278675	1.5549	42	655	8	20246	KMT2D,SETD2,KMT2C,DOT1L,SETD1A,KMT2B,PRMT6,EHMT2
GO:MF	histone H3K4 monomethyltransferase activity	GO:0140945	TRUE	0.0372241	1.42918	8	655	4	20246	KMT2D,KMT2C,SETD1A,KMT2B
GO:MF	14-3-3 protein binding	GO:0071889	FALSE	0.0400425	1.39748	33	655	7	20246	PI4KB,IRS2,AKT1,KSR1,FOXK1,SRPK2,NEK1
GO:MF	histone reader activity	GO:0140566	TRUE	0.0490276	1.30956	34	655	7	20246	TP53BP1,USP15,HDGFL2,BRD4,ZZZ3,PWP1,PHF14
GO:MF	cell adhesion molecule binding	GO:0050839	FALSE	0.049217	1.30788	564	655	36	20246	TNKS1BP1,ASAP1,USO1,HSP90AB1,LRRFIP1,LASP1,AHNAK,BAIAP2L1,TJP2,MICALL1,BAG3,FLNA,RSL1D1,FMNL2,TBC1D2,DBN1,SEPTIN2,LARP1,UNC45A,PKN2,ZC3H15,PI4KA,GAPVD1,ARGLU1,ADAM17,EMB,GIPC1,PALLD,GIGYF2,FNBP1L,USP8,MARK2,ERC1,UTRN,NUMB,MYH9
GO:MF	acetylation-dependent protein binding	GO:0140033	FALSE	0.0497932	1.30283	24	655	6	20246	BRD2,EP300,ZMYND8,BAZ2A,BRD4,ZZZ3
GO:BP	chromatin organization	GO:0006325	TRUE	7.71989e-32	31.1124	884	634	106	21026	NUCKS1,KDM5C,BRD2,MCM2,SMARCC2,NAP1L4,BAG6,RERE,ATRX,NCOA3,ERCC6L,IWS1,EP300,JMJD1C,LMNA,L3MBTL3,CHD7,TPR,SMARCA4,MORC2,SMARCC1,MIER1,KMT2D,AEBP2,TP53BP1,USP15,HMGN3,KDM2B,WAC,DAXX,RCOR1,CHD4,UTP3,ACTR8,HDGFL2,MLLT6,RNF8,BPTF,ZMYND8,RPA1,LRWD1,SETD2,TRIP12,KDM4B,BAZ2A,KMT2C,SRPK1,HDAC1,SMARCAD1,YTHDC1,INO80B,HASPIN,NIPBL,UBN1,MAP3K7,UBR5,DDX21,ZBTB7A,BRD4,TASOR2,MKI67,SATB2,RBM15B,CBX8,CHD8,L3MBT…
GO:BP	regulation of primary metabolic process	GO:0080090	TRUE	2.40083e-28	27.6196	5390	634	297	21026	TNKS1BP1,MCM3,EIF5B,NFX1,NFIC,NUCKS1,ZBTB21,KDM5C,BRD2,SLC9A1,MCM2,OTUD7B,SETX,SMARCC2,BAG6,ABCF1,RERE,UBR4,ATRX,HSP90AB1,RBM12B,CPEB4,NCOA3,RBBP6,LRRFIP1,TLE3,AHNAK,NSRP1,MAP2K2,IWS1,GEMIN5,ZNHIT3,SP100,EP300,NCOR2,JMJD1C,LMNA,L3MBTL3,TMF1,BCLAF1,CHD7,TPR,SMARCA4,SMG1,WWP2,MORC2,SRRM1,SFSWAP,LARP4,SMARCC1,INTS3,NCOA2,RECQL5,MIER1,ECT2,ITPKB,YAP1,KMT2D,FLNA,RAF1,AEBP2,DTL,TP53BP1,MAPT,PAGR1,SAMD4…
GO:BP	regulation of nucleobase-containing compound metabolic process	GO:0019219	FALSE	3.71607e-24	23.4299	3990	634	235	21026	TNKS1BP1,MCM3,NFX1,NFIC,NUCKS1,ZBTB21,KDM5C,BRD2,SLC9A1,MCM2,OTUD7B,SETX,SMARCC2,RERE,ATRX,NCOA3,RBBP6,LRRFIP1,TLE3,NSRP1,MAP2K2,IWS1,ZNHIT3,SP100,EP300,NCOR2,JMJD1C,LMNA,L3MBTL3,TMF1,BCLAF1,CHD7,TPR,SMARCA4,SMG1,WWP2,MORC2,SRRM1,SFSWAP,SMARCC1,INTS3,NCOA2,RECQL5,MIER1,YAP1,KMT2D,FLNA,RAF1,AEBP2,TP53BP1,PAGR1,SAMD4B,DCAF6,KDM2B,ETV3,TIMELESS,ZNF318,GTF2I,WAC,DAXX,RCOR1,CHD4,ANKRD17,AKT1,RIOK1,WWC…
GO:BP	chromatin remodeling	GO:0006338	FALSE	1.9379e-23	22.7127	725	634	84	21026	KDM5C,BRD2,MCM2,SMARCC2,NAP1L4,RERE,ATRX,NCOA3,ERCC6L,IWS1,EP300,JMJD1C,LMNA,CHD7,TPR,SMARCA4,MORC2,SMARCC1,MIER1,KMT2D,USP15,KDM2B,WAC,DAXX,CHD4,ACTR8,HDGFL2,RNF8,BPTF,SETD2,TRIP12,KDM4B,BAZ2A,KMT2C,HDAC1,SMARCAD1,YTHDC1,INO80B,HASPIN,NIPBL,UBN1,MAP3K7,UBR5,DDX21,ZBTB7A,BRD4,TASOR2,SATB2,RBM15B,CHD8,METTL22,SF3B1,ANP32B,CDK2,RB1,SRPK2,BCL7C,DOT1L,CHAF1A,SETD1A,KMT2B,CHD3,SMARCAL1,PRMT6,DCAF1,PHF…
GO:BP	DNA damage response	GO:0006974	FALSE	2.91979e-22	21.5346	908	634	93	21026	TNKS1BP1,MCM3,NUCKS1,MCM2,SETX,SMARCC2,BAG6,ATRX,RBBP6,SP100,EP300,WDHD1,BCLAF1,SMARCA4,SMG1,RAD9A,MORC2,SMARCC1,INTS3,RECQL5,YAP1,DTL,TP53BP1,MAPT,PAGR1,TIMELESS,WAC,TAOK1,CHD4,APC,ACTR8,HDGFL2,PAXX,RNF8,STK11,ZMYND8,RPA1,MAPK14,TFIP11,SETD2,TRIP12,WDR4,UFL1,USP9X,SMARCAD1,JMY,INO80B,UBA1,NIPBL,CDKN1A,UBR5,ZBTB7A,BRD4,TICRR,PALB2,CASP2,HELB,CBX8,CDK2,HMGN1,DCUN1D5,BCL7C,DOT1L,FOXO3,CHAF1A,BRIP1,…
GO:BP	regulation of RNA metabolic process	GO:0051252	FALSE	3.58799e-21	20.4451	3687	634	216	21026	TNKS1BP1,NFX1,NFIC,NUCKS1,ZBTB21,KDM5C,BRD2,SLC9A1,OTUD7B,SETX,SMARCC2,RERE,ATRX,NCOA3,LRRFIP1,TLE3,NSRP1,MAP2K2,IWS1,ZNHIT3,SP100,EP300,NCOR2,JMJD1C,L3MBTL3,TMF1,BCLAF1,CHD7,TPR,SMARCA4,WWP2,MORC2,SRRM1,SFSWAP,SMARCC1,INTS3,NCOA2,RECQL5,MIER1,YAP1,KMT2D,FLNA,RAF1,AEBP2,TP53BP1,PAGR1,SAMD4B,DCAF6,KDM2B,ETV3,TIMELESS,ZNF318,GTF2I,WAC,DAXX,RCOR1,CHD4,AKT1,RIOK1,WWC1,ACTR8,MLLT6,INTS10,RNF8,BPTF,ARK…
GO:BP	regulation of cellular process	GO:0050794	FALSE	5.33115e-21	20.2732	11946	634	481	21026	NCAPG,UBE4B,TNKS1BP1,MCM3,EIF5B,AHCTF1,NFX1,NFIC,NUCKS1,ZBTB21,KDM5C,BRD2,SLC9A1,MCM2,OTUD7B,CLIP1,ASAP1,SETX,SMARCC2,USO1,BAG6,ABCF1,RERE,STK10,UBR4,ATRX,HSP90AB1,PDCL,RBM12B,CPEB4,NCOA3,BTF3,RBBP6,ARHGEF18,EDC3,LRRFIP1,TLE3,AHNAK,NSRP1,MAP2K2,ABI2,PI4KB,MAP1B,ANKS1A,IWS1,GEMIN5,ZNHIT3,BAIAP2L1,OSBP,SP100,EP300,RAB11FIP5,NCOR2,JMJD1C,WDR59,LMNA,L3MBTL3,TMF1,BCLAF1,CHD7,FRMD6,TPR,SMARCA4,GFPT1,SM…
GO:BP	biological regulation	GO:0065007	FALSE	5.90193e-21	20.229	12743	634	502	21026	NCAPG,UBE4B,TNKS1BP1,MCM3,EIF5B,AHCTF1,NFX1,NFIC,NUCKS1,ZBTB21,KDM5C,BRD2,SLC9A1,MCM2,OTUD7B,CLIP1,ASAP1,SETX,SMARCC2,KIF1B,USO1,BAG6,ABCF1,SYMPK,RERE,STK10,UBR4,ATRX,HSP90AB1,PDCL,RBM12B,CPEB4,NCOA3,ZMYM3,BTF3,RBBP6,ARHGEF18,EDC3,LRRFIP1,TBC1D10B,TLE3,AHNAK,NSRP1,MAP2K2,ABI2,PI4KB,MAP1B,ANKS1A,IWS1,GEMIN5,ZNHIT3,BAIAP2L1,ZC3H13,OSBP,SP100,EP300,RAB11FIP5,NCOR2,PEX19,JMJD1C,WDR59,TJP2,LMNA,L3MBTL…
GO:BP	cellular response to stress	GO:0033554	FALSE	2.72658e-20	19.5644	1830	634	136	21026	UBE4B,TNKS1BP1,MCM3,NUCKS1,SLC9A1,MCM2,SETX,SMARCC2,BAG6,UBR4,ATRX,HSP90AB1,CPEB4,RBBP6,MAP2K2,MAP1B,SP100,EP300,WDR59,WDHD1,LMNA,BCLAF1,TPR,SMARCA4,SMG1,RAD9A,MORC2,SMARCC1,INTS3,RECQL5,ECT2,BAG3,YAP1,FLNA,RSL1D1,DTL,TP53BP1,MAPT,PAGR1,USP15,NET1,PXN,TIMELESS,WAC,TAOK1,DAXX,CHD4,EEF2K,AKT1,APC,ACTR8,HDGFL2,PAXX,RNF8,STK11,ZMYND8,RPA1,MAPK14,TFIP11,SETD2,TRIP12,WNK1,WDR4,UFL1,MID1,USP9X,SMARCAD1,…
GO:BP	regulation of biological process	GO:0050789	FALSE	4.77038e-20	19.3214	12336	634	489	21026	NCAPG,UBE4B,TNKS1BP1,MCM3,EIF5B,AHCTF1,NFX1,NFIC,NUCKS1,ZBTB21,KDM5C,BRD2,SLC9A1,MCM2,OTUD7B,CLIP1,ASAP1,SETX,SMARCC2,KIF1B,USO1,BAG6,ABCF1,RERE,STK10,UBR4,ATRX,HSP90AB1,PDCL,RBM12B,CPEB4,NCOA3,ZMYM3,BTF3,RBBP6,ARHGEF18,EDC3,LRRFIP1,TLE3,AHNAK,NSRP1,MAP2K2,ABI2,PI4KB,MAP1B,ANKS1A,IWS1,GEMIN5,ZNHIT3,BAIAP2L1,ZC3H13,OSBP,SP100,EP300,RAB11FIP5,NCOR2,JMJD1C,WDR59,LMNA,L3MBTL3,TMF1,BCLAF1,CHD7,FRMD6,T…
GO:BP	regulation of macromolecule metabolic process	GO:0060255	FALSE	1.06139e-18	17.9741	6492	634	310	21026	TNKS1BP1,MCM3,EIF5B,NFX1,NFIC,NUCKS1,ZBTB21,KDM5C,BRD2,SLC9A1,MCM2,OTUD7B,SETX,SMARCC2,BAG6,ABCF1,RERE,ATRX,HSP90AB1,RBM12B,CPEB4,NCOA3,RBBP6,EDC3,LRRFIP1,TLE3,AHNAK,NSRP1,MAP2K2,IWS1,GEMIN5,ZNHIT3,SP100,EP300,NCOR2,JMJD1C,LMNA,L3MBTL3,TMF1,BCLAF1,CHD7,TPR,SMARCA4,GFPT1,SMG1,WWP2,MORC2,SRRM1,SFSWAP,LARP4,SMARCC1,INTS3,NCOA2,RECQL5,MIER1,ECT2,ITPKB,YAP1,KMT2D,FLNA,RAF1,AEBP2,DTL,TP53BP1,MAPT,PAGR1…
GO:BP	regulation of metabolic process	GO:0019222	FALSE	2.29829e-18	17.6386	7035	634	327	21026	TNKS1BP1,MCM3,EIF5B,NFX1,NFIC,NUCKS1,ZBTB21,KDM5C,BRD2,SLC9A1,MCM2,OTUD7B,SETX,SMARCC2,BAG6,ABCF1,RERE,UBR4,ATRX,HSP90AB1,RBM12B,CPEB4,NCOA3,RBBP6,EDC3,LRRFIP1,TLE3,AHNAK,NSRP1,MAP2K2,IWS1,GEMIN5,ZNHIT3,SP100,EP300,NCOR2,JMJD1C,LMNA,L3MBTL3,TMF1,BCLAF1,CHD7,TPR,SMARCA4,GFPT1,SMG1,WWP2,MORC2,SRRM1,SFSWAP,USP20,LARP4,SMARCC1,INTS3,NCOA2,RECQL5,MIER1,ECT2,ITPKB,BAG3,YAP1,KMT2D,FLNA,RAF1,AEBP2,DTL,TP…
GO:BP	organelle organization	GO:0006996	FALSE	2.89231e-18	17.5388	3594	634	205	21026	NCAPG,TNKS1BP1,RANBP10,RPLP0,TACC2,EIF5B,AHCTF1,SLC9A1,CLIP1,ASAP1,SMARCC2,USO1,BAG6,UBR4,ATRX,HSP90AB1,ZMYM3,ARHGEF18,EDC3,PLEKHF2,MAP2K2,ABI2,PI4KB,MAP1B,BAIAP2L1,OSBP,SP100,EP300,PEX19,LMNA,MAP7D1,TMF1,TPR,SMARCA4,SMG1,ARHGAP12,PYGO2,TOR1AIP1,LARP4,KLC1,MYH10,WDR44,POLR2M,SMARCC1,ECT2,BAG3,YAP1,FLNA,RAF1,ARHGAP21,MAPT,SCFD1,PXN,LIMCH1,ARFGEF1,CHMP7,TAOK1,EEF2K,SH3KBP1,CLASP2,PEX1,AKT1,APC,RETR…
GO:BP	negative regulation of cellular process	GO:0048523	FALSE	1.82704e-17	16.7383	5629	634	277	21026	TNKS1BP1,NFX1,NFIC,ZBTB21,KDM5C,SLC9A1,OTUD7B,SMARCC2,BAG6,RERE,UBR4,ATRX,HSP90AB1,CPEB4,BTF3,ARHGEF18,EDC3,LRRFIP1,TLE3,MAP1B,SP100,EP300,RAB11FIP5,NCOR2,WDR59,LMNA,L3MBTL3,TMF1,BCLAF1,CHD7,TPR,SMARCA4,SMG1,ARHGAP12,RAD9A,WWP2,MORC2,SFSWAP,USP20,WDR44,SMARCC1,INTS3,NCOA2,RECQL5,MIER1,ITPKB,BAG3,YAP1,KMT2D,FLNA,RAF1,AEBP2,DTL,TP53BP1,MAPT,USP15,SAMD4B,SCFD1,KDM2B,IRS2,ETV3,LIMCH1,ARFGEF1,TIMELESS…
GO:BP	DNA-templated transcription	GO:0006351	FALSE	2.08612e-17	16.6807	3549	634	201	21026	NFX1,NFIC,NUCKS1,ZBTB21,KDM5C,BRD2,SLC9A1,OTUD7B,SETX,SMARCC2,RERE,ATRX,NCOA3,LRRFIP1,TLE3,MAP2K2,IWS1,ZNHIT3,SP100,EP300,NCOR2,POLR2A,JMJD1C,L3MBTL3,TMF1,BCLAF1,CHD7,TPR,SMARCA4,WWP2,SCAF1,POLR2M,SMARCC1,INTS3,NCOA2,RECQL5,MIER1,YAP1,KMT2D,FLNA,RAF1,AEBP2,TP53BP1,PAGR1,USP15,DCAF6,KDM2B,ETV3,TIMELESS,ZNF318,GTF2I,WAC,DAXX,RCOR1,CHD4,AKT1,WWC1,ACTR8,MLLT6,INTS10,RNF8,BPTF,ARK2N,ZMYND8,ERF,CCNH,MA…
GO:BP	cell cycle	GO:0007049	FALSE	7.83695e-17	16.1059	1663	634	121	21026	NCAPG,MCM3,TACC2,AHCTF1,MCM2,CLIP1,SMARCC2,BAG6,ATRX,HSP90AB1,WDHD1,LMNA,TPR,SMARCA4,RAD9A,MYH10,SMARCC1,INTS3,RECQL5,ECT2,FLNA,DTL,TP53BP1,PAGR1,CHMP7,TIMELESS,ZNF318,WAC,TAOK1,CLASP2,ANKRD17,AKT1,APC,ACTR8,STK11,RPA1,AVEN,CCNH,MAPK14,SETD2,WNK1,CLASP1,SRPK1,UFL1,REEP4,SEPTIN2,TACC3,USP9X,C9ORF78,SMARCAD1,INO80B,MTCL1,YY1AP1,HASPIN,C2CD3,NIPBL,APBB2,MAP4,HEXIM2,SUN2,CDKN1A,CCNL2,MAP3K7,PKN2,CIT,…
GO:BP	negative regulation of biological process	GO:0048519	FALSE	9.07579e-17	16.0421	5834	634	282	21026	TNKS1BP1,NFX1,NFIC,ZBTB21,KDM5C,SLC9A1,OTUD7B,ASAP1,SMARCC2,BAG6,RERE,UBR4,ATRX,HSP90AB1,CPEB4,BTF3,ARHGEF18,EDC3,LRRFIP1,TLE3,MAP1B,SP100,EP300,RAB11FIP5,NCOR2,WDR59,LMNA,L3MBTL3,TMF1,BCLAF1,CHD7,TPR,SMARCA4,SMG1,ARHGAP12,RAD9A,WWP2,MORC2,SFSWAP,USP20,WDR44,SMARCC1,INTS3,NCOA2,RECQL5,MIER1,ITPKB,BAG3,YAP1,KMT2D,FLNA,RAF1,AEBP2,GMIP,DTL,TP53BP1,MAPT,USP15,SAMD4B,SCFD1,KDM2B,IRS2,ETV3,LIMCH1,ARFGE…
GO:BP	negative regulation of nucleobase-containing compound metabolic process	GO:0045934	FALSE	5.42668e-16	15.2655	1529	634	113	21026	NFX1,NFIC,ZBTB21,KDM5C,OTUD7B,SMARCC2,RERE,LRRFIP1,TLE3,SP100,EP300,NCOR2,L3MBTL3,BCLAF1,TPR,SMARCA4,WWP2,MORC2,SFSWAP,NCOA2,RECQL5,MIER1,YAP1,FLNA,AEBP2,TP53BP1,KDM2B,ETV3,TIMELESS,ZNF318,DAXX,RCOR1,CHD4,WWC1,RNF8,BPTF,ARK2N,ZMYND8,ERF,MAPK14,TFIP11,BAZ2A,ZNF217,DHX34,USP9X,HDAC1,IMPACT,LARP1,NIPBL,APBB2,NAB2,HEXIM2,CDKN1A,NELFE,FOXK1,IRF2BP1,DDX21,SCAF8,TCF7L2,ZBTB7A,TLE4,RREB1,DAP,TRPS1,SATB2,…
GO:BP	DNA repair	GO:0006281	FALSE	8.23166e-16	15.0845	621	634	66	21026	TNKS1BP1,MCM3,NUCKS1,MCM2,SETX,SMARCC2,ATRX,WDHD1,SMARCA4,SMG1,RAD9A,SMARCC1,INTS3,RECQL5,DTL,TP53BP1,PAGR1,TIMELESS,TAOK1,CHD4,ACTR8,HDGFL2,PAXX,RNF8,ZMYND8,RPA1,TFIP11,SETD2,TRIP12,UFL1,USP9X,SMARCAD1,JMY,INO80B,NIPBL,UBR5,ZBTB7A,TICRR,PALB2,HELB,CBX8,CDK2,HMGN1,BCL7C,DOT1L,CHAF1A,BRIP1,EMSY,SMARCAL1,PRMT6,ERCC5,WDR48,MTA1,ABRAXAS1,HMGA1,RIF1,UNG,EP400,ZBTB1,CDK9,WRAP53,CLSPN,BOD1L1,ATR,SFPQ,WR…
GO:BP	regulation of RNA biosynthetic process	GO:2001141	FALSE	8.41399e-16	15.075	3428	634	192	21026	NFX1,NFIC,NUCKS1,ZBTB21,KDM5C,BRD2,SLC9A1,OTUD7B,SETX,SMARCC2,RERE,ATRX,NCOA3,LRRFIP1,TLE3,MAP2K2,ZNHIT3,SP100,EP300,NCOR2,JMJD1C,L3MBTL3,TMF1,BCLAF1,CHD7,TPR,SMARCA4,WWP2,MORC2,SMARCC1,INTS3,NCOA2,RECQL5,MIER1,YAP1,KMT2D,FLNA,RAF1,AEBP2,TP53BP1,PAGR1,DCAF6,KDM2B,ETV3,TIMELESS,ZNF318,GTF2I,WAC,DAXX,RCOR1,CHD4,AKT1,WWC1,ACTR8,MLLT6,INTS10,RNF8,BPTF,ARK2N,ZMYND8,ERF,CCNH,MAPK14,SETD2,TCF20,BAZ2A,WN…
GO:BP	DNA metabolic process	GO:0006259	FALSE	8.84756e-16	15.0532	1005	634	87	21026	TNKS1BP1,MCM3,NFIC,NUCKS1,MCM2,SETX,SMARCC2,ATRX,HSP90AB1,RBBP6,SP100,WDHD1,LMNA,SMARCA4,SMG1,RAD9A,SMARCC1,INTS3,RECQL5,DTL,TP53BP1,PAGR1,TIMELESS,TAOK1,CHD4,ANKRD17,AKT1,ACTR8,HDGFL2,PAXX,RNF8,ZMYND8,RPA1,LRWD1,TFIP11,SETD2,TRIP12,UFL1,USP9X,SMARCAD1,JMY,INO80B,NIPBL,CDKN1A,UBR5,DTD1,TCF7L2,ZBTB7A,TICRR,PALB2,HELB,CBX8,LPIN1,CDK2,HMGN1,PCYT1A,BCL7C,DOT1L,CHAF1A,BRIP1,EMSY,SMARCAL1,PRMT6,ERCC5,D…
GO:BP	regulation of DNA-templated transcription	GO:0006355	FALSE	1.0528e-15	14.9777	3409	634	191	21026	NFX1,NFIC,NUCKS1,ZBTB21,KDM5C,BRD2,SLC9A1,OTUD7B,SETX,SMARCC2,RERE,ATRX,NCOA3,LRRFIP1,TLE3,MAP2K2,ZNHIT3,SP100,EP300,NCOR2,JMJD1C,L3MBTL3,TMF1,BCLAF1,CHD7,TPR,SMARCA4,WWP2,SMARCC1,INTS3,NCOA2,RECQL5,MIER1,YAP1,KMT2D,FLNA,RAF1,AEBP2,TP53BP1,PAGR1,DCAF6,KDM2B,ETV3,TIMELESS,ZNF318,GTF2I,WAC,DAXX,RCOR1,CHD4,AKT1,WWC1,ACTR8,MLLT6,INTS10,RNF8,BPTF,ARK2N,ZMYND8,ERF,CCNH,MAPK14,SETD2,TCF20,BAZ2A,WNK1,KMT…
GO:BP	negative regulation of RNA metabolic process	GO:0051253	FALSE	1.51883e-15	14.8185	1400	634	106	21026	NFX1,NFIC,ZBTB21,KDM5C,OTUD7B,SMARCC2,RERE,LRRFIP1,TLE3,SP100,EP300,NCOR2,L3MBTL3,BCLAF1,TPR,SMARCA4,WWP2,MORC2,SFSWAP,NCOA2,RECQL5,MIER1,YAP1,FLNA,AEBP2,KDM2B,ETV3,TIMELESS,ZNF318,DAXX,RCOR1,CHD4,WWC1,RNF8,BPTF,ARK2N,ZMYND8,ERF,MAPK14,BAZ2A,ZNF217,DHX34,USP9X,HDAC1,IMPACT,LARP1,NIPBL,APBB2,NAB2,HEXIM2,NELFE,FOXK1,IRF2BP1,DDX21,SCAF8,TCF7L2,ZBTB7A,TLE4,RREB1,DAP,TRPS1,SATB2,ZNF639,CBX8,CHD8,ATN1,…
GO:BP	negative regulation of RNA biosynthetic process	GO:1902679	FALSE	1.57495e-15	14.8027	1296	634	101	21026	NFX1,NFIC,ZBTB21,KDM5C,OTUD7B,SMARCC2,RERE,LRRFIP1,TLE3,SP100,EP300,NCOR2,L3MBTL3,BCLAF1,TPR,SMARCA4,WWP2,MORC2,NCOA2,RECQL5,MIER1,YAP1,FLNA,AEBP2,KDM2B,ETV3,TIMELESS,ZNF318,DAXX,RCOR1,CHD4,WWC1,RNF8,BPTF,ARK2N,ZMYND8,ERF,BAZ2A,ZNF217,USP9X,HDAC1,IMPACT,NIPBL,APBB2,NAB2,HEXIM2,NELFE,FOXK1,IRF2BP1,DDX21,SCAF8,TCF7L2,ZBTB7A,TLE4,RREB1,DAP,TRPS1,SATB2,ZNF639,CBX8,CHD8,ATN1,L3MBTL2,CDK2,ELF2,ZC3H8,RB…
GO:BP	negative regulation of DNA-templated transcription	GO:0045892	FALSE	2.03422e-15	14.6916	1280	634	100	21026	NFX1,NFIC,ZBTB21,KDM5C,OTUD7B,SMARCC2,RERE,LRRFIP1,TLE3,SP100,EP300,NCOR2,L3MBTL3,BCLAF1,TPR,SMARCA4,WWP2,NCOA2,RECQL5,MIER1,YAP1,FLNA,AEBP2,KDM2B,ETV3,TIMELESS,ZNF318,DAXX,RCOR1,CHD4,WWC1,RNF8,BPTF,ARK2N,ZMYND8,ERF,BAZ2A,ZNF217,USP9X,HDAC1,IMPACT,NIPBL,APBB2,NAB2,HEXIM2,NELFE,FOXK1,IRF2BP1,DDX21,SCAF8,TCF7L2,ZBTB7A,TLE4,RREB1,DAP,TRPS1,SATB2,ZNF639,CBX8,CHD8,ATN1,L3MBTL2,CDK2,ELF2,ZC3H8,RB1,FOXO…
GO:BP	positive regulation of nucleobase-containing compound metabolic process	GO:0045935	FALSE	3.01819e-15	14.5203	2036	634	134	21026	TNKS1BP1,NFIC,NUCKS1,SLC9A1,SETX,SMARCC2,RERE,ATRX,NCOA3,MAP2K2,SP100,EP300,TMF1,BCLAF1,CHD7,SMARCA4,WWP2,SMARCC1,NCOA2,YAP1,KMT2D,RAF1,TP53BP1,PAGR1,SAMD4B,DCAF6,TIMELESS,ZNF318,GTF2I,WAC,DAXX,CHD4,AKT1,RIOK1,WWC1,ACTR8,HDGFL2,MLLT6,RNF8,BPTF,ZMYND8,MAPK14,TCF20,WNK1,KMT2C,BCL9,HDAC1,TRA2B,JMY,INO80B,ZNF609,GPBP1L1,NIPBL,APBB2,CDKN1A,NELFE,FOXK1,DDX21,SCAF8,ACSS2,TCF7L2,RREB1,FOSL1,BRD4,ARHGEF11…
GO:BP	positive regulation of cellular process	GO:0048522	FALSE	3.68913e-15	14.4331	5920	634	280	21026	NCAPG,TNKS1BP1,NFIC,NUCKS1,BRD2,SLC9A1,CLIP1,ASAP1,SETX,SMARCC2,BAG6,ABCF1,RERE,UBR4,ATRX,HSP90AB1,PDCL,NCOA3,AHNAK,MAP2K2,ABI2,MAP1B,BAIAP2L1,OSBP,SP100,EP300,WDR59,LMNA,L3MBTL3,TMF1,BCLAF1,CHD7,FRMD6,TPR,SMARCA4,RAD9A,WWP2,C2CD2L,USP20,LARP4,MYH10,SMARCC1,NCOA2,MIER1,ECT2,ITPKB,BAG3,YAP1,KMT2D,FLNA,RAF1,DTL,TP53BP1,MAPT,PAGR1,USP15,SAMD4B,DCAF6,KDM2B,IRS2,NET1,PXN,LIMCH1,TIMELESS,ZNF318,GTF2I,W…
GO:BP	cell cycle process	GO:0022402	FALSE	6.22292e-15	14.206	1280	634	99	21026	NCAPG,MCM3,TACC2,AHCTF1,MCM2,SMARCC2,BAG6,ATRX,LMNA,TPR,SMARCA4,RAD9A,MYH10,SMARCC1,INTS3,RECQL5,ECT2,FLNA,DTL,TP53BP1,PAGR1,CHMP7,TIMELESS,WAC,TAOK1,CLASP2,ANKRD17,AKT1,APC,STK11,AVEN,CCNH,MAPK14,SETD2,WNK1,CLASP1,SRPK1,UFL1,REEP4,SEPTIN2,TACC3,USP9X,C9ORF78,SMARCAD1,MTCL1,HASPIN,C2CD3,NIPBL,APBB2,MAP4,SUN2,CDKN1A,CCNL2,PKN2,CIT,CHMP3,BRD4,ABRAXAS2,ZFYVE19,TICRR,MKI67,LATS1,KNL1,LPIN1,CDK2,ADAM1…
GO:BP	regulation of biosynthetic process	GO:0009889	FALSE	1.8497e-14	13.7329	5809	634	274	21026	TNKS1BP1,EIF5B,NFX1,NFIC,NUCKS1,ZBTB21,KDM5C,BRD2,SLC9A1,OTUD7B,SETX,SMARCC2,ABCF1,RERE,UBR4,ATRX,HSP90AB1,RBM12B,CPEB4,NCOA3,EDC3,LRRFIP1,TLE3,AHNAK,NSRP1,MAP2K2,GEMIN5,ZNHIT3,SP100,EP300,NCOR2,JMJD1C,LMNA,L3MBTL3,TMF1,BCLAF1,CHD7,TPR,SMARCA4,GFPT1,SMG1,WWP2,MORC2,SRRM1,SFSWAP,LARP4,SMARCC1,INTS3,NCOA2,RECQL5,MIER1,YAP1,KMT2D,FLNA,RAF1,AEBP2,TP53BP1,MAPT,PAGR1,SAMD4B,DCAF6,KDM2B,IRS2,ETV3,TIMELE…
GO:BP	regulation of macromolecule biosynthetic process	GO:0010556	FALSE	4.89363e-14	13.3104	5644	634	267	21026	TNKS1BP1,EIF5B,NFX1,NFIC,NUCKS1,ZBTB21,KDM5C,BRD2,SLC9A1,OTUD7B,SETX,SMARCC2,ABCF1,RERE,ATRX,RBM12B,CPEB4,NCOA3,EDC3,LRRFIP1,TLE3,AHNAK,NSRP1,MAP2K2,GEMIN5,ZNHIT3,SP100,EP300,NCOR2,JMJD1C,LMNA,L3MBTL3,TMF1,BCLAF1,CHD7,TPR,SMARCA4,GFPT1,SMG1,WWP2,MORC2,SRRM1,SFSWAP,LARP4,SMARCC1,INTS3,NCOA2,RECQL5,MIER1,YAP1,KMT2D,FLNA,RAF1,AEBP2,TP53BP1,MAPT,PAGR1,SAMD4B,DCAF6,KDM2B,IRS2,ETV3,TIMELESS,ZNF318,GTF2…
GO:BP	positive regulation of RNA metabolic process	GO:0051254	FALSE	7.07014e-14	13.1506	1835	634	122	21026	TNKS1BP1,NFIC,NUCKS1,SLC9A1,SETX,SMARCC2,RERE,ATRX,NCOA3,MAP2K2,SP100,EP300,TMF1,BCLAF1,CHD7,SMARCA4,WWP2,SMARCC1,NCOA2,YAP1,KMT2D,RAF1,TP53BP1,PAGR1,SAMD4B,DCAF6,ZNF318,GTF2I,WAC,DAXX,CHD4,AKT1,RIOK1,WWC1,ACTR8,MLLT6,BPTF,ZMYND8,MAPK14,TCF20,WNK1,KMT2C,BCL9,HDAC1,TRA2B,JMY,INO80B,ZNF609,GPBP1L1,NIPBL,APBB2,NELFE,FOXK1,DDX21,SCAF8,ACSS2,TCF7L2,RREB1,FOSL1,BRD4,ARHGEF11,SATB2,TFE3,ZNF639,TNRC6B,CH…
GO:BP	transcription by RNA polymerase II	GO:0006366	FALSE	1.14901e-13	12.9397	2711	634	158	21026	NFX1,NFIC,NUCKS1,ZBTB21,BRD2,SLC9A1,OTUD7B,SETX,SMARCC2,ATRX,NCOA3,LRRFIP1,IWS1,SP100,EP300,NCOR2,POLR2A,JMJD1C,TMF1,BCLAF1,CHD7,TPR,SMARCA4,WWP2,SCAF1,POLR2M,SMARCC1,INTS3,NCOA2,RECQL5,MIER1,YAP1,KMT2D,FLNA,RAF1,AEBP2,TP53BP1,PAGR1,USP15,DCAF6,KDM2B,ETV3,GTF2I,RCOR1,CHD4,AKT1,WWC1,MLLT6,INTS10,RNF8,BPTF,ZMYND8,ERF,CCNH,MAPK14,SETD2,TCF20,WNK1,KMT2C,ZNF217,USP9X,BCL9,HDAC1,JMY,IMPACT,ZNF609,NIPBL…
GO:BP	mitotic cell cycle process	GO:1903047	FALSE	1.86739e-13	12.7288	745	634	69	21026	NCAPG,MCM3,TACC2,MCM2,SMARCC2,TPR,SMARCA4,RAD9A,MYH10,SMARCC1,INTS3,RECQL5,ECT2,FLNA,DTL,CHMP7,WAC,TAOK1,CLASP2,ANKRD17,AKT1,APC,AVEN,CCNH,SETD2,WNK1,CLASP1,REEP4,TACC3,HASPIN,NIPBL,MAP4,SUN2,CDKN1A,CIT,CHMP3,BRD4,ABRAXAS2,ZFYVE19,TICRR,MKI67,LATS1,KNL1,LPIN1,CDK2,ADAM17,RB1,AKAP8,BCL7C,CENPC,KIF23,DIS3L2,NSFL1C,STAG1,GIGYF2,MYC,CCNE2,ABRAXAS1,USP8,CDT1,STIL,ROCK2,CLSPN,BORA,KANK2,CDC25C,ATR,PIAS…
GO:BP	positive regulation of macromolecule metabolic process	GO:0010604	FALSE	4.21293e-13	12.3754	3288	634	179	21026	TNKS1BP1,NFIC,NUCKS1,SLC9A1,SETX,SMARCC2,BAG6,ABCF1,RERE,ATRX,NCOA3,MAP2K2,SP100,EP300,LMNA,L3MBTL3,TMF1,BCLAF1,CHD7,SMARCA4,WWP2,LARP4,SMARCC1,NCOA2,ECT2,YAP1,KMT2D,RAF1,DTL,TP53BP1,PAGR1,SAMD4B,DCAF6,IRS2,LIMCH1,TIMELESS,ZNF318,GTF2I,WAC,TAOK1,DAXX,SASH1,CHD4,AKT1,RIOK1,WWC1,APC,ACTR8,HDGFL2,MLLT6,RNF8,BPTF,STK11,ZMYND8,MYCBP2,MAPK14,SETD2,TCF20,WNK1,KMT2C,UFL1,DHX34,BCL9,HDAC1,TRA2B,JMY,INO80B…
GO:BP	regulation of gene expression	GO:0010468	FALSE	5.00017e-13	12.301	5536	634	260	21026	TNKS1BP1,EIF5B,NFX1,NFIC,NUCKS1,ZBTB21,KDM5C,BRD2,SLC9A1,OTUD7B,SETX,SMARCC2,ABCF1,RERE,ATRX,RBM12B,CPEB4,NCOA3,EDC3,LRRFIP1,TLE3,AHNAK,NSRP1,MAP2K2,GEMIN5,ZNHIT3,SP100,EP300,NCOR2,JMJD1C,LMNA,L3MBTL3,TMF1,BCLAF1,CHD7,TPR,SMARCA4,GFPT1,SMG1,WWP2,MORC2,SRRM1,SFSWAP,LARP4,SMARCC1,INTS3,NCOA2,RECQL5,MIER1,YAP1,KMT2D,FLNA,RAF1,AEBP2,TP53BP1,MAPT,PAGR1,SAMD4B,DCAF6,KDM2B,ETV3,TIMELESS,ZNF318,GTF2I,WAC…
GO:BP	positive regulation of metabolic process	GO:0009893	FALSE	7.37118e-13	12.1325	3597	634	190	21026	TNKS1BP1,NFIC,NUCKS1,SLC9A1,SETX,SMARCC2,BAG6,ABCF1,RERE,UBR4,ATRX,HSP90AB1,NCOA3,MAP2K2,SP100,EP300,LMNA,L3MBTL3,TMF1,BCLAF1,CHD7,SMARCA4,WWP2,USP20,LARP4,SMARCC1,NCOA2,ECT2,BAG3,YAP1,KMT2D,RAF1,DTL,TP53BP1,MAPT,PAGR1,SAMD4B,DCAF6,IRS2,LIMCH1,TIMELESS,ZNF318,GTF2I,WAC,TAOK1,DAXX,SASH1,CHD4,AKT1,RIOK1,WWC1,APC,ACTR8,HDGFL2,MLLT6,RNF8,BPTF,STK11,ZMYND8,MYCBP2,MAPK14,SETD2,TCF20,WNK1,KMT2C,UFL1,DHX…
GO:BP	positive regulation of biological process	GO:0048518	FALSE	7.8432e-13	12.1055	6264	634	284	21026	NCAPG,TNKS1BP1,NFIC,NUCKS1,BRD2,SLC9A1,CLIP1,ASAP1,SETX,SMARCC2,BAG6,ABCF1,RERE,UBR4,ATRX,HSP90AB1,PDCL,NCOA3,AHNAK,MAP2K2,ABI2,MAP1B,BAIAP2L1,OSBP,SP100,EP300,WDR59,LMNA,L3MBTL3,TMF1,BCLAF1,CHD7,FRMD6,TPR,SMARCA4,RAD9A,WWP2,C2CD2L,USP20,LARP4,MYH10,SMARCC1,NCOA2,MIER1,ECT2,ITPKB,BAG3,YAP1,KMT2D,FLNA,RAF1,DTL,TP53BP1,MAPT,PAGR1,USP15,SAMD4B,DCAF6,KDM2B,IRS2,NET1,PXN,LIMCH1,ARFGEF1,TIMELESS,ZNF318…
GO:BP	regulation of organelle organization	GO:0033043	FALSE	3.0883e-12	11.5103	1148	634	87	21026	NCAPG,SLC9A1,CLIP1,ASAP1,SMARCC2,ATRX,ARHGEF18,MAP2K2,ABI2,MAP1B,BAIAP2L1,OSBP,EP300,LMNA,TPR,SMARCA4,SMG1,WDR44,SMARCC1,ECT2,YAP1,FLNA,MAPT,SCFD1,PXN,LIMCH1,ARFGEF1,CHMP7,TAOK1,CLASP2,AKT1,APC,ACTR8,CFL2,SSH2,ZMYND8,MYCBP2,CLASP1,MID1,FLII,TACC3,INO80B,ABL2,HASPIN,SH3BP1,MAP4,AKAP13,TBC1D25,CLEC16A,TBC1D4,CAMSAP2,CHMP3,NAV3,MKI67,LATS1,KNL1,CDC42EP4,BRAF,CDK2,RB1,C2CD5,BCL7C,GIT1,TTBK2,SSH3,CAMS…
GO:BP	positive regulation of DNA-templated transcription	GO:0045893	FALSE	3.12262e-12	11.5055	1697	634	112	21026	NFIC,NUCKS1,SLC9A1,SETX,SMARCC2,RERE,ATRX,NCOA3,MAP2K2,SP100,EP300,TMF1,BCLAF1,CHD7,SMARCA4,WWP2,SMARCC1,NCOA2,YAP1,KMT2D,RAF1,TP53BP1,PAGR1,DCAF6,ZNF318,GTF2I,WAC,DAXX,CHD4,AKT1,WWC1,ACTR8,MLLT6,BPTF,ZMYND8,MAPK14,TCF20,WNK1,KMT2C,BCL9,HDAC1,JMY,INO80B,ZNF609,GPBP1L1,NIPBL,APBB2,NELFE,FOXK1,DDX21,SCAF8,ACSS2,TCF7L2,RREB1,FOSL1,BRD4,ARHGEF11,SATB2,TFE3,ZNF639,CHD8,ATN1,ISL2,LPIN1,SF3B1,RRN3,CDK2,…
GO:BP	positive regulation of RNA biosynthetic process	GO:1902680	FALSE	3.39125e-12	11.4696	1699	634	112	21026	NFIC,NUCKS1,SLC9A1,SETX,SMARCC2,RERE,ATRX,NCOA3,MAP2K2,SP100,EP300,TMF1,BCLAF1,CHD7,SMARCA4,WWP2,SMARCC1,NCOA2,YAP1,KMT2D,RAF1,TP53BP1,PAGR1,DCAF6,ZNF318,GTF2I,WAC,DAXX,CHD4,AKT1,WWC1,ACTR8,MLLT6,BPTF,ZMYND8,MAPK14,TCF20,WNK1,KMT2C,BCL9,HDAC1,JMY,INO80B,ZNF609,GPBP1L1,NIPBL,APBB2,NELFE,FOXK1,DDX21,SCAF8,ACSS2,TCF7L2,RREB1,FOSL1,BRD4,ARHGEF11,SATB2,TFE3,ZNF639,CHD8,ATN1,ISL2,LPIN1,SF3B1,RRN3,CDK2,…
GO:BP	mitotic cell cycle	GO:0000278	FALSE	4.98171e-12	11.3026	892	634	74	21026	NCAPG,MCM3,TACC2,MCM2,CLIP1,SMARCC2,WDHD1,TPR,SMARCA4,RAD9A,MYH10,SMARCC1,INTS3,RECQL5,ECT2,FLNA,DTL,CHMP7,WAC,TAOK1,CLASP2,ANKRD17,AKT1,APC,AVEN,CCNH,SETD2,WNK1,CLASP1,REEP4,TACC3,HASPIN,NIPBL,MAP4,SUN2,CDKN1A,PKN2,CIT,CHMP3,SHB,BRD4,ABRAXAS2,ZFYVE19,TICRR,MKI67,LATS1,KNL1,LPIN1,CDK2,ADAM17,RB1,AKAP8,BCL7C,NEK4,CENPC,KIF23,DIS3L2,NSFL1C,STAG1,GIGYF2,MYC,CCNE2,ABRAXAS1,USP8,CDT1,STIL,ROCK2,CLSPN,…
GO:BP	negative regulation of transcription by RNA polymerase II	GO:0000122	FALSE	7.13117e-12	11.1468	938	634	76	21026	NFX1,NFIC,ZBTB21,OTUD7B,SMARCC2,LRRFIP1,SP100,EP300,NCOR2,TPR,SMARCA4,WWP2,NCOA2,MIER1,YAP1,AEBP2,KDM2B,ETV3,CHD4,WWC1,BPTF,ZMYND8,ERF,ZNF217,USP9X,HDAC1,IMPACT,NIPBL,APBB2,HEXIM2,NELFE,FOXK1,IRF2BP1,SCAF8,TCF7L2,ZBTB7A,TLE4,RREB1,TRPS1,SATB2,CBX8,CHD8,ATN1,CDK2,ZC3H8,RB1,FOXO3,JUN,CIR1,DNAJC17,ZEB1,CHD3,SCAF4,IRF2BP2,PRMT6,DCAF1,MYC,TSC22D4,MTA1,SUZ12,SPEN,IRF2BPL,RIF1,ZBTB1,FOXO1,MTA2,HIVEP1,MY…
GO:BP	regulation of cell cycle	GO:0051726	FALSE	9.85996e-12	11.0061	1087	634	83	21026	NCAPG,AHCTF1,SMARCC2,ATRX,HSP90AB1,TPR,SMARCA4,RAD9A,SMARCC1,INTS3,ECT2,DTL,TP53BP1,PAGR1,CHMP7,TIMELESS,WAC,TAOK1,ANKRD17,AKT1,APC,ACTR8,STK11,AVEN,CCNH,MAPK14,SETD2,WNK1,UFL1,TACC3,C9ORF78,INO80B,YY1AP1,HASPIN,APBB2,HEXIM2,CDKN1A,CCNL2,MAP3K7,PKN2,CIT,CHMP3,SHB,FOSL1,BRD4,ZFYVE19,TICRR,MKI67,LATS1,KNL1,CDK2,ADAM17,RB1,SRPK2,BCL7C,DOT1L,GIT1,JUN,BRIP1,KIF23,NSFL1C,GIPC1,ZZZ3,GIGYF2,BCR,CDK17,MYC…
GO:BP	negative regulation of metabolic process	GO:0009892	FALSE	1.16501e-11	10.9337	3375	634	178	21026	TNKS1BP1,NFX1,NFIC,ZBTB21,KDM5C,OTUD7B,SMARCC2,BAG6,RERE,UBR4,ATRX,HSP90AB1,CPEB4,EDC3,LRRFIP1,TLE3,SP100,EP300,NCOR2,LMNA,L3MBTL3,TMF1,BCLAF1,TPR,SMARCA4,SMG1,WWP2,MORC2,SFSWAP,SMARCC1,NCOA2,RECQL5,MIER1,YAP1,KMT2D,FLNA,AEBP2,TP53BP1,MAPT,SAMD4B,SCFD1,KDM2B,IRS2,ETV3,TIMELESS,ZNF318,WAC,DAXX,RCOR1,CHD4,AKT1,TRIM2,WWC1,OTUD5,APC,RNF8,BPTF,STK11,ARK2N,ZMYND8,ERF,MYCBP2,MAPK14,TFIP11,TRIP12,BAZ2A,W…
GO:BP	regulation of cell cycle process	GO:0010564	FALSE	1.86159e-11	10.7301	720	634	64	21026	NCAPG,AHCTF1,SMARCC2,ATRX,TPR,SMARCA4,RAD9A,SMARCC1,INTS3,ECT2,DTL,TP53BP1,PAGR1,CHMP7,TIMELESS,WAC,TAOK1,ANKRD17,AKT1,APC,AVEN,CCNH,MAPK14,SETD2,WNK1,UFL1,TACC3,C9ORF78,HASPIN,APBB2,CDKN1A,CCNL2,PKN2,CIT,CHMP3,BRD4,ZFYVE19,TICRR,MKI67,KNL1,CDK2,ADAM17,RB1,BCL7C,DOT1L,GIT1,BRIP1,KIF23,NSFL1C,GIPC1,GIGYF2,MYC,CCNE2,ABRAXAS1,CDT1,STIL,ROCK2,CLSPN,BORA,KANK2,CDC25C,ATR,DYNC1LI1,RRP8
GO:BP	intracellular signal transduction	GO:0035556	FALSE	6.97599e-11	10.1564	2965	634	160	21026	SLC9A1,OTUD7B,USO1,BAG6,ATRX,NCOA3,ARHGEF18,MAP2K2,ABI2,PI4KB,SP100,EP300,NCOR2,WDR59,TMF1,BCLAF1,FRMD6,TPR,SMARCA4,ARHGAP12,RAD9A,WWP2,USP20,POLR2M,INTS3,NCOA2,MIER1,ECT2,ITPKB,YAP1,KMT2D,FLNA,RAF1,GMIP,DTL,TP53BP1,ARHGAP21,MAPT,PAGR1,USP15,IRS2,NET1,ARFGEF1,TIMELESS,WAC,TAOK1,DAXX,SASH1,RAPGEF6,ANKRD17,AKT1,WWC1,OTUD5,APC,FGD3,RNF8,GIT2,STK11,MAPK14,SPAG9,WNK1,SRPK1,UFL1,MID1,USP9X,HDAC1,SPRY4,…
GO:BP	regulation of transcription by RNA polymerase II	GO:0006357	FALSE	1.41845e-10	9.84819	2578	634	144	21026	NFX1,NFIC,NUCKS1,ZBTB21,BRD2,SLC9A1,OTUD7B,SETX,SMARCC2,ATRX,NCOA3,LRRFIP1,SP100,EP300,NCOR2,JMJD1C,TMF1,BCLAF1,CHD7,TPR,SMARCA4,WWP2,SMARCC1,NCOA2,MIER1,YAP1,KMT2D,RAF1,AEBP2,TP53BP1,PAGR1,DCAF6,KDM2B,ETV3,GTF2I,RCOR1,CHD4,AKT1,WWC1,MLLT6,BPTF,ZMYND8,ERF,CCNH,MAPK14,TCF20,KMT2C,ZNF217,USP9X,BCL9,HDAC1,JMY,IMPACT,ZNF609,NIPBL,APBB2,HEXIM2,CCNL2,NELFE,FOXK1,IRF2BP1,DDX21,CTDSPL2,SCAF8,TCF7L2,ZBTB7…
GO:BP	regulation of cellular component organization	GO:0051128	FALSE	1.72623e-10	9.7629	2433	634	138	21026	NCAPG,SLC9A1,CLIP1,ASAP1,SETX,SMARCC2,ATRX,ARHGEF18,AHNAK,MAP2K2,ABI2,MAP1B,BAIAP2L1,OSBP,EP300,LMNA,TPR,SMARCA4,SMG1,ARHGAP12,WDR44,SMARCC1,ECT2,YAP1,FLNA,RAF1,MAPT,SCFD1,KDM2B,NET1,PXN,LIMCH1,ARFGEF1,CHMP7,TAOK1,CHD4,EEF2K,CLASP2,AKT1,APC,ACTR8,HDGFL2,TANC1,CFL2,STK11,SSH2,ZMYND8,DBN1,MYCBP2,MAPK14,TFIP11,SPAG9,ATXN2,WNK1,CLASP1,MID1,FLII,TACC3,THOC2,INO80B,ABL2,STXBP5,BTBD9,HASPIN,SH3BP1,MAP4,…
GO:BP	cellular component organization or biogenesis	GO:0071840	FALSE	1.87934e-10	9.72599	8393	634	344	21026	NCAPG,TNKS1BP1,RANBP10,RPLP0,TACC2,EIF5B,AHCTF1,NUCKS1,KDM5C,BRD2,SLC9A1,MCM2,CLIP1,ASAP1,SETX,SMARCC2,NAP1L4,USO1,BAG6,RERE,UBR4,ATRX,HSP90AB1,PDCL,NCOA3,ZMYM3,ARHGEF18,EDC3,ERCC6L,AHNAK,PLEKHF2,MAP2K2,ABI2,PI4KB,MAP1B,IWS1,GEMIN5,ZNHIT3,BAIAP2L1,OSBP,SP100,EP300,WDR55,PEX19,JMJD1C,TJP2,LMNA,MAP7D1,L3MBTL3,TMF1,CHD7,TPR,SMARCA4,SMG1,ARHGAP12,MORC2,PYGO2,TOR1AIP1,C2CD2L,SFSWAP,LARP4,NOL8,KLC1,MIC…
GO:BP	developmental process	GO:0032502	FALSE	3.75129e-10	9.42582	6553	634	284	21026	TACC2,BRD2,SLC9A1,PRRC2A,MCM2,DDX41,OTUD7B,GYS1,ASAP1,SETX,SMARCC2,KIF1B,BAG6,RERE,ATRX,HSP90AB1,NCOA3,ZMYM3,BTF3,RBBP6,ARHGEF18,TLE3,NSRP1,MAP2K2,ABI2,PI4KB,MAP1B,ANKS1A,ZC3H13,SP100,EP300,NCOR2,TJP2,LMNA,L3MBTL3,TMF1,CHD7,FRMD6,SMARCA4,ARHGAP12,PYGO2,LARP4,MICALL1,MYH10,SMARCC1,NCOA2,PGM3,ECT2,USP42,ITPKB,YAP1,KMT2D,FLNA,FRYL,RAF1,RSL1D1,RAI14,TP53BP1,MAPT,SCFD1,KDM2B,IRS2,TIMELESS,GTF2I,TAOK1,…
GO:BP	negative regulation of macromolecule metabolic process	GO:0010605	FALSE	3.91703e-10	9.40704	3157	634	165	21026	TNKS1BP1,NFX1,NFIC,ZBTB21,KDM5C,OTUD7B,SMARCC2,BAG6,RERE,ATRX,HSP90AB1,CPEB4,EDC3,LRRFIP1,TLE3,SP100,EP300,NCOR2,LMNA,L3MBTL3,TMF1,BCLAF1,TPR,SMARCA4,SMG1,WWP2,MORC2,SFSWAP,SMARCC1,NCOA2,RECQL5,MIER1,YAP1,KMT2D,FLNA,AEBP2,TP53BP1,MAPT,SAMD4B,KDM2B,ETV3,TIMELESS,ZNF318,WAC,DAXX,RCOR1,CHD4,AKT1,TRIM2,WWC1,OTUD5,APC,RNF8,BPTF,ARK2N,ZMYND8,ERF,MYCBP2,MAPK14,TFIP11,TRIP12,BAZ2A,WNK1,UFL1,ZNF217,DHX34,…
GO:BP	double-strand break repair	GO:0006302	FALSE	1.07432e-09	8.96887	319	634	38	21026	TNKS1BP1,MCM3,NUCKS1,MCM2,SETX,SMARCC2,SMARCA4,SMARCC1,INTS3,RECQL5,TP53BP1,TIMELESS,CHD4,ACTR8,HDGFL2,PAXX,RNF8,ZMYND8,RPA1,TFIP11,SETD2,SMARCAD1,NIPBL,ZBTB7A,PALB2,HELB,BCL7C,BRIP1,SMARCAL1,ERCC5,WDR48,MTA1,ABRAXAS1,RIF1,EP400,WRAP53,ATR,SFPQ
GO:BP	cell division	GO:0051301	FALSE	1.73351e-09	8.76107	658	634	57	21026	NCAPG,AHCTF1,NCOA3,ERCC6L,TPR,MYH10,RECQL5,ECT2,CHMP7,TIMELESS,CLASP2,APC,ACTR8,RNF8,SETD2,WNK1,CLASP1,REEP4,SEPTIN2,TACC3,THOC2,USP9X,MTCL1,MAP4,PKN2,CIT,CHMP3,ABRAXAS2,ZFYVE19,LATS1,KNL1,SNRK,CDK2,MICAL3,RB1,GIT1,BRIP1,NEK4,CENPC,NEK1,KIF23,DIS3L2,GIPC1,ZZZ3,STAG1,MYC,CCNE2,USP8,CDT1,ROCK2,SEPTIN4,NUMB,BORA,CDC25C,TOP2A,DYNC1LI1,MYH9
GO:BP	cell cycle phase transition	GO:0044770	FALSE	2.34483e-09	8.62989	532	634	50	21026	SMARCC2,TPR,SMARCA4,RAD9A,SMARCC1,INTS3,DTL,TP53BP1,PAGR1,CHMP7,TIMELESS,WAC,TAOK1,CLASP2,ANKRD17,AKT1,APC,AVEN,CCNH,MAPK14,CLASP1,UFL1,TACC3,HASPIN,APBB2,CDKN1A,BRD4,ZFYVE19,TICRR,LATS1,KNL1,CDK2,ADAM17,RB1,AKAP8,BCL7C,DOT1L,BRIP1,GIGYF2,MYC,CCNE2,ABRAXAS1,CDT1,STIL,CLSPN,KANK2,CDC25C,ATR,PIAS1,DYNC1LI1
GO:BP	cellular component organization	GO:0016043	FALSE	2.64784e-09	8.57711	8184	634	333	21026	NCAPG,TNKS1BP1,RANBP10,RPLP0,TACC2,EIF5B,AHCTF1,NUCKS1,KDM5C,BRD2,SLC9A1,MCM2,CLIP1,ASAP1,SETX,SMARCC2,NAP1L4,USO1,BAG6,RERE,UBR4,ATRX,HSP90AB1,PDCL,NCOA3,ZMYM3,ARHGEF18,EDC3,ERCC6L,AHNAK,PLEKHF2,MAP2K2,ABI2,PI4KB,MAP1B,IWS1,GEMIN5,ZNHIT3,BAIAP2L1,OSBP,SP100,EP300,PEX19,JMJD1C,TJP2,LMNA,MAP7D1,L3MBTL3,TMF1,CHD7,TPR,SMARCA4,SMG1,ARHGAP12,MORC2,PYGO2,TOR1AIP1,C2CD2L,SFSWAP,LARP4,KLC1,MICALL1,MYH10,…
GO:BP	anatomical structure development	GO:0048856	FALSE	3.26777e-09	8.48575	5997	634	262	21026	TACC2,BRD2,SLC9A1,MCM2,OTUD7B,GYS1,ASAP1,SETX,SMARCC2,KIF1B,BAG6,RERE,ATRX,HSP90AB1,NCOA3,ZMYM3,BTF3,RBBP6,ARHGEF18,TLE3,NSRP1,MAP2K2,ABI2,PI4KB,MAP1B,ANKS1A,SP100,EP300,NCOR2,TJP2,LMNA,L3MBTL3,TMF1,CHD7,FRMD6,SMARCA4,ARHGAP12,PYGO2,LARP4,MICALL1,MYH10,SMARCC1,NCOA2,PGM3,ECT2,ITPKB,YAP1,KMT2D,FLNA,FRYL,RAF1,TP53BP1,MAPT,SCFD1,KDM2B,IRS2,TIMELESS,GTF2I,TAOK1,ARHGEF26,RCOR1,SASH1,CHD4,EEF2K,SH3KBP1…
GO:BP	chromosome organization	GO:0051276	FALSE	3.36361e-09	8.47319	574	634	52	21026	NCAPG,TNKS1BP1,SMARCC2,BAG6,ATRX,HSP90AB1,SP100,LMNA,TPR,SMARCA4,SMG1,SMARCC1,FLNA,MAPT,CHMP7,CLASP2,APC,ACTR8,RPA1,TFIP11,CLASP1,TACC3,INO80B,HASPIN,NIPBL,CHMP3,TCF7L2,ABRAXAS2,LATS1,KNL1,CDK2,RB1,AKAP8,BCL7C,DOT1L,BRIP1,CENPC,KIF23,DIS3L2,SMARCAL1,STAG1,MYC,CCNE2,ABRAXAS1,RIF1,CDT1,WRAP53,EHMT2,H1-5,ATR,TOP2A,DYNC1LI1
GO:BP	cytoskeleton organization	GO:0007010	TRUE	3.61261e-09	8.44218	1529	634	97	21026	RANBP10,TACC2,SLC9A1,CLIP1,ATRX,ZMYM3,ARHGEF18,ABI2,MAP1B,BAIAP2L1,LMNA,MAP7D1,TPR,ARHGAP12,LARP4,MYH10,ECT2,FLNA,RAF1,MAPT,PXN,LIMCH1,ARFGEF1,CHMP7,TAOK1,EEF2K,SH3KBP1,CLASP2,APC,FGD3,FMNL2,CFL2,SSH2,DBN1,MYCBP2,SETD2,TRIP10,CLASP1,MID1,FLII,TACC3,JMY,MTCL1,ABL2,C2CD3,SH3BP1,MAP4,AKAP13,SUN2,ZMYM4,CCNL2,CAMSAP2,CHMP3,NAV3,ABRAXAS2,ARHGEF11,LATS1,ARHGEF17,IQSEC1,PDZD8,CDC42EP4,BRAF,CDK2,MICAL3,GI…
GO:BP	regulation of cytoskeleton organization	GO:0051493	FALSE	1.04783e-08	7.97971	517	634	48	21026	SLC9A1,CLIP1,ARHGEF18,ABI2,MAP1B,BAIAP2L1,TPR,ECT2,FLNA,MAPT,PXN,LIMCH1,ARFGEF1,CHMP7,TAOK1,CLASP2,APC,CFL2,SSH2,MYCBP2,CLASP1,MID1,FLII,TACC3,ABL2,SH3BP1,AKAP13,CAMSAP2,CHMP3,NAV3,LATS1,CDC42EP4,BRAF,GIT1,TTBK2,SSH3,CAMSAP1,CDC42EP3,MARK2,RICTOR,STIL,MAP2,ROCK2,WASHC2A,BORA,KANK2,GAS2L1,FHOD1
GO:BP	negative regulation of biosynthetic process	GO:0009890	FALSE	1.34874e-08	7.87007	2813	634	147	21026	TNKS1BP1,NFX1,NFIC,ZBTB21,KDM5C,OTUD7B,SMARCC2,RERE,UBR4,ATRX,CPEB4,EDC3,LRRFIP1,TLE3,SP100,EP300,NCOR2,LMNA,L3MBTL3,TMF1,BCLAF1,TPR,SMARCA4,SMG1,WWP2,MORC2,SFSWAP,NCOA2,RECQL5,MIER1,YAP1,KMT2D,FLNA,AEBP2,MAPT,SAMD4B,KDM2B,ETV3,TIMELESS,ZNF318,DAXX,RCOR1,CHD4,AKT1,TRIM2,WWC1,OTUD5,RNF8,BPTF,ARK2N,ZMYND8,ERF,MAPK14,TRIP12,BAZ2A,ZNF217,DHX34,USP9X,HDAC1,YTHDC1,IMPACT,LARP1,PCIF1,C7ORF50,NIPBL,APBB2…
GO:BP	negative regulation of macromolecule biosynthetic process	GO:0010558	FALSE	1.79564e-08	7.74578	2745	634	144	21026	TNKS1BP1,NFX1,NFIC,ZBTB21,KDM5C,OTUD7B,SMARCC2,RERE,ATRX,CPEB4,EDC3,LRRFIP1,TLE3,SP100,EP300,NCOR2,LMNA,L3MBTL3,TMF1,BCLAF1,TPR,SMARCA4,SMG1,WWP2,MORC2,SFSWAP,NCOA2,RECQL5,MIER1,YAP1,KMT2D,FLNA,AEBP2,MAPT,SAMD4B,KDM2B,ETV3,TIMELESS,ZNF318,DAXX,RCOR1,CHD4,AKT1,TRIM2,WWC1,OTUD5,RNF8,BPTF,ARK2N,ZMYND8,ERF,MAPK14,TRIP12,BAZ2A,ZNF217,DHX34,USP9X,HDAC1,YTHDC1,IMPACT,LARP1,PCIF1,NIPBL,APBB2,CASC3,NAB2,H…
GO:BP	positive regulation of biosynthetic process	GO:0009891	FALSE	1.96062e-08	7.70761	2696	634	142	21026	NFIC,NUCKS1,SLC9A1,SETX,SMARCC2,ABCF1,RERE,ATRX,HSP90AB1,NCOA3,MAP2K2,SP100,EP300,LMNA,TMF1,BCLAF1,CHD7,SMARCA4,WWP2,LARP4,SMARCC1,NCOA2,YAP1,KMT2D,RAF1,TP53BP1,PAGR1,DCAF6,IRS2,ZNF318,GTF2I,WAC,DAXX,CHD4,AKT1,WWC1,ACTR8,MLLT6,BPTF,STK11,ZMYND8,MAPK14,SETD2,TCF20,WNK1,KMT2C,DHX34,BCL9,HDAC1,TRA2B,JMY,INO80B,ZNF609,LARP1,PCIF1,EIF4G3,GPBP1L1,NIPBL,APBB2,IRS1,HSPH1,MAP3K7,UBR5,NELFE,FOXK1,DDX21,SCA…
GO:BP	protein-containing complex disassembly	GO:0032984	FALSE	2.32697e-08	7.63321	257	634	32	21026	SETX,SMARCC2,MAP1B,SMARCA4,KLC1,SMARCC1,CHMP7,TAOK1,EEF2K,CLASP2,APC,CFL2,TFIP11,WNK1,CLASP1,MID1,FLII,SH3BP1,TBC1D25,CLEC16A,CAMSAP2,CHMP3,SCAF8,NAV3,MICAL3,TTBK2,DNAJC17,SCAF4,CAMSAP1,ASPH,MYC,HMGA1
GO:BP	nucleic acid metabolic process	GO:0090304	FALSE	2.98837e-08	7.52457	7434	634	305	21026	TNKS1BP1,MCM3,NFX1,NFIC,NUCKS1,ZBTB21,KDM5C,BRD2,SLC9A1,MCM2,DDX41,OTUD7B,SETX,SMARCC2,SRRM2,SYMPK,RERE,ATRX,HSP90AB1,RBM12B,NCOA3,RBBP6,EDC3,LRRFIP1,TLE3,AHNAK,NSRP1,MAP2K2,IWS1,GEMIN5,ZNHIT3,LRRC47,ZC3H13,SP100,EP300,WDR55,NCOR2,POLR2A,JMJD1C,WDHD1,LMNA,L3MBTL3,TMF1,BCLAF1,CHD7,TPR,SMARCA4,SMG1,RAD9A,WWP2,MORC2,SRRM1,SFSWAP,NOL8,SCAF1,POLR2M,SMARCC1,INTS3,NCOA2,RECQL5,MIER1,YAP1,KMT2D,FLNA,RAF1…
GO:BP	regulation of cell cycle phase transition	GO:1901987	FALSE	3.75598e-08	7.42528	427	634	42	21026	SMARCC2,TPR,SMARCA4,RAD9A,SMARCC1,INTS3,DTL,TP53BP1,PAGR1,TIMELESS,WAC,TAOK1,ANKRD17,AKT1,APC,AVEN,CCNH,MAPK14,UFL1,HASPIN,APBB2,CDKN1A,BRD4,ZFYVE19,TICRR,KNL1,CDK2,ADAM17,RB1,BCL7C,DOT1L,BRIP1,GIGYF2,CCNE2,ABRAXAS1,CDT1,STIL,CLSPN,KANK2,CDC25C,ATR,DYNC1LI1
GO:BP	positive regulation of macromolecule biosynthetic process	GO:0010557	FALSE	4.11877e-08	7.38523	2593	634	137	21026	NFIC,NUCKS1,SLC9A1,SETX,SMARCC2,ABCF1,RERE,ATRX,NCOA3,MAP2K2,SP100,EP300,LMNA,TMF1,BCLAF1,CHD7,SMARCA4,WWP2,LARP4,SMARCC1,NCOA2,YAP1,KMT2D,RAF1,TP53BP1,PAGR1,DCAF6,IRS2,ZNF318,GTF2I,WAC,DAXX,CHD4,AKT1,WWC1,ACTR8,MLLT6,BPTF,ZMYND8,MAPK14,SETD2,TCF20,WNK1,KMT2C,DHX34,BCL9,HDAC1,TRA2B,JMY,INO80B,ZNF609,LARP1,PCIF1,EIF4G3,GPBP1L1,NIPBL,APBB2,IRS1,HSPH1,MAP3K7,UBR5,NELFE,FOXK1,DDX21,SCAF8,ACSS2,TCF7L2…
GO:BP	regulation of supramolecular fiber organization	GO:1902903	FALSE	7.09884e-08	7.14881	383	634	39	21026	SLC9A1,CLIP1,ARHGEF18,ABI2,MAP1B,BAIAP2L1,FLNA,MAPT,PXN,LIMCH1,ARFGEF1,TAOK1,CLASP2,APC,CFL2,SSH2,CLASP1,MID1,FLII,SH3BP1,AKAP13,CAMSAP2,NAV3,LATS1,CDC42EP4,BRAF,RB1,GIT1,TTBK2,SSH3,CAMSAP1,CDC42EP3,USP8,RICTOR,MAP2,ROCK2,WASHC2A,KANK2,FHOD1
GO:BP	cellular localization	GO:0051641	FALSE	1.30003e-07	6.88605	3661	634	175	21026	GRAMD1A,AHCTF1,BRD2,ACAP2,OTUD7B,ASAP1,KIF1B,USO1,BAG6,ATRX,HSP90AB1,BTF3,ARHGEF18,TBC1D10B,PLEKHF2,MAP2K2,MAP1B,IWS1,OSBP,SP100,EP300,RAB11FIP5,PEX19,TJP2,LMNA,CHD7,FRMD6,TPR,SMG1,WWP2,TOR1AIP1,C2CD2L,NOL8,MICALL1,MYH10,POLR2M,ECT2,BAG3,YAP1,FLNA,RAF1,RSL1D1,TP53BP1,ARHGAP21,MAPT,SCFD1,IRS2,ARFGEF1,CHMP7,RAPGEF6,CLASP2,PEX1,AKT1,SEC62,WWC1,APC,DNM1,GIT2,NRBP1,STK11,ZMYND8,RPA1,DBN1,MYCBP2,MAPK14…
GO:BP	cell cycle checkpoint signaling	GO:0000075	FALSE	1.35556e-07	6.86788	185	634	26	21026	TPR,RAD9A,INTS3,DTL,TP53BP1,TIMELESS,WAC,TAOK1,APC,MAPK14,UFL1,HASPIN,CDKN1A,BRD4,ZFYVE19,TICRR,KNL1,CDK2,DOT1L,BRIP1,GIGYF2,ABRAXAS1,CDT1,CLSPN,ATR,DYNC1LI1
GO:BP	chromosome segregation	GO:0007059	FALSE	1.39257e-07	6.85618	427	634	41	21026	NCAPG,SMARCC2,BAG6,TPR,SMARCA4,SMARCC1,RECQL5,ECT2,FLNA,CHMP7,CLASP2,APC,CLASP1,SRPK1,TACC3,USP9X,C9ORF78,SMARCAD1,MTCL1,HASPIN,NIPBL,CHMP3,ABRAXAS2,MKI67,LATS1,KNL1,RB1,AKAP8,BCL7C,BRIP1,CENPC,KIF23,DIS3L2,STAG1,CCNE2,ABRAXAS1,CDT1,STIL,EHMT2,TOP2A,DYNC1LI1
GO:BP	nucleus organization	GO:0006997	FALSE	1.90862e-07	6.71928	147	634	23	21026	AHCTF1,LMNA,TMF1,TPR,PYGO2,TOR1AIP1,CHMP7,RNF8,BAZ2A,SRPK1,REEP4,SUN2,CHMP3,LPIN1,RRN3,SRPK2,NSFL1C,PHF2,AGFG1,EMG1,WRAP53,ATR,RRP8
GO:BP	negative regulation of cell cycle phase transition	GO:1901988	FALSE	2.1218e-07	6.67329	248	634	30	21026	TPR,RAD9A,INTS3,DTL,TP53BP1,TIMELESS,WAC,TAOK1,APC,AVEN,MAPK14,UFL1,HASPIN,APBB2,CDKN1A,BRD4,ZFYVE19,TICRR,KNL1,CDK2,RB1,DOT1L,BRIP1,GIGYF2,ABRAXAS1,CDT1,CLSPN,KANK2,ATR,DYNC1LI1
GO:BP	nucleobase-containing compound metabolic process	GO:0006139	FALSE	3.65876e-07	6.43667	7992	634	318	21026	TNKS1BP1,CTPS2,MCM3,NFX1,NFIC,NUCKS1,PGAM1,ZBTB21,KDM5C,BRD2,SLC9A1,MCM2,DDX41,OTUD7B,SETX,SMARCC2,SRRM2,SYMPK,RERE,ATRX,HSP90AB1,RBM12B,NCOA3,DCK,RBBP6,EDC3,LRRFIP1,TLE3,AHNAK,NSRP1,MAP2K2,IWS1,GEMIN5,ZNHIT3,LRRC47,ZC3H13,SP100,EP300,WDR55,NCOR2,POLR2A,JMJD1C,TJP2,WDHD1,LMNA,L3MBTL3,TMF1,BCLAF1,CHD7,TPR,SMARCA4,GFPT1,SMG1,RAD9A,WWP2,MORC2,SRRM1,SFSWAP,NOL8,SCAF1,POLR2M,SMARCC1,INTS3,NCOA2,PGM3,R…
GO:BP	macromolecule modification	GO:0043412	FALSE	4.40852e-07	6.35571	3030	634	150	21026	UBE4B,TNKS1BP1,NFX1,OTUD7B,BAG6,STK10,UBR4,HSP90AB1,RBBP6,MAP2K2,ABI2,EP300,GFPT1,SMG1,WWP2,USP20,PGM3,ECT2,USP42,ITPKB,FLNA,RAF1,DTL,MAPT,USP15,DCAF6,PHRF1,LIMCH1,ARFGEF1,TAOK1,DAXX,SASH1,EEF2K,PUS1,AKT1,TRIM2,OTUD5,APC,CTU2,NAA30,RNF8,NRBP1,UBE2E3,STK11,SSH2,MYCBP2,MAPK14,SETD2,TRIP12,WTAP,WNK1,PTPN14,SRPK1,WDR4,UFL1,USP9X,HDAC1,PTPN21,IMPACT,ABL2,UBA1,DCUN1D4,USP34,HASPIN,HEXIM2,OXR1,CDKN1A,MA…
GO:BP	cellular component disassembly	GO:0022411	FALSE	5.29398e-07	6.27622	446	634	41	21026	SETX,SMARCC2,MAP1B,SMARCA4,KLC1,SMARCC1,CHMP7,TAOK1,EEF2K,CLASP2,APC,CFL2,TFIP11,WNK1,CLASP1,UFL1,MID1,FLII,SH3BP1,MAP4,TBC1D25,CLEC16A,CAMSAP2,CHMP3,SCAF8,NAV3,IQSEC1,LPIN1,MICAL3,TTBK2,DNAJC17,SCAF4,CAMSAP1,ASPH,GIGYF2,NEMF,MYC,HMGA1,ATR,TOP2A,DENR
GO:BP	nuclear chromosome segregation	GO:0098813	FALSE	5.44222e-07	6.26422	323	634	34	21026	NCAPG,SMARCC2,BAG6,TPR,SMARCA4,SMARCC1,ECT2,FLNA,CHMP7,CLASP2,APC,CLASP1,TACC3,C9ORF78,HASPIN,NIPBL,CHMP3,ABRAXAS2,LATS1,KNL1,RB1,AKAP8,BCL7C,BRIP1,CENPC,KIF23,DIS3L2,STAG1,CCNE2,ABRAXAS1,CDT1,EHMT2,TOP2A,DYNC1LI1
GO:BP	regulation of cellular localization	GO:0060341	FALSE	1.06838e-06	5.97128	1013	634	68	21026	OTUD7B,HSP90AB1,BTF3,MAP2K2,MAP1B,IWS1,OSBP,SP100,EP300,RAB11FIP5,LMNA,TPR,WWP2,C2CD2L,MYH10,ECT2,BAG3,YAP1,FLNA,RSL1D1,MAPT,SCFD1,IRS2,AKT1,WWC1,APC,STK11,ZMYND8,MYCBP2,MAPK14,SETD2,WNK1,PTPN14,UFL1,STX7,THOC2,DNAJC1,MTCL1,RAB11FIP1,IRS1,UBR5,CHMP3,CTDSPL2,TCF7L2,LATS1,GAPVD1,ANP32B,BYSL,C2CD5,TTBK2,EPB41L5,BNIP3L,NSFL1C,EHD2,ASPH,CCNE2,SUPT6H,USP8,FOXO1,MAP2,CDK9,WRAP53,ROCK2,NUMB,BORA,NADK,CDK…
GO:BP	sister chromatid segregation	GO:0000819	FALSE	1.14941e-06	5.93952	234	634	28	21026	NCAPG,SMARCC2,TPR,SMARCA4,SMARCC1,FLNA,CHMP7,CLASP2,APC,CLASP1,TACC3,HASPIN,NIPBL,CHMP3,ABRAXAS2,LATS1,KNL1,RB1,AKAP8,BCL7C,CENPC,KIF23,DIS3L2,STAG1,ABRAXAS1,CDT1,TOP2A,DYNC1LI1
GO:BP	cellular response to stimulus	GO:0051716	FALSE	1.33255e-06	5.87532	7376	634	296	21026	UBE4B,GRAMD1A,TNKS1BP1,MCM3,NUCKS1,SLC9A1,MCM2,OTUD7B,SETX,SMARCC2,USO1,BAG6,UBR4,ATRX,HSP90AB1,PDCL,CPEB4,NCOA3,RBBP6,ARHGEF18,TLE3,MAP2K2,ABI2,PI4KB,MAP1B,ANKS1A,OSBP,SP100,EP300,RAB11FIP5,NCOR2,POLR2A,WDR59,WDHD1,LMNA,TMF1,BCLAF1,FRMD6,TPR,SMARCA4,SMG1,ARHGAP12,RAD9A,WWP2,MORC2,PYGO2,C2CD2L,USP20,POLR2M,SMARCC1,INTS3,NCOA2,RECQL5,MIER1,ECT2,ITPKB,BAG3,YAP1,KMT2D,FLNA,RAF1,GMIP,RSL1D1,DTL,TP53B…
GO:BP	protein modification process	GO:0036211	FALSE	1.76833e-06	5.75244	2846	634	141	21026	UBE4B,TNKS1BP1,NFX1,OTUD7B,BAG6,STK10,UBR4,HSP90AB1,RBBP6,MAP2K2,ABI2,EP300,GFPT1,SMG1,WWP2,USP20,PGM3,ECT2,USP42,ITPKB,FLNA,RAF1,DTL,MAPT,USP15,DCAF6,PHRF1,LIMCH1,ARFGEF1,TAOK1,DAXX,SASH1,EEF2K,AKT1,TRIM2,OTUD5,APC,CTU2,NAA30,RNF8,NRBP1,UBE2E3,STK11,SSH2,MYCBP2,MAPK14,SETD2,TRIP12,WNK1,PTPN14,SRPK1,UFL1,USP9X,HDAC1,PTPN21,IMPACT,ABL2,UBA1,DCUN1D4,USP34,HASPIN,HEXIM2,OXR1,CDKN1A,MAP3K7,UBR5,NELFE…
GO:BP	mitotic cell cycle phase transition	GO:0044772	FALSE	1.88237e-06	5.7253	428	634	39	21026	SMARCC2,TPR,SMARCA4,SMARCC1,INTS3,DTL,CHMP7,WAC,TAOK1,CLASP2,ANKRD17,AKT1,APC,AVEN,CCNH,CLASP1,TACC3,HASPIN,CDKN1A,BRD4,ZFYVE19,TICRR,LATS1,KNL1,CDK2,ADAM17,RB1,BCL7C,GIGYF2,MYC,CCNE2,ABRAXAS1,STIL,CLSPN,KANK2,CDC25C,ATR,PIAS1,DYNC1LI1
GO:BP	negative regulation of cell cycle process	GO:0010948	FALSE	2.12354e-06	5.67294	289	634	31	21026	ATRX,TPR,RAD9A,INTS3,DTL,TP53BP1,TIMELESS,WAC,TAOK1,APC,AVEN,MAPK14,UFL1,HASPIN,APBB2,CDKN1A,BRD4,ZFYVE19,TICRR,KNL1,CDK2,RB1,DOT1L,BRIP1,GIGYF2,ABRAXAS1,CDT1,CLSPN,KANK2,ATR,DYNC1LI1
GO:BP	regulation of protein-containing complex disassembly	GO:0043244	FALSE	3.27868e-06	5.4843	128	634	20	21026	SETX,MAP1B,TAOK1,CLASP2,APC,CFL2,WNK1,CLASP1,MID1,FLII,SH3BP1,TBC1D25,CLEC16A,CAMSAP2,SCAF8,NAV3,TTBK2,SCAF4,CAMSAP1,ASPH
GO:BP	DNA recombination	GO:0006310	FALSE	3.59034e-06	5.44486	347	634	34	21026	MCM3,NUCKS1,MCM2,SETX,INTS3,RECQL5,TP53BP1,PAGR1,TIMELESS,CHD4,ACTR8,HDGFL2,RNF8,ZMYND8,RPA1,SETD2,SMARCAD1,INO80B,NIPBL,PALB2,HELB,PCYT1A,BRIP1,ERCC5,DCAF1,WDR48,SUPT6H,RIF1,UNG,EP400,WRAP53,H1-5,SFPQ,TOP2A
GO:BP	regulation of DNA metabolic process	GO:0051052	FALSE	4.94371e-06	5.30595	500	634	42	21026	MCM3,NUCKS1,MCM2,SMARCC2,ATRX,RBBP6,LMNA,SMARCA4,SMG1,SMARCC1,RECQL5,TP53BP1,TIMELESS,ANKRD17,AKT1,ACTR8,HDGFL2,RNF8,TFIP11,SETD2,SMARCAD1,INO80B,CDKN1A,TICRR,HELB,CBX8,LPIN1,CDK2,BCL7C,WDR48,MYC,SUPT6H,ABRAXAS1,RIF1,EP400,CDT1,CDK9,WRAP53,EHMT2,H1-5,ATR,WRNIP1
GO:BP	DNA replication	GO:0006260	FALSE	5.23109e-06	5.28141	283	634	30	21026	MCM3,NFIC,NUCKS1,MCM2,ATRX,RBBP6,WDHD1,RECQL5,DTL,TIMELESS,ANKRD17,ACTR8,RPA1,LRWD1,INO80B,CDKN1A,DTD1,TICRR,HELB,LPIN1,CDK2,CHAF1A,SMARCAL1,CCNE2,CDT1,CDK9,EHMT2,BOD1L1,ATR,WRNIP1
GO:BP	macromolecule localization	GO:0033036	FALSE	6.19888e-06	5.20769	3228	634	153	21026	GRAMD1A,AHCTF1,BRD2,OTUD7B,ASAP1,USO1,BAG6,ATRX,HSP90AB1,BTF3,ARHGEF18,PLEKHF2,IWS1,ZNHIT3,OSBP,SP100,EP300,RAB11FIP5,PEX19,TJP2,LMNA,TMF1,BCLAF1,FRMD6,TPR,SMG1,WWP2,TOR1AIP1,C2CD2L,NOL8,MICALL1,MYH10,ECT2,BAG3,YAP1,FLNA,RAF1,RSL1D1,TP53BP1,MAPT,SCFD1,IRS2,ARFGEF1,CHMP7,RAPGEF6,CLASP2,PEX1,AKT1,SEC62,APC,STK11,ZMYND8,RPA1,DBN1,MYCBP2,MAPK14,LRWD1,SETD2,ATXN2,WNK1,SNAP23,PTPN14,UFL1,STX7,SEPTIN2,M…
GO:BP	regulation of protein metabolic process	GO:0051246	FALSE	6.82791e-06	5.16571	1855	634	101	21026	TNKS1BP1,EIF5B,BAG6,ABCF1,HSP90AB1,CPEB4,MAP2K2,GEMIN5,EP300,L3MBTL3,TMF1,BCLAF1,TPR,LARP4,SMARCC1,ECT2,ITPKB,FLNA,RAF1,DTL,MAPT,SAMD4B,LIMCH1,WAC,TAOK1,DAXX,SASH1,EEF2K,AKT1,TRIM2,APC,STK11,MYCBP2,EIF4B,ATXN2,WNK1,UFL1,USP9X,DNAJC1,IMPACT,DCUN1D4,LARP1,PCIF1,EIF4G3,C2CD3,CASC3,HEXIM2,OXR1,CDKN1A,MAP3K7,NELFE,KSR1,TCF7L2,WBP1L,DAP,AMER1,DDA1,LATS1,TNRC6B,ZNF592,BRAF,CDK2,ADAM17,DCUN1D5,SGTA,RB1,F…
GO:BP	regulation of catabolic process	GO:0009894	FALSE	7.72749e-06	5.11196	1040	634	67	21026	TNKS1BP1,BAG6,UBR4,HSP90AB1,EP300,L3MBTL3,TMF1,USP20,SMARCC1,BAG3,FLNA,DTL,MAPT,SAMD4B,SCFD1,IRS2,WAC,AKT1,APC,STK11,MYCBP2,MAPK14,SETD2,WNK1,UFL1,DHX34,USP9X,YTHDC1,MTCL1,ABL2,LARP1,CASC3,IRS1,TBC1D25,CLEC16A,MAP3K7,FOXK1,NRBP2,ZBTB7A,DAP,AMER1,DDA1,LATS1,TNRC6B,CDK2,SGTA,FOXO3,GIT1,CARHSP1,LARP1B,BNIP3L,HERC1,DIS3L2,GIPC1,RB1CC1,PRMT6,ULK1,DCAF1,GIGYF2,USP8,FOXO1,ROCK2,FXR2,EHMT2,DCP1A,CDK16,PI…
GO:BP	regulation of developmental process	GO:0050793	FALSE	8.28542e-06	5.08169	2457	634	124	21026	BRD2,ASAP1,SMARCC2,BAG6,HSP90AB1,NCOA3,ZMYM3,ARHGEF18,MAP2K2,ABI2,MAP1B,ZC3H13,SP100,EP300,CHD7,SMARCA4,LARP4,MYH10,SMARCC1,NCOA2,ECT2,ITPKB,YAP1,FLNA,RAF1,TP53BP1,MAPT,KDM2B,GTF2I,RCOR1,SASH1,CHD4,EEF2K,SH3KBP1,CLASP2,MCRIP1,ANKRD17,AKT1,WWC1,ACTR8,FGD3,FMNL2,STK11,ZMYND8,DBN1,MYCBP2,MAPK14,SPAG9,TRIP12,WNK1,CLASP1,UFL1,HDAC1,INO80B,IMPACT,NIPBL,NAB2,ZMYM4,CDKN1A,CAMSAP2,TCF7L2,RREB1,SHB,BRD4,TR…
GO:BP	multicellular organism development	GO:0007275	FALSE	9.01294e-06	5.04513	4727	634	205	21026	TACC2,BRD2,SLC9A1,OTUD7B,GYS1,ASAP1,SETX,SMARCC2,BAG6,RERE,ATRX,NCOA3,BTF3,RBBP6,NSRP1,MAP2K2,ABI2,MAP1B,ANKS1A,SP100,EP300,NCOR2,LMNA,TMF1,CHD7,SMARCA4,ARHGAP12,PYGO2,MICALL1,SMARCC1,ECT2,ITPKB,YAP1,FLNA,FRYL,RAF1,TP53BP1,MAPT,KDM2B,IRS2,TIMELESS,GTF2I,TAOK1,RCOR1,SASH1,CHD4,EEF2K,CLASP2,ANKRD17,UTP3,AKT1,APC,ACTR8,RNF8,GIT2,BPTF,STK11,ZMYND8,DBN1,MYCBP2,MAPK14,SETD2,SPAG9,TRIP12,KDM4B,WNK1,CLAS…
GO:BP	cellular macromolecule localization	GO:0070727	FALSE	9.19604e-06	5.0364	2782	634	136	21026	AHCTF1,BRD2,OTUD7B,ASAP1,USO1,BAG6,ATRX,HSP90AB1,BTF3,ARHGEF18,PLEKHF2,OSBP,SP100,EP300,RAB11FIP5,PEX19,TJP2,LMNA,FRMD6,TPR,WWP2,TOR1AIP1,C2CD2L,NOL8,MICALL1,MYH10,ECT2,BAG3,YAP1,FLNA,RAF1,RSL1D1,TP53BP1,MAPT,SCFD1,IRS2,ARFGEF1,CHMP7,RAPGEF6,CLASP2,PEX1,AKT1,SEC62,APC,STK11,ZMYND8,RPA1,DBN1,MYCBP2,MAPK14,LRWD1,SETD2,WNK1,SNAP23,PTPN14,UFL1,STX7,SEPTIN2,MID1,USP9X,DNAJC1,MTCL1,RAB11FIP1,STXBP5,HAS…
GO:BP	regulation of microtubule cytoskeleton organization	GO:0070507	FALSE	9.6665e-06	5.01473	164	634	22	21026	CLIP1,MAP1B,TPR,MAPT,CHMP7,TAOK1,CLASP2,APC,CLASP1,MID1,TACC3,CAMSAP2,CHMP3,NAV3,GIT1,TTBK2,CAMSAP1,MARK2,STIL,MAP2,BORA,GAS2L1
GO:BP	DNA integrity checkpoint signaling	GO:0031570	FALSE	1.01952e-05	4.9916	123	634	19	21026	RAD9A,DTL,TP53BP1,TIMELESS,WAC,TAOK1,MAPK14,UFL1,CDKN1A,BRD4,TICRR,CDK2,DOT1L,BRIP1,GIGYF2,ABRAXAS1,CDT1,CLSPN,ATR
GO:BP	regulation of mitotic cell cycle phase transition	GO:1901990	FALSE	1.11699e-05	4.95195	327	634	32	21026	SMARCC2,TPR,SMARCA4,SMARCC1,INTS3,DTL,WAC,TAOK1,ANKRD17,AKT1,APC,AVEN,CCNH,HASPIN,CDKN1A,BRD4,ZFYVE19,TICRR,KNL1,CDK2,ADAM17,RB1,BCL7C,GIGYF2,CCNE2,ABRAXAS1,STIL,CLSPN,KANK2,CDC25C,ATR,DYNC1LI1
GO:BP	protein localization	GO:0008104	FALSE	1.29513e-05	4.88769	2770	634	135	21026	AHCTF1,BRD2,OTUD7B,ASAP1,USO1,BAG6,ATRX,HSP90AB1,BTF3,ARHGEF18,PLEKHF2,OSBP,SP100,EP300,RAB11FIP5,PEX19,TJP2,LMNA,FRMD6,TPR,WWP2,TOR1AIP1,C2CD2L,NOL8,MICALL1,MYH10,ECT2,BAG3,YAP1,FLNA,RAF1,RSL1D1,TP53BP1,MAPT,SCFD1,IRS2,ARFGEF1,CHMP7,RAPGEF6,CLASP2,PEX1,AKT1,SEC62,APC,STK11,ZMYND8,RPA1,DBN1,MYCBP2,MAPK14,LRWD1,SETD2,WNK1,SNAP23,PTPN14,UFL1,STX7,SEPTIN2,MID1,USP9X,DNAJC1,MTCL1,RAB11FIP1,STXBP5,HAS…
GO:BP	negative regulation of microtubule depolymerization	GO:0007026	FALSE	1.38227e-05	4.85941	29	634	10	21026	MAP1B,TAOK1,CLASP2,APC,CLASP1,MID1,CAMSAP2,NAV3,TTBK2,CAMSAP1
GO:BP	regulation of cellular component biogenesis	GO:0044087	FALSE	1.45635e-05	4.83673	1011	634	65	21026	SLC9A1,CLIP1,ASAP1,ARHGEF18,ABI2,MAP1B,BAIAP2L1,EP300,TPR,ARHGAP12,WDR44,ECT2,YAP1,FLNA,RAF1,MAPT,SCFD1,PXN,LIMCH1,ARFGEF1,CHMP7,CHD4,EEF2K,CLASP2,AKT1,APC,SSH2,ZMYND8,MYCBP2,TFIP11,CLASP1,FLII,STXBP5,MAP4,CAMSAP2,CHMP3,PEAK1,NAV3,LATS1,CDC42EP4,BRAF,CDK2,RB1,GIT1,ADNP,EPB41L5,SSH3,CAMSAP1,DLG5,ANKRD27,ULK1,CDC42EP3,FNBP1L,SEC16A,RICTOR,STIL,MAP2,ROCK2,SRGAP2,EHMT2,KANK2,ANTXR1,ATR,PALM,FHOD1
GO:BP	macromolecule metabolic process	GO:0043170	FALSE	1.68699e-05	4.77289	12048	634	432	21026	UBE4B,EEF1B2,TNKS1BP1,MCM3,RPLP0,EIF5B,NFX1,NFIC,NUCKS1,ZBTB21,KDM5C,BRD2,SLC9A1,MCM2,DDX41,OTUD7B,GYS1,SETX,SMARCC2,SRRM2,BAG6,ABCF1,SYMPK,RERE,STK10,UBR4,ATRX,HSP90AB1,RBM12B,CPEB4,NCOA3,RBBP6,EDC3,LRRFIP1,TLE3,AHNAK,NSRP1,MAP2K2,ABI2,IWS1,GEMIN5,ZNHIT3,LRRC47,ZC3H13,SP100,EP300,WDR55,NCOR2,POLR2A,PEX19,JMJD1C,WDHD1,LMNA,L3MBTL3,TMF1,BCLAF1,CHD7,TPR,SMARCA4,GFPT1,SMG1,RAD9A,WWP2,MORC2,SRRM1,SFS…
GO:BP	negative regulation of gene expression, epigenetic	GO:0045814	FALSE	1.84846e-05	4.73319	200	634	24	21026	ATRX,LMNA,TPR,MORC2,KMT2D,TRIP12,BAZ2A,HDAC1,YTHDC1,UBR5,TASOR2,RBM15B,CDK2,RB1,DOT1L,PHF2,MYC,MTA1,SUZ12,SPEN,RIF1,EHMT2,RBM15,RRP8
GO:BP	regulation of protein localization	GO:0032880	FALSE	2.05443e-05	4.68731	907	634	60	21026	OTUD7B,HSP90AB1,BTF3,OSBP,SP100,EP300,RAB11FIP5,LMNA,TPR,WWP2,C2CD2L,MYH10,ECT2,BAG3,YAP1,FLNA,RSL1D1,MAPT,SCFD1,IRS2,AKT1,APC,STK11,ZMYND8,MYCBP2,MAPK14,SETD2,WNK1,PTPN14,UFL1,STX7,DNAJC1,MTCL1,RAB11FIP1,IRS1,UBR5,CTDSPL2,TCF7L2,LATS1,GAPVD1,ANP32B,BYSL,C2CD5,TTBK2,EPB41L5,BNIP3L,NSFL1C,ASPH,CCNE2,USP8,FOXO1,MAP2,CDK9,WRAP53,ROCK2,NUMB,BORA,NADK,CDK16,PIAS1
GO:BP	positive regulation of transcription by RNA polymerase II	GO:0045944	FALSE	2.25616e-05	4.64663	1256	634	75	21026	NFIC,NUCKS1,SLC9A1,SETX,ATRX,NCOA3,SP100,EP300,TMF1,BCLAF1,CHD7,SMARCA4,WWP2,SMARCC1,NCOA2,YAP1,KMT2D,RAF1,TP53BP1,PAGR1,DCAF6,GTF2I,AKT1,MLLT6,BPTF,ZMYND8,MAPK14,TCF20,KMT2C,BCL9,HDAC1,ZNF609,NIPBL,APBB2,NELFE,DDX21,TCF7L2,RREB1,FOSL1,BRD4,SATB2,TFE3,ZNF639,CHD8,ISL2,LPIN1,SF3B1,PAXBP1,RB1,DOT1L,FOXO3,JUN,MEF2D,ZEB1,ETV4,MYC,ARID3A,SUPT6H,HMGA1,IRF2BPL,RPS6KA3,JUNB,FOXO1,MTA2,GTF2F1,CDK9,PELP1,H…
GO:BP	signal transduction in response to DNA damage	GO:0042770	FALSE	2.63258e-05	4.57962	173	634	22	21026	ATRX,SP100,RAD9A,DTL,TP53BP1,WAC,TAOK1,RNF8,MAPK14,UFL1,CDKN1A,BRD4,TICRR,CDK2,DOT1L,FOXO3,BRIP1,GIGYF2,ABRAXAS1,CLSPN,SPRED2,ATR
GO:BP	negative regulation of cell cycle	GO:0045786	FALSE	2.95431e-05	4.52954	377	634	34	21026	ATRX,TPR,RAD9A,INTS3,DTL,TP53BP1,TIMELESS,WAC,TAOK1,APC,AVEN,MAPK14,UFL1,HASPIN,APBB2,HEXIM2,CDKN1A,BRD4,ZFYVE19,TICRR,LATS1,KNL1,CDK2,RB1,DOT1L,BRIP1,GIGYF2,ABRAXAS1,CDT1,CLSPN,KANK2,ATR,DYNC1LI1,RRP8
GO:BP	primary metabolic process	GO:0044238	FALSE	3.36413e-05	4.47313	12342	634	439	21026	UBE4B,EEF1B2,TNKS1BP1,CTPS2,MCM3,RPLP0,EIF5B,NFX1,NFIC,NUCKS1,PGAM1,ZBTB21,KDM5C,BRD2,SLC9A1,MCM2,DDX41,OTUD7B,GYS1,SETX,SMARCC2,SRRM2,BAG6,ABCF1,SYMPK,RERE,STK10,UBR4,ATRX,HSP90AB1,RBM12B,CPEB4,NCOA3,DCK,RBBP6,EDC3,LRRFIP1,TLE3,AHNAK,NSRP1,MAP2K2,ABI2,PI4KB,IWS1,GEMIN5,ZNHIT3,LRRC47,ZC3H13,OSBP,SP100,EP300,WDR55,NCOR2,POLR2A,PEX19,JMJD1C,TJP2,WDHD1,LMNA,L3MBTL3,TMF1,BCLAF1,CHD7,TPR,SMARCA4,GFPT1…
GO:BP	DNA-templated transcription elongation	GO:0006354	FALSE	4.32439e-05	4.36408	134	634	19	21026	IWS1,POLR2M,INTS3,RECQL5,USP15,INTS10,RNF8,ZMYND8,SETD2,NELFE,SCAF8,BRD4,HMGN1,ZC3H4,SUPT6H,GTF2F1,CDK9,ZNF326,INTS1
GO:BP	negative regulation of microtubule polymerization or depolymerization	GO:0031111	FALSE	4.76905e-05	4.32157	41	634	11	21026	MAP1B,TAOK1,CLASP2,APC,CLASP1,MID1,CAMSAP2,NAV3,TTBK2,CAMSAP1,MAP2
GO:BP	regulation of mRNA metabolic process	GO:1903311	FALSE	5.0103e-05	4.30014	312	634	30	21026	TNKS1BP1,NSRP1,IWS1,SRRM1,SFSWAP,SAMD4B,AKT1,MAPK14,WTAP,SRPK1,DHX34,TRA2B,YTHDC1,LARP1,CASC3,ZBTB7A,RBM15B,TNRC6B,SRPK2,CARHSP1,LARP1B,DIS3L2,GIGYF2,SUPT6H,SAFB2,CDK9,ROCK2,FXR2,RBM15,DCP1A
GO:BP	heterochromatin formation	GO:0031507	FALSE	6.00609e-05	4.22141	151	634	20	21026	ATRX,LMNA,TPR,KMT2D,TRIP12,BAZ2A,HDAC1,YTHDC1,UBR5,RBM15B,CDK2,RB1,DOT1L,PHF2,SUZ12,SPEN,RIF1,EHMT2,RBM15,RRP8
GO:BP	small GTPase-mediated signal transduction	GO:0007264	FALSE	6.1299e-05	4.21255	505	634	40	21026	USO1,ARHGEF18,ABI2,ARHGAP12,ECT2,ITPKB,RAF1,GMIP,ARHGAP21,NET1,ARFGEF1,RAPGEF6,FGD3,GIT2,SPRY4,ABL2,SH3BP1,AKAP13,CDKN1A,RALGAPA1,KSR1,ARHGEF11,ARHGEF17,IQSEC1,CDC42EP4,CDK2,RB1,GIT1,ARHGAP27,DENND4A,BCR,CDC42EP3,USP8,FAM13A,PSD4,ROCK2,SRGAP2,RALGPS2,KANK2,RAB12
GO:BP	RNA metabolic process	GO:0016070	FALSE	6.20096e-05	4.20754	6873	634	272	21026	TNKS1BP1,NFX1,NFIC,NUCKS1,ZBTB21,KDM5C,BRD2,SLC9A1,DDX41,OTUD7B,SETX,SMARCC2,SRRM2,SYMPK,RERE,ATRX,RBM12B,NCOA3,EDC3,LRRFIP1,TLE3,AHNAK,NSRP1,MAP2K2,IWS1,GEMIN5,ZNHIT3,LRRC47,ZC3H13,SP100,EP300,WDR55,NCOR2,POLR2A,JMJD1C,L3MBTL3,TMF1,BCLAF1,CHD7,TPR,SMARCA4,SMG1,WWP2,MORC2,SRRM1,SFSWAP,NOL8,SCAF1,POLR2M,SMARCC1,INTS3,NCOA2,RECQL5,MIER1,YAP1,KMT2D,FLNA,RAF1,AEBP2,RSL1D1,TP53BP1,MAPT,PAGR1,USP15,SAM…
GO:BP	regulation of response to stimulus	GO:0048583	FALSE	6.31694e-05	4.19949	3993	634	176	21026	NUCKS1,BRD2,SLC9A1,OTUD7B,SMARCC2,USO1,BAG6,HSP90AB1,PDCL,NCOA3,ARHGEF18,TLE3,MAP2K2,SP100,EP300,NCOR2,WDR59,LMNA,BCLAF1,FRMD6,TPR,SMARCA4,ARHGAP12,RAD9A,WWP2,USP20,SMARCC1,NCOA2,RECQL5,MIER1,ECT2,ITPKB,YAP1,KMT2D,FLNA,RAF1,GMIP,TP53BP1,ARHGAP21,MAPT,PAGR1,USP15,IRS2,NET1,PXN,ARFGEF1,TIMELESS,WAC,TAOK1,SASH1,CLASP2,ANKRD17,AKT1,WWC1,OTUD5,APC,ACTR8,FGD3,HDGFL2,RNF8,GIT2,STK11,ZMYND8,MYCBP2,MAPK14…
GO:BP	negative regulation of organelle organization	GO:0010639	FALSE	6.52511e-05	4.18541	352	634	32	21026	ATRX,ARHGEF18,MAP1B,LMNA,TPR,WDR44,YAP1,MAPT,SCFD1,ARFGEF1,TAOK1,CLASP2,AKT1,APC,SSH2,CLASP1,MID1,FLII,HASPIN,MAP4,TBC1D4,CAMSAP2,NAV3,KNL1,TTBK2,SSH3,CAMSAP1,ANKRD27,MAP2,EHMT2,KANK2,DYNC1LI1
GO:BP	nucleocytoplasmic transport	GO:0006913	FALSE	6.65697e-05	4.17672	334	634	31	21026	AHCTF1,IWS1,SP100,EP300,LMNA,TPR,SMG1,ECT2,BAG3,FLNA,AKT1,MAPK14,SETD2,WNK1,PTPN14,THOC2,YTHDC1,THOC1,CASC3,FAM53C,CDKN1A,UBR5,CTDSPL2,RBM15B,RANBP2,ANP32B,NEMF,SUPT6H,AGFG1,RANBP3,STK3
GO:BP	nuclear transport	GO:0051169	FALSE	6.65697e-05	4.17672	334	634	31	21026	AHCTF1,IWS1,SP100,EP300,LMNA,TPR,SMG1,ECT2,BAG3,FLNA,AKT1,MAPK14,SETD2,WNK1,PTPN14,THOC2,YTHDC1,THOC1,CASC3,FAM53C,CDKN1A,UBR5,CTDSPL2,RBM15B,RANBP2,ANP32B,NEMF,SUPT6H,AGFG1,RANBP3,STK3
GO:BP	regulation of cell communication	GO:0010646	FALSE	7.00722e-05	4.15445	3486	634	158	21026	NUCKS1,SLC9A1,OTUD7B,HSP90AB1,PDCL,NCOA3,ARHGEF18,TLE3,MAP2K2,MAP1B,OSBP,SP100,EP300,RAB11FIP5,NCOR2,WDR59,LMNA,TMF1,BCLAF1,CHD7,FRMD6,TPR,SMARCA4,ARHGAP12,RAD9A,WWP2,C2CD2L,USP20,MIER1,ECT2,ITPKB,YAP1,KMT2D,FLNA,RAF1,GMIP,ARHGAP21,MAPT,PAGR1,USP15,IRS2,NET1,PXN,ARFGEF1,WAC,TAOK1,SASH1,ANKRD17,AKT1,WWC1,OTUD5,APC,FGD3,DNM1,GIT2,STK11,ZMYND8,DBN1,MAPK14,SPAG9,WNK1,UFL1,MID1,USP9X,HDAC1,SPRY4,ABL2,…
GO:BP	cell differentiation	GO:0030154	FALSE	7.4611e-05	4.1272	4437	634	191	21026	BRD2,SLC9A1,PRRC2A,DDX41,ASAP1,SETX,SMARCC2,BAG6,RERE,ATRX,HSP90AB1,NCOA3,MAP2K2,ABI2,MAP1B,ANKS1A,EP300,TJP2,LMNA,L3MBTL3,TMF1,CHD7,FRMD6,SMARCA4,PYGO2,MICALL1,SMARCC1,PGM3,ECT2,USP42,ITPKB,YAP1,KMT2D,FLNA,FRYL,RAF1,RSL1D1,RAI14,MAPT,TAOK1,ARHGEF26,RCOR1,CHD4,PRRC2B,EEF2K,CLASP2,MCRIP1,ANKRD17,AKT1,OTUD5,APC,HDGFL2,TANC1,CFL2,RNF8,STK11,SSH2,ZMYND8,DBN1,MYCBP2,MAPK14,SETD2,SPAG9,WNK1,CLASP1,STRN…
GO:BP	cellular developmental process	GO:0048869	FALSE	7.59175e-05	4.11966	4438	634	191	21026	BRD2,SLC9A1,PRRC2A,DDX41,ASAP1,SETX,SMARCC2,BAG6,RERE,ATRX,HSP90AB1,NCOA3,MAP2K2,ABI2,MAP1B,ANKS1A,EP300,TJP2,LMNA,L3MBTL3,TMF1,CHD7,FRMD6,SMARCA4,PYGO2,MICALL1,SMARCC1,PGM3,ECT2,USP42,ITPKB,YAP1,KMT2D,FLNA,FRYL,RAF1,RSL1D1,RAI14,MAPT,TAOK1,ARHGEF26,RCOR1,CHD4,PRRC2B,EEF2K,CLASP2,MCRIP1,ANKRD17,AKT1,OTUD5,APC,HDGFL2,TANC1,CFL2,RNF8,STK11,SSH2,ZMYND8,DBN1,MYCBP2,MAPK14,SETD2,SPAG9,WNK1,CLASP1,STRN…
GO:BP	response to stress	GO:0006950	FALSE	7.92999e-05	4.10073	3948	634	174	21026	UBE4B,TNKS1BP1,MCM3,NFX1,NUCKS1,SLC9A1,MCM2,SETX,SMARCC2,BAG6,ABCF1,UBR4,ATRX,HSP90AB1,CPEB4,RBBP6,AHNAK,MAP2K2,MAP1B,SP100,EP300,JMJD1C,WDR59,WDHD1,LMNA,TMF1,BCLAF1,TPR,SMARCA4,SMG1,RAD9A,MORC2,USP20,SMARCC1,INTS3,RECQL5,ECT2,BAG3,YAP1,FLNA,RAF1,RSL1D1,DTL,TP53BP1,MAPT,PAGR1,USP15,SCFD1,NET1,PXN,ARFGEF1,CHMP7,TIMELESS,ANKHD1,WAC,TAOK1,DAXX,CHD4,EEF2K,CLASP2,ANKRD17,AKT1,APC,ACTR8,HDGFL2,PAXX,RNF…
GO:BP	regulation of signaling	GO:0023051	FALSE	0.000103359	3.98565	3478	634	157	21026	NUCKS1,SLC9A1,OTUD7B,HSP90AB1,PDCL,NCOA3,ARHGEF18,TLE3,MAP2K2,MAP1B,OSBP,SP100,EP300,RAB11FIP5,NCOR2,WDR59,LMNA,TMF1,BCLAF1,CHD7,FRMD6,TPR,SMARCA4,ARHGAP12,RAD9A,WWP2,C2CD2L,USP20,MIER1,ECT2,ITPKB,YAP1,KMT2D,FLNA,RAF1,GMIP,ARHGAP21,MAPT,PAGR1,USP15,IRS2,NET1,PXN,ARFGEF1,WAC,TAOK1,SASH1,ANKRD17,AKT1,WWC1,OTUD5,APC,FGD3,DNM1,GIT2,STK11,ZMYND8,DBN1,MAPK14,SPAG9,WNK1,UFL1,MID1,USP9X,HDAC1,SPRY4,ABL2,…
GO:BP	regulation of microtubule depolymerization	GO:0031114	FALSE	0.000107582	3.96826	35	634	10	21026	MAP1B,TAOK1,CLASP2,APC,CLASP1,MID1,CAMSAP2,NAV3,TTBK2,CAMSAP1
GO:BP	DNA damage checkpoint signaling	GO:0000077	FALSE	0.000111632	3.95221	114	634	17	21026	RAD9A,DTL,TP53BP1,WAC,TAOK1,MAPK14,UFL1,CDKN1A,BRD4,TICRR,CDK2,DOT1L,BRIP1,GIGYF2,ABRAXAS1,CLSPN,ATR
GO:BP	double-strand break repair via homologous recombination	GO:0000724	FALSE	0.000120679	3.91837	188	634	22	21026	MCM3,NUCKS1,MCM2,INTS3,RECQL5,TP53BP1,TIMELESS,CHD4,HDGFL2,RNF8,ZMYND8,RPA1,SETD2,NIPBL,PALB2,HELB,ERCC5,WDR48,RIF1,EP400,WRAP53,SFPQ
GO:BP	regulation of cellular response to stress	GO:0080135	FALSE	0.000128692	3.89045	519	634	40	21026	SMARCC2,BAG6,MAP2K2,EP300,SMARCA4,RAD9A,SMARCC1,RECQL5,FLNA,TP53BP1,MAPT,USP15,TIMELESS,TAOK1,ACTR8,HDGFL2,RNF8,TFIP11,SETD2,UFL1,MID1,INO80B,OXR1,BRD4,HELB,CBX8,BRAF,SGTA,BCL7C,WDR48,MYC,ABRAXAS1,RIF1,EP400,FOXO1,CDK9,WRAP53,ROCK2,SPRED2,ATR
GO:BP	response to stimulus	GO:0050896	FALSE	0.00013025	3.88522	8999	634	337	21026	UBE4B,GRAMD1A,TNKS1BP1,MCM3,NFX1,NUCKS1,KDM5C,BRD2,SLC9A1,MCM2,ACAP2,OTUD7B,SETX,SMARCC2,USO1,BAG6,ABCF1,UBR4,ATRX,HSP90AB1,PDCL,CPEB4,NCOA3,RBBP6,ARHGEF18,TLE3,AHNAK,MAP2K2,ABI2,PI4KB,MAP1B,ANKS1A,OSBP,SP100,EP300,RAB11FIP5,NCOR2,POLR2A,JMJD1C,WDR59,WDHD1,LMNA,TMF1,BCLAF1,CHD7,FRMD6,TPR,SMARCA4,SMG1,ARHGAP12,RAD9A,WWP2,STIP1,MORC2,PYGO2,C2CD2L,USP20,POLR2M,SMARCC1,INTS3,NCOA2,RECQL5,MIER1,ECT2,I…
GO:BP	apoptotic process	GO:0006915	FALSE	0.000164168	3.78471	1923	634	99	21026	UBE4B,SLC9A1,MCM2,DDX41,KIF1B,BAG6,HSP90AB1,CPEB4,SP100,EP300,LMNA,TMF1,BCLAF1,RAD9A,WWP2,ECT2,USP42,ITPKB,BAG3,YAP1,FLNA,RAF1,RSL1D1,USP15,KDM2B,IRS2,NET1,TAOK1,DAXX,EEF2K,SH3KBP1,AKT1,TRIM2,APC,STK11,AVEN,MAPK14,UFL1,HDAC1,JMY,THOC1,APBB2,OXR1,CDKN1A,CCNL2,MAP3K7,PKN2,CIT,CAAP1,CHMP3,TCF7L2,NRBP2,ZBTB7A,SHB,FOSL1,CASP8AP2,DAP,LATS1,PALB2,AKAP12,CASP2,CHD8,ATN1,BRAF,ANP32B,RRN3,ADAM17,BNIP2,ZC3H…
GO:BP	actin filament-based process	GO:0030029	FALSE	0.000165438	3.78137	825	634	54	21026	SLC9A1,ACAP2,ARHGEF18,ABI2,BAIAP2L1,FRMD6,ARHGAP12,MYH10,ECT2,FLNA,PXN,LIMCH1,ARFGEF1,TAOK1,EEF2K,SH3KBP1,CLASP2,FGD3,FMNL2,CFL2,SSH2,DBN1,TRIP10,CLASP1,FLII,JMY,ABL2,SH3BP1,AKAP13,SUN2,ARHGEF11,LATS1,ARHGEF17,IQSEC1,CDC42EP4,BRAF,MICAL3,EPB41L5,SSH3,EHD2,PALLD,BCR,CDC42EP3,FNBP1L,PDLIM4,RICTOR,ROCK2,SRGAP2,WASHC2A,KANK2,GAS2L1,ANTXR1,FHOD1,MYH9
GO:BP	recombinational repair	GO:0000725	FALSE	0.000193299	3.71377	193	634	22	21026	MCM3,NUCKS1,MCM2,INTS3,RECQL5,TP53BP1,TIMELESS,CHD4,HDGFL2,RNF8,ZMYND8,RPA1,SETD2,NIPBL,PALB2,HELB,ERCC5,WDR48,RIF1,EP400,WRAP53,SFPQ
GO:BP	establishment of localization in cell	GO:0051649	FALSE	0.000204349	3.68963	2010	634	102	21026	GRAMD1A,AHCTF1,ACAP2,KIF1B,USO1,TBC1D10B,PLEKHF2,MAP2K2,MAP1B,IWS1,OSBP,SP100,EP300,RAB11FIP5,PEX19,LMNA,TPR,SMG1,C2CD2L,MICALL1,ECT2,BAG3,FLNA,RAF1,ARHGAP21,MAPT,SCFD1,CHMP7,CLASP2,PEX1,AKT1,SEC62,WWC1,APC,DNM1,GIT2,NRBP1,STK11,MAPK14,SETD2,SPAG9,WNK1,CLASP1,SNAP23,PTPN14,STX7,THOC2,USP9X,YTHDC1,THOC1,STXBP5,BTBD9,CASC3,MAP4,FAM53C,CLEC16A,SUN2,CDKN1A,UBR5,CHMP3,CTDSPL2,ABRAXAS2,RBM15B,SYNRG,KNL…
GO:BP	regulation of DNA replication	GO:0006275	FALSE	0.000241129	3.61775	120	634	17	21026	MCM3,NUCKS1,MCM2,ATRX,RBBP6,TIMELESS,ANKRD17,ACTR8,INO80B,CDKN1A,TICRR,LPIN1,CDK2,CDT1,EHMT2,ATR,WRNIP1
GO:BP	intracellular transport	GO:0046907	FALSE	0.000249288	3.6033	1381	634	77	21026	GRAMD1A,AHCTF1,ACAP2,KIF1B,USO1,TBC1D10B,PLEKHF2,MAP2K2,MAP1B,IWS1,OSBP,SP100,EP300,PEX19,LMNA,TPR,SMG1,MICALL1,ECT2,BAG3,FLNA,ARHGAP21,MAPT,SCFD1,CHMP7,PEX1,AKT1,SEC62,WWC1,NRBP1,STK11,MAPK14,SETD2,SPAG9,WNK1,PTPN14,STX7,THOC2,USP9X,YTHDC1,THOC1,CASC3,FAM53C,CLEC16A,SUN2,CDKN1A,UBR5,CHMP3,CTDSPL2,RBM15B,SYNRG,RANBP2,ANP32B,C2CD5,UBE2O,MGRN1,TANC2,MON1A,EHD2,ANKRD27,WDR11,ASPH,NEMF,BCR,FNBP1L,SEC…
GO:BP	epigenetic regulation of gene expression	GO:0040029	FALSE	0.000255379	3.59281	299	634	28	21026	ATRX,EP300,LMNA,TPR,SMARCA4,MORC2,KMT2D,RNF8,TRIP12,BAZ2A,HDAC1,YTHDC1,UBR5,TASOR2,RBM15B,CDK2,RB1,DOT1L,PHF2,MYC,MTA1,SUZ12,SPEN,RIF1,MTA2,EHMT2,RBM15,RRP8
GO:BP	cellular response to hormone stimulus	GO:0032870	FALSE	0.000258102	3.58821	638	634	45	21026	NUCKS1,SLC9A1,USO1,NCOA3,MAP1B,SP100,EP300,NCOR2,TMF1,SMARCA4,SMARCC1,NCOA2,KMT2D,RAF1,PAGR1,IRS2,PXN,DAXX,EEF2K,AKT1,APC,UFL1,ZNF106,HDAC1,IRS1,MAP3K7,UBR5,TBC1D4,ZBTB7A,LATS1,ZNF592,LPIN1,RB1,C2CD5,AKAP8,FOXO3,BRIP1,SYAP1,USP8,EIF4EBP2,FOXO1,SAFB2,PELP1,ROCK2,KANK2
GO:BP	protein metabolic process	GO:0019538	FALSE	0.000276646	3.55808	4721	634	198	21026	UBE4B,EEF1B2,TNKS1BP1,RPLP0,EIF5B,NFX1,OTUD7B,BAG6,ABCF1,STK10,UBR4,HSP90AB1,CPEB4,RBBP6,MAP2K2,ABI2,GEMIN5,LRRC47,EP300,PEX19,L3MBTL3,TMF1,BCLAF1,TPR,GFPT1,SMG1,WWP2,USP20,LARP4,SMARCC1,PGM3,ECT2,USP42,ITPKB,BAG3,FLNA,RAF1,DTL,MAPT,USP15,SAMD4B,DCAF6,PHRF1,LIMCH1,ARFGEF1,CHMP7,WAC,TAOK1,DAXX,SASH1,EEF2K,AKT1,TRIM2,OTUD5,APC,CTU2,NAA30,RNF8,NRBP1,UBE2E3,STK11,SSH2,ARK2N,MYCBP2,MAPK14,EIF4B,SETD2,…
GO:BP	mitotic cell cycle checkpoint signaling	GO:0007093	FALSE	0.000297013	3.52722	136	634	18	21026	TPR,RAD9A,INTS3,DTL,WAC,TAOK1,APC,HASPIN,CDKN1A,ZFYVE19,TICRR,KNL1,CDK2,GIGYF2,ABRAXAS1,CLSPN,ATR,DYNC1LI1
GO:BP	actin cytoskeleton organization	GO:0030036	FALSE	0.000306072	3.51418	729	634	49	21026	SLC9A1,ARHGEF18,ABI2,BAIAP2L1,ARHGAP12,MYH10,ECT2,FLNA,PXN,LIMCH1,ARFGEF1,TAOK1,EEF2K,SH3KBP1,CLASP2,FGD3,FMNL2,CFL2,SSH2,DBN1,TRIP10,CLASP1,FLII,JMY,ABL2,SH3BP1,AKAP13,ARHGEF11,LATS1,ARHGEF17,IQSEC1,CDC42EP4,BRAF,MICAL3,EPB41L5,SSH3,EHD2,PALLD,BCR,CDC42EP3,PDLIM4,RICTOR,ROCK2,WASHC2A,KANK2,GAS2L1,ANTXR1,FHOD1,MYH9
GO:BP	regulation of signal transduction	GO:0009966	FALSE	0.000334983	3.47498	3034	634	139	21026	NUCKS1,SLC9A1,OTUD7B,HSP90AB1,PDCL,NCOA3,ARHGEF18,TLE3,MAP2K2,SP100,EP300,NCOR2,WDR59,LMNA,BCLAF1,FRMD6,TPR,SMARCA4,ARHGAP12,RAD9A,WWP2,USP20,MIER1,ECT2,ITPKB,YAP1,KMT2D,FLNA,RAF1,GMIP,ARHGAP21,MAPT,PAGR1,USP15,IRS2,NET1,PXN,ARFGEF1,WAC,TAOK1,SASH1,ANKRD17,AKT1,WWC1,OTUD5,APC,FGD3,GIT2,STK11,ZMYND8,MAPK14,SPAG9,WNK1,UFL1,MID1,USP9X,HDAC1,SPRY4,ABL2,RIC8B,USP34,C2CD3,SH3BP1,IRS1,AKAP13,CLEC16A,MAP…
GO:BP	negative regulation of protein-containing complex disassembly	GO:0043242	FALSE	0.000345925	3.46102	83	634	14	21026	MAP1B,TAOK1,CLASP2,APC,CLASP1,MID1,FLII,CLEC16A,CAMSAP2,SCAF8,NAV3,TTBK2,SCAF4,CAMSAP1
GO:BP	cellular response to endogenous stimulus	GO:0071495	FALSE	0.000372818	3.4285	1223	634	70	21026	NUCKS1,SLC9A1,ACAP2,USO1,HSP90AB1,NCOA3,MAP1B,SP100,EP300,NCOR2,TMF1,SMARCA4,SMARCC1,NCOA2,MTSS2,KMT2D,RAF1,MAPT,PAGR1,USP15,SHCBP1,IRS2,PXN,DAXX,EEF2K,AKT1,APC,BPTF,STK11,MAPK14,UFL1,ZNF106,USP9X,HDAC1,SPRY4,IRS1,MAP3K7,UBR5,TBC1D4,CTDSPL2,PTPN12,ZBTB7A,LATS1,ZNF592,BRAF,LPIN1,LEMD3,ADAM17,RB1,C2CD5,AKAP8,FOXO3,SLC4A7,JUN,UBE2O,BRIP1,SYAP1,ZEB1,EPB41L5,GIPC1,KIDINS220,USP8,EIF4EBP2,FOXO1,SAFB2,P…
GO:BP	nuclear export	GO:0051168	FALSE	0.000398617	3.39944	169	634	20	21026	IWS1,SP100,TPR,SMG1,BAG3,SETD2,WNK1,PTPN14,THOC2,YTHDC1,THOC1,CASC3,CTDSPL2,RBM15B,RANBP2,ANP32B,NEMF,SUPT6H,AGFG1,RANBP3
GO:BP	programmed cell death	GO:0012501	FALSE	0.000414642	3.38233	1987	634	100	21026	UBE4B,SLC9A1,MCM2,DDX41,KIF1B,BAG6,HSP90AB1,CPEB4,SP100,EP300,LMNA,TMF1,BCLAF1,RAD9A,WWP2,ECT2,USP42,ITPKB,BAG3,YAP1,FLNA,RAF1,RSL1D1,USP15,KDM2B,IRS2,NET1,TAOK1,DAXX,EEF2K,SH3KBP1,AKT1,TRIM2,APC,STK11,AVEN,MAPK14,UFL1,HDAC1,JMY,THOC1,APBB2,OXR1,CDKN1A,CCNL2,MAP3K7,PKN2,CIT,CAAP1,CHMP3,TCF7L2,NRBP2,ZBTB7A,SHB,FOSL1,CASP8AP2,DAP,LATS1,PALB2,AKAP12,CASP2,CHD8,ATN1,BRAF,ANP32B,RRN3,ADAM17,BNIP2,ZC3H…
GO:BP	cell death	GO:0008219	FALSE	0.000455997	3.34104	1991	634	100	21026	UBE4B,SLC9A1,MCM2,DDX41,KIF1B,BAG6,HSP90AB1,CPEB4,SP100,EP300,LMNA,TMF1,BCLAF1,RAD9A,WWP2,ECT2,USP42,ITPKB,BAG3,YAP1,FLNA,RAF1,RSL1D1,USP15,KDM2B,IRS2,NET1,TAOK1,DAXX,EEF2K,SH3KBP1,AKT1,TRIM2,APC,STK11,AVEN,MAPK14,UFL1,HDAC1,JMY,THOC1,APBB2,OXR1,CDKN1A,CCNL2,MAP3K7,PKN2,CIT,CAAP1,CHMP3,TCF7L2,NRBP2,ZBTB7A,SHB,FOSL1,CASP8AP2,DAP,LATS1,PALB2,AKAP12,CASP2,CHD8,ATN1,BRAF,ANP32B,RRN3,ADAM17,BNIP2,ZC3H…
GO:BP	regulation of microtubule polymerization or depolymerization	GO:0031110	FALSE	0.000474366	3.32389	98	634	15	21026	CLIP1,MAP1B,MAPT,TAOK1,CLASP2,APC,CLASP1,MID1,CAMSAP2,NAV3,GIT1,TTBK2,CAMSAP1,MAP2,GAS2L1
GO:BP	system development	GO:0048731	FALSE	0.00050049	3.3006	4053	634	174	21026	TACC2,BRD2,SLC9A1,GYS1,ASAP1,SETX,SMARCC2,BAG6,RERE,ATRX,MAP2K2,ABI2,MAP1B,ANKS1A,SP100,EP300,NCOR2,LMNA,TMF1,CHD7,SMARCA4,ARHGAP12,PYGO2,MICALL1,SMARCC1,ECT2,YAP1,FLNA,FRYL,RAF1,TP53BP1,MAPT,KDM2B,IRS2,TIMELESS,GTF2I,TAOK1,SASH1,CHD4,EEF2K,CLASP2,ANKRD17,UTP3,AKT1,APC,RNF8,GIT2,BPTF,STK11,ZMYND8,DBN1,MYCBP2,MAPK14,SETD2,SPAG9,KDM4B,WNK1,STRN,PTPN14,UFL1,TACC3,THOC2,USP9X,HDAC1,TRA2B,IMPACT,ABL2,…
GO:BP	response to ionizing radiation	GO:0010212	TRUE	0.000516598	3.28685	141	634	18	21026	TNKS1BP1,NUCKS1,RAD9A,INTS3,ECT2,YAP1,TP53BP1,NET1,RNF8,STK11,MAPK14,NIPBL,CDKN1A,TICRR,MYC,MTA1,ABRAXAS1,ATR
GO:BP	negative regulation of mitotic cell cycle phase transition	GO:1901991	FALSE	0.000532141	3.27397	172	634	20	21026	TPR,INTS3,DTL,WAC,TAOK1,APC,AVEN,HASPIN,CDKN1A,ZFYVE19,TICRR,KNL1,CDK2,RB1,GIGYF2,ABRAXAS1,CLSPN,KANK2,ATR,DYNC1LI1
GO:BP	regulation of DNA-templated transcription elongation	GO:0032784	FALSE	0.00054374	3.26461	99	634	15	21026	INTS3,RECQL5,INTS10,RNF8,ZMYND8,NELFE,SCAF8,BRD4,HMGN1,ZC3H4,SUPT6H,GTF2F1,CDK9,ZNF326,INTS1
GO:BP	cell morphogenesis	GO:0000902	FALSE	0.00055248	3.25768	996	634	60	21026	RERE,ZMYM3,ARHGEF18,MAP2K2,ABI2,MAP1B,EP300,FRMD6,LARP4,MYH10,ECT2,YAP1,FLNA,FRYL,MAPT,SCFD1,ARHGEF26,EEF2K,SH3KBP1,CLASP2,FGD3,FMNL2,STK11,DBN1,MYCBP2,MAPK14,SPAG9,THOC2,USP9X,IMPACT,APBB2,ZMYM4,RREB1,LATS1,PDZD8,CDC42EP4,BRAF,ISL2,GOLGA4,ADAM17,RB1,ADNP,EMB,TANC2,EPB41L5,CAMSAP1,KIDINS220,PALLD,ANKRD27,ULK1,CDC42EP3,TSC22D4,MARK2,MAP2,SRGAP2,MNX1,NUMB,FOSL2,PALM,MYH9
GO:BP	autophagy	GO:0006914	FALSE	0.000732524	3.13518	597	634	42	21026	GRAMD1A,UBR4,ABI2,EP300,USP20,BAG3,MAPT,SCFD1,CHMP7,WAC,AKT1,RETREG2,STK11,SETD2,WNK1,UFL1,MTCL1,ABL2,LARP1,TBC1D25,CLEC16A,MAP3K7,FOXK1,CHMP3,NRBP2,DAP,FOXO3,ACBD5,BNIP3L,HERC1,NSFL1C,RB1CC1,ULK1,FNBP1L,ATG2B,SEC16A,MARK2,FOXO1,ATG9A,EHMT2,VPS51,CDK16
GO:BP	process utilizing autophagic mechanism	GO:0061919	FALSE	0.000732524	3.13518	597	634	42	21026	GRAMD1A,UBR4,ABI2,EP300,USP20,BAG3,MAPT,SCFD1,CHMP7,WAC,AKT1,RETREG2,STK11,SETD2,WNK1,UFL1,MTCL1,ABL2,LARP1,TBC1D25,CLEC16A,MAP3K7,FOXK1,CHMP3,NRBP2,DAP,FOXO3,ACBD5,BNIP3L,HERC1,NSFL1C,RB1CC1,ULK1,FNBP1L,ATG2B,SEC16A,MARK2,FOXO1,ATG9A,EHMT2,VPS51,CDK16
GO:BP	regulation of mitotic cell cycle	GO:0007346	FALSE	0.000740361	3.13056	492	634	37	21026	SMARCC2,TPR,SMARCA4,RAD9A,SMARCC1,INTS3,DTL,WAC,TAOK1,ANKRD17,AKT1,APC,AVEN,CCNH,HASPIN,CDKN1A,PKN2,SHB,BRD4,ZFYVE19,TICRR,MKI67,KNL1,CDK2,ADAM17,RB1,BCL7C,GIGYF2,CCNE2,ABRAXAS1,STIL,CLSPN,BORA,KANK2,CDC25C,ATR,DYNC1LI1
GO:BP	DNA-templated DNA replication	GO:0006261	FALSE	0.000760107	3.11913	160	634	19	21026	MCM3,NUCKS1,MCM2,ATRX,WDHD1,RECQL5,TIMELESS,RPA1,LRWD1,TICRR,HELB,CDK2,SMARCAL1,CCNE2,CDT1,CDK9,BOD1L1,ATR,WRNIP1
GO:BP	regulation of nucleocytoplasmic transport	GO:0046822	FALSE	0.000821523	3.08538	116	634	16	21026	IWS1,SP100,EP300,TPR,ECT2,BAG3,FLNA,MAPK14,SETD2,WNK1,PTPN14,THOC2,UBR5,CTDSPL2,ANP32B,SUPT6H
GO:BP	mitotic sister chromatid segregation	GO:0000070	FALSE	0.000827831	3.08206	193	634	21	21026	NCAPG,TPR,FLNA,CHMP7,CLASP2,APC,CLASP1,HASPIN,NIPBL,CHMP3,ABRAXAS2,KNL1,RB1,AKAP8,CENPC,KIF23,DIS3L2,STAG1,ABRAXAS1,CDT1,DYNC1LI1
GO:BP	positive regulation of supramolecular fiber organization	GO:1902905	FALSE	0.000848413	3.07139	177	634	20	21026	CLIP1,ABI2,MAP1B,BAIAP2L1,FLNA,MAPT,PXN,LIMCH1,CFL2,CLASP1,NAV3,CDC42EP4,BRAF,RB1,GIT1,CDC42EP3,USP8,RICTOR,ROCK2,FHOD1
GO:BP	mitotic nuclear division	GO:0140014	FALSE	0.000969004	3.01367	282	634	26	21026	NCAPG,TPR,FLNA,CHMP7,CLASP2,APC,CLASP1,REEP4,HASPIN,NIPBL,CHMP3,ABRAXAS2,MKI67,KNL1,RB1,AKAP8,CENPC,KIF23,DIS3L2,NSFL1C,STAG1,ABRAXAS1,CDT1,BORA,CDC25C,DYNC1LI1
GO:BP	microtubule cytoskeleton organization	GO:0000226	FALSE	0.00102056	2.99116	670	634	45	21026	TACC2,CLIP1,ATRX,MAP1B,LMNA,MAP7D1,TPR,FLNA,MAPT,CHMP7,TAOK1,CLASP2,APC,SETD2,CLASP1,MID1,TACC3,MTCL1,C2CD3,MAP4,SUN2,CCNL2,CAMSAP2,CHMP3,NAV3,ABRAXAS2,CDK2,GIT1,TTBK2,KIF23,CHD3,NSFL1C,CAMSAP1,STAG1,MAP7D3,ABRAXAS1,MARK2,STIL,MAP2,ROCK2,SRGAP2,BORA,GAS2L1,DYNC1LI1,MYH9
GO:BP	regulation of protein depolymerization	GO:1901879	FALSE	0.00111924	2.95108	91	634	14	21026	MAP1B,TAOK1,CLASP2,APC,CFL2,CLASP1,MID1,FLII,SH3BP1,CAMSAP2,NAV3,TTBK2,CAMSAP1,ASPH
GO:BP	regulation of microtubule-based process	GO:0032886	FALSE	0.00112271	2.94973	266	634	25	21026	CLIP1,MAP1B,TPR,MAPT,CHMP7,TAOK1,CLASP2,APC,STK11,CLASP1,MID1,TACC3,CCNL2,CAMSAP2,CHMP3,NAV3,GIT1,TTBK2,CAMSAP1,MARK2,STIL,MAP2,ROCK2,BORA,GAS2L1
GO:BP	regulation of intracellular transport	GO:0032386	FALSE	0.00112271	2.94973	266	634	25	21026	MAP2K2,MAP1B,IWS1,SP100,EP300,TPR,ECT2,BAG3,FLNA,SCFD1,WWC1,STK11,MAPK14,SETD2,WNK1,PTPN14,THOC2,UBR5,CHMP3,CTDSPL2,ANP32B,EHD2,ASPH,SUPT6H,MAP2
GO:BP	nervous system development	GO:0007399	FALSE	0.00128738	2.89029	2604	634	121	21026	TACC2,BRD2,ASAP1,SETX,SMARCC2,BAG6,RERE,ATRX,MAP2K2,ABI2,MAP1B,ANKS1A,EP300,NCOR2,CHD7,SMARCA4,ARHGAP12,PYGO2,MICALL1,SMARCC1,ECT2,YAP1,FLNA,FRYL,RAF1,MAPT,KDM2B,IRS2,TAOK1,CHD4,EEF2K,CLASP2,UTP3,AKT1,APC,GIT2,BPTF,STK11,ZMYND8,DBN1,MYCBP2,SETD2,SPAG9,KDM4B,WNK1,STRN,UFL1,TACC3,THOC2,USP9X,HDAC1,TRA2B,IMPACT,ABL2,ZNF609,C2CD3,NIPBL,APBB2,MAP4,NAB2,SUN2,CIT,CAMSAP2,NRBP2,NAV3,APBA2,SATB2,LATS1,IQS…
GO:BP	nucleic acid biosynthetic process	GO:0141187	FALSE	0.00139862	2.8543	6782	634	262	21026	TNKS1BP1,NFX1,NFIC,NUCKS1,ZBTB21,KDM5C,BRD2,SLC9A1,DDX41,OTUD7B,SETX,SMARCC2,SRRM2,SYMPK,RERE,ATRX,HSP90AB1,RBM12B,NCOA3,LRRFIP1,TLE3,AHNAK,NSRP1,MAP2K2,IWS1,GEMIN5,ZNHIT3,ZC3H13,SP100,EP300,WDR55,NCOR2,POLR2A,JMJD1C,L3MBTL3,TMF1,BCLAF1,CHD7,TPR,SMARCA4,WWP2,MORC2,SRRM1,SFSWAP,NOL8,SCAF1,POLR2M,SMARCC1,INTS3,NCOA2,RECQL5,MIER1,YAP1,KMT2D,FLNA,RAF1,AEBP2,RSL1D1,DTL,TP53BP1,PAGR1,USP15,DCAF6,KDM2B,…
GO:BP	endomembrane system organization	GO:0010256	FALSE	0.00147136	2.83228	613	634	42	21026	ASAP1,USO1,BAG6,UBR4,AHNAK,PLEKHF2,MAP2K2,BAIAP2L1,OSBP,LMNA,TMF1,TOR1AIP1,MICALL1,POLR2M,MTSS2,ARHGAP21,ARFGEF1,CHMP7,CLASP2,AKT1,RETREG2,DNM1,WNK1,CLASP1,SNAP23,REEP4,CAMSAP2,CHMP3,KNL1,LPIN1,SGTA,NSFL1C,EHD2,FNBP1L,SEC16A,USP8,AGFG1,ATG9A,PLEKHA3,VPS51,ATR,MYH9
GO:BP	regulation of small GTPase mediated signal transduction	GO:0051056	FALSE	0.00148795	2.82741	307	634	27	21026	ARHGEF18,ARHGAP12,ECT2,ITPKB,RAF1,GMIP,ARHGAP21,NET1,ARFGEF1,FGD3,GIT2,SPRY4,ABL2,SH3BP1,AKAP13,RALGAPA1,ARHGEF11,ARHGEF17,IQSEC1,GIT1,ARHGAP27,DENND4A,BCR,FAM13A,PSD4,SRGAP2,KANK2
GO:BP	nucleobase-containing compound biosynthetic process	GO:0034654	FALSE	0.0016331	2.78699	7076	634	271	21026	TNKS1BP1,CTPS2,NFX1,NFIC,NUCKS1,ZBTB21,KDM5C,BRD2,SLC9A1,DDX41,OTUD7B,SETX,SMARCC2,SRRM2,SYMPK,RERE,ATRX,HSP90AB1,RBM12B,NCOA3,DCK,LRRFIP1,TLE3,AHNAK,NSRP1,MAP2K2,IWS1,GEMIN5,ZNHIT3,ZC3H13,SP100,EP300,WDR55,NCOR2,POLR2A,JMJD1C,L3MBTL3,TMF1,BCLAF1,CHD7,TPR,SMARCA4,GFPT1,WWP2,MORC2,SRRM1,SFSWAP,NOL8,SCAF1,POLR2M,SMARCC1,INTS3,NCOA2,PGM3,RECQL5,MIER1,YAP1,KMT2D,FLNA,RAF1,AEBP2,RSL1D1,DTL,TP53BP1,PAG…
GO:BP	regulation of termination of RNA polymerase II transcription	GO:1904594	FALSE	0.0016382	2.78563	4	634	4	21026	SETX,WNK1,SCAF8,SCAF4
GO:BP	microtubule polymerization or depolymerization	GO:0031109	FALSE	0.00184501	2.734	138	634	17	21026	CLIP1,MAP1B,MAPT,TAOK1,CLASP2,APC,CLASP1,MID1,MAP4,CAMSAP2,NAV3,GIT1,TTBK2,CAMSAP1,MAP7D3,MAP2,GAS2L1
GO:BP	mRNA export from nucleus	GO:0006406	FALSE	0.00219138	2.65928	70	634	12	21026	IWS1,TPR,SMG1,SETD2,WNK1,THOC2,YTHDC1,THOC1,CASC3,RBM15B,SUPT6H,AGFG1
GO:BP	in utero embryonic development	GO:0001701	TRUE	0.00240934	2.6181	413	634	32	21026	OTUD7B,BTF3,RBBP6,NSRP1,CHD7,YAP1,AKT1,BPTF,DBN1,SETD2,THOC2,YTHDC1,C2CD3,CDKN1A,APBA2,FOSL1,LATS1,PALB2,CHD8,RRN3,BYSL,CIR1,TANC2,EPB41L5,KIDINS220,SUPT6H,STK3,JUNB,EMG1,STIL,INTS1,MYH9
GO:BP	regulation of actin cytoskeleton organization	GO:0032956	FALSE	0.00242633	2.61505	334	634	28	21026	SLC9A1,ARHGEF18,ABI2,BAIAP2L1,ECT2,FLNA,PXN,LIMCH1,ARFGEF1,TAOK1,CLASP2,CFL2,SSH2,CLASP1,FLII,ABL2,SH3BP1,AKAP13,LATS1,CDC42EP4,BRAF,SSH3,CDC42EP3,RICTOR,ROCK2,WASHC2A,KANK2,FHOD1
GO:BP	regulation of mRNA export from nucleus	GO:0010793	FALSE	0.00254885	2.59366	8	634	5	21026	IWS1,SETD2,WNK1,THOC2,SUPT6H
GO:BP	protein localization to chromosome	GO:0034502	FALSE	0.0025542	2.59274	126	634	16	21026	BRD2,ATRX,TP53BP1,CHMP7,ZMYND8,RPA1,LRWD1,SETD2,HASPIN,NIPBL,KNL1,RB1,CDK9,WRAP53,H1-5,ATR
GO:BP	regulation of DNA repair	GO:0006282	FALSE	0.00275659	2.55963	225	634	22	21026	SMARCC2,SMARCA4,SMARCC1,RECQL5,TP53BP1,TIMELESS,ACTR8,HDGFL2,RNF8,TFIP11,SETD2,INO80B,HELB,CBX8,BCL7C,WDR48,ABRAXAS1,RIF1,EP400,CDK9,WRAP53,ATR
GO:BP	peptidyl-serine phosphorylation	GO:0018105	TRUE	0.00277335	2.557	174	634	19	21026	TNKS1BP1,MAP2K2,SMG1,RAF1,AKT1,MAPK14,WNK1,LATS1,BRAF,CDK2,SRPK2,TTBK2,ULK1,PWP1,MARK2,RPS6KA3,RICTOR,CLSPN,ATR
GO:BP	regulation of actin filament-based process	GO:0032970	FALSE	0.00284675	2.54565	376	634	30	21026	SLC9A1,ARHGEF18,ABI2,BAIAP2L1,FRMD6,ECT2,FLNA,PXN,LIMCH1,ARFGEF1,TAOK1,CLASP2,CFL2,SSH2,CLASP1,FLII,ABL2,SH3BP1,AKAP13,LATS1,CDC42EP4,BRAF,SSH3,CDC42EP3,RICTOR,ROCK2,WASHC2A,KANK2,FHOD1,MYH9
GO:BP	positive regulation of cell cycle process	GO:0090068	FALSE	0.0029818	2.52552	262	634	24	21026	NCAPG,ATRX,TPR,ECT2,DTL,PAGR1,ANKRD17,AKT1,WNK1,PKN2,CIT,CHMP3,BRD4,KNL1,ADAM17,RB1,KIF23,NSFL1C,GIPC1,CCNE2,STIL,ROCK2,CDC25C,DYNC1LI1
GO:BP	regulation of double-strand break repair	GO:2000779	FALSE	0.00305076	2.51559	143	634	17	21026	SMARCC2,SMARCA4,SMARCC1,RECQL5,TP53BP1,TIMELESS,HDGFL2,RNF8,TFIP11,SETD2,HELB,BCL7C,WDR48,RIF1,EP400,WRAP53,ATR
GO:BP	regulation of actin filament organization	GO:0110053	FALSE	0.00319008	2.4962	263	634	24	21026	SLC9A1,ARHGEF18,ABI2,BAIAP2L1,FLNA,PXN,LIMCH1,ARFGEF1,CLASP2,CFL2,SSH2,CLASP1,FLII,SH3BP1,LATS1,CDC42EP4,BRAF,SSH3,CDC42EP3,RICTOR,ROCK2,WASHC2A,KANK2,FHOD1
GO:BP	negative regulation of cellular component organization	GO:0051129	FALSE	0.00347919	2.45852	701	634	45	21026	ATRX,ARHGEF18,MAP1B,EP300,LMNA,TPR,WDR44,YAP1,FLNA,RAF1,MAPT,SCFD1,ARFGEF1,TAOK1,CLASP2,AKT1,APC,SSH2,TFIP11,ATXN2,CLASP1,MID1,FLII,THOC2,HASPIN,MAP4,CLEC16A,TBC1D4,CAMSAP2,SCAF8,NAV3,KNL1,TTBK2,SSH3,SCAF4,CAMSAP1,ANKRD27,ULK1,PHF2,MAP2,ROCK2,EHMT2,KANK2,ANTXR1,DYNC1LI1
GO:BP	regulation of translation	GO:0006417	FALSE	0.00353756	2.4513	380	634	30	21026	EIF5B,ABCF1,CPEB4,GEMIN5,BCLAF1,TPR,LARP4,SAMD4B,EEF2K,AKT1,TRIM2,EIF4B,ATXN2,DNAJC1,IMPACT,LARP1,PCIF1,EIF4G3,CASC3,DAP,TNRC6B,FOXO3,LARP1B,GIGYF2,EIF3K,MYC,EIF4EBP2,RPS6KA3,FXR2,LARP6
GO:BP	mRNA transport	GO:0051028	FALSE	0.00388965	2.41009	130	634	16	21026	AHCTF1,IWS1,BCLAF1,TPR,SMG1,SETD2,WNK1,THOC2,YTHDC1,THOC1,CASC3,RBM15B,RANBP2,SUPT6H,AGFG1,FXR2
GO:BP	microtubule depolymerization	GO:0007019	FALSE	0.00400407	2.3975	50	634	10	21026	MAP1B,TAOK1,CLASP2,APC,CLASP1,MID1,CAMSAP2,NAV3,TTBK2,CAMSAP1
GO:BP	establishment of RNA localization	GO:0051236	FALSE	0.00444916	2.35172	163	634	18	21026	AHCTF1,IWS1,BCLAF1,TPR,SMG1,SETD2,ATXN2,WNK1,THOC2,YTHDC1,THOC1,CASC3,RBM15B,RANBP2,SUPT6H,AGFG1,FXR2,ATR
GO:BP	regulation of autophagy	GO:0010506	FALSE	0.00515821	2.2875	367	634	29	21026	UBR4,EP300,USP20,BAG3,MAPT,SCFD1,WAC,AKT1,STK11,SETD2,WNK1,UFL1,MTCL1,ABL2,LARP1,TBC1D25,CLEC16A,MAP3K7,FOXK1,NRBP2,DAP,FOXO3,BNIP3L,HERC1,RB1CC1,ULK1,FOXO1,EHMT2,CDK16
GO:BP	transcription elongation by RNA polymerase II	GO:0006368	FALSE	0.0053879	2.26858	118	634	15	21026	IWS1,POLR2M,INTS3,RECQL5,USP15,INTS10,RNF8,ZMYND8,SETD2,NELFE,BRD4,SUPT6H,GTF2F1,CDK9,INTS1
GO:BP	regulation of protein polymerization	GO:0032271	FALSE	0.00541451	2.26644	199	634	20	21026	CLIP1,MAP1B,BAIAP2L1,MAPT,ARFGEF1,CLASP2,SSH2,CLASP1,FLII,CAMSAP2,NAV3,LATS1,CDC42EP4,GIT1,SSH3,CAMSAP1,CDC42EP3,RICTOR,MAP2,KANK2
GO:BP	regulation of ribonucleoprotein complex localization	GO:2000197	FALSE	0.00559221	2.25242	9	634	5	21026	IWS1,SETD2,WNK1,THOC2,SUPT6H
GO:BP	mitotic spindle organization	GO:0007052	FALSE	0.00582291	2.23486	134	634	16	21026	TACC2,TPR,FLNA,CHMP7,CLASP2,CLASP1,TACC3,MAP4,SUN2,CHMP3,ABRAXAS2,KIF23,STAG1,ABRAXAS1,STIL,BORA
GO:BP	regulation of RNA export from nucleus	GO:0046831	FALSE	0.00582435	2.23475	15	634	6	21026	IWS1,TPR,SETD2,WNK1,THOC2,SUPT6H
GO:BP	regulation of DNA-templated DNA replication initiation	GO:0030174	FALSE	0.00582435	2.23475	15	634	6	21026	MCM3,MCM2,TICRR,CDK2,CDT1,WRNIP1
GO:BP	RNA localization	GO:0006403	FALSE	0.00584979	2.23286	200	634	20	21026	AHCTF1,IWS1,ZNHIT3,BCLAF1,TPR,SMG1,SETD2,ATXN2,WNK1,THOC2,YTHDC1,THOC1,CASC3,RBM15B,RANBP2,SUPT6H,AGFG1,WRAP53,FXR2,ATR
GO:BP	regulation of G1/S transition of mitotic cell cycle	GO:2000045	FALSE	0.00593324	2.22671	150	634	17	21026	SMARCC2,SMARCA4,SMARCC1,WAC,ANKRD17,AKT1,APC,CCNH,CDKN1A,CDK2,ADAM17,RB1,BCL7C,GIGYF2,CCNE2,STIL,KANK2
GO:BP	positive regulation of cell cycle	GO:0045787	FALSE	0.00638743	2.19467	351	634	28	21026	NCAPG,ATRX,TPR,ECT2,DTL,PAGR1,ANKRD17,AKT1,WNK1,MAP3K7,PKN2,CIT,CHMP3,SHB,FOSL1,BRD4,KNL1,ADAM17,RB1,SRPK2,KIF23,NSFL1C,GIPC1,CCNE2,STIL,ROCK2,CDC25C,DYNC1LI1
GO:BP	growth	GO:0040007	FALSE	0.00653109	2.18501	929	634	54	21026	SLC9A1,ATRX,RBBP6,MAP1B,EP300,CHD7,SMARCA4,PYGO2,YAP1,KMT2D,MAPT,KDM2B,NET1,CLASP2,AKT1,WWC1,HDGFL2,STK11,MYCBP2,MAPK14,SPAG9,USP9X,BCL9,IMPACT,NIPBL,CDKN1A,PTPN12,APBA2,ARHGEF11,LATS1,PALB2,ZNF639,ATN1,GOLGA4,ADAM17,DCUN1D5,RB1,FOXO3,ADNP,EPB41L5,WDR11,ULK1,DCAF1,GIGYF2,WDR48,TSC22D4,STK3,RPS6KA3,RICTOR,STIL,MAP2,INTS1,EHMT2,FOSL2
GO:BP	G1/S transition of mitotic cell cycle	GO:0000082	FALSE	0.00681691	2.16641	202	634	20	21026	SMARCC2,SMARCA4,SMARCC1,WAC,ANKRD17,AKT1,APC,CCNH,CDKN1A,LATS1,CDK2,ADAM17,RB1,BCL7C,GIGYF2,MYC,CCNE2,STIL,KANK2,PIAS1
GO:BP	regulation of intracellular signal transduction	GO:1902531	FALSE	0.0069787	2.15623	1953	634	94	21026	SLC9A1,OTUD7B,ARHGEF18,MAP2K2,EP300,NCOR2,WDR59,BCLAF1,FRMD6,TPR,SMARCA4,ARHGAP12,RAD9A,USP20,MIER1,ECT2,ITPKB,KMT2D,FLNA,RAF1,GMIP,ARHGAP21,MAPT,PAGR1,USP15,IRS2,NET1,ARFGEF1,WAC,TAOK1,SASH1,ANKRD17,AKT1,WWC1,OTUD5,FGD3,GIT2,STK11,MAPK14,SPAG9,UFL1,MID1,USP9X,HDAC1,SPRY4,ABL2,SH3BP1,IRS1,AKAP13,CLEC16A,MAP3K7,NELFE,CIT,RALGAPA1,KSR1,DDX21,TCF7L2,ZBTB7A,BRD4,ARHGEF11,LATS1,AKAP12,ARHGEF17,KNL1,IQ…
GO:BP	supramolecular fiber organization	GO:0097435	FALSE	0.00729683	2.13687	861	634	51	21026	SLC9A1,CLIP1,HSP90AB1,ARHGEF18,ABI2,MAP1B,BAIAP2L1,ARHGAP12,FLNA,MAPT,PXN,LIMCH1,ARFGEF1,TAOK1,EEF2K,SH3KBP1,CLASP2,APC,CFL2,SSH2,DBN1,CLASP1,MID1,FLII,USP9X,JMY,SH3BP1,MAP4,AKAP13,CAMSAP2,NAV3,LATS1,CDC42EP4,BRAF,MICAL3,RB1,GIT1,TTBK2,SSH3,CAMSAP1,CDC42EP3,MAP7D3,USP8,AGFG1,RICTOR,MAP2,ROCK2,WASHC2A,KANK2,GAS2L1,FHOD1
GO:BP	protein depolymerization	GO:0051261	FALSE	0.00740032	2.13075	121	634	15	21026	MAP1B,TAOK1,CLASP2,APC,CFL2,CLASP1,MID1,FLII,SH3BP1,CAMSAP2,NAV3,MICAL3,TTBK2,CAMSAP1,ASPH
GO:BP	microtubule cytoskeleton organization involved in mitosis	GO:1902850	FALSE	0.00747516	2.12638	169	634	18	21026	TACC2,TPR,FLNA,CHMP7,CLASP2,SETD2,CLASP1,TACC3,MAP4,SUN2,CHMP3,ABRAXAS2,KIF23,NSFL1C,STAG1,ABRAXAS1,STIL,BORA
GO:BP	peptidyl-serine modification	GO:0018209	FALSE	0.00753318	2.12302	186	634	19	21026	TNKS1BP1,MAP2K2,SMG1,RAF1,AKT1,MAPK14,WNK1,LATS1,BRAF,CDK2,SRPK2,TTBK2,ULK1,PWP1,MARK2,RPS6KA3,RICTOR,CLSPN,ATR
GO:BP	positive regulation of cytoskeleton organization	GO:0051495	FALSE	0.00753318	2.12302	186	634	19	21026	CLIP1,ABI2,MAP1B,BAIAP2L1,FLNA,MAPT,PXN,LIMCH1,CFL2,CLASP1,NAV3,CDC42EP4,BRAF,GIT1,CDC42EP3,RICTOR,STIL,ROCK2,FHOD1
GO:BP	regulation of termination of DNA-templated transcription	GO:0031554	FALSE	0.00799462	2.0972	5	634	4	21026	SETX,WNK1,SCAF8,SCAF4
GO:BP	RNA biosynthetic process	GO:0032774	FALSE	0.00843157	2.07409	6671	634	254	21026	NFX1,NFIC,NUCKS1,ZBTB21,KDM5C,BRD2,SLC9A1,DDX41,OTUD7B,SETX,SMARCC2,SRRM2,SYMPK,RERE,ATRX,RBM12B,NCOA3,LRRFIP1,TLE3,AHNAK,NSRP1,MAP2K2,IWS1,GEMIN5,ZNHIT3,ZC3H13,SP100,EP300,WDR55,NCOR2,POLR2A,JMJD1C,L3MBTL3,TMF1,BCLAF1,CHD7,TPR,SMARCA4,WWP2,MORC2,SRRM1,SFSWAP,NOL8,SCAF1,POLR2M,SMARCC1,INTS3,NCOA2,RECQL5,MIER1,YAP1,KMT2D,FLNA,RAF1,AEBP2,RSL1D1,TP53BP1,PAGR1,USP15,DCAF6,KDM2B,ETV3,TIMELESS,ZNF318,G…
GO:BP	response to endogenous stimulus	GO:0009719	FALSE	0.00876131	2.05743	1489	634	76	21026	NUCKS1,SLC9A1,ACAP2,USO1,HSP90AB1,NCOA3,MAP1B,SP100,EP300,NCOR2,TMF1,TPR,SMARCA4,SMARCC1,NCOA2,MTSS2,YAP1,KMT2D,RAF1,MAPT,PAGR1,USP15,SHCBP1,IRS2,PXN,DAXX,EEF2K,AKT1,APC,BPTF,STK11,MAPK14,UFL1,ZNF106,USP9X,HDAC1,SPRY4,IRS1,CDKN1A,MAP3K7,UBR5,TBC1D4,CTDSPL2,PTPN12,ZBTB7A,FOSL1,LATS1,ZNF592,BRAF,LPIN1,LEMD3,ADAM17,RB1,C2CD5,AKAP8,FOXO3,SLC4A7,JUN,UBE2O,BRIP1,SYAP1,ZEB1,EPB41L5,GIPC1,KIDINS220,MYC,U…
GO:BP	regulation of chromosome organization	GO:0033044	FALSE	0.00916558	2.03784	242	634	22	21026	NCAPG,SMARCC2,ATRX,LMNA,TPR,SMARCA4,SMG1,SMARCC1,MAPT,APC,ACTR8,TACC3,INO80B,HASPIN,KNL1,CDK2,RB1,BCL7C,MYC,WRAP53,ATR,DYNC1LI1
GO:BP	negative regulation of cytoskeleton organization	GO:0051494	FALSE	0.00930104	2.03147	155	634	17	21026	ARHGEF18,MAP1B,ARFGEF1,TAOK1,CLASP2,APC,SSH2,CLASP1,MID1,FLII,CAMSAP2,NAV3,TTBK2,SSH3,CAMSAP1,MAP2,KANK2
GO:BP	cellular response to insulin stimulus	GO:0032869	FALSE	0.00990029	2.00435	207	634	20	21026	NUCKS1,SLC9A1,USO1,SMARCC1,NCOA2,RAF1,IRS2,EEF2K,AKT1,APC,ZNF106,IRS1,TBC1D4,ZNF592,LPIN1,RB1,C2CD5,SYAP1,EIF4EBP2,FOXO1
GO:BP	negative regulation of mitotic cell cycle	GO:0045930	FALSE	0.00997084	2.00127	225	634	21	21026	TPR,RAD9A,INTS3,DTL,WAC,TAOK1,APC,AVEN,HASPIN,CDKN1A,ZFYVE19,TICRR,KNL1,CDK2,RB1,GIGYF2,ABRAXAS1,CLSPN,KANK2,ATR,DYNC1LI1
GO:BP	developmental growth	GO:0048589	FALSE	0.0107488	1.96864	663	634	42	21026	ATRX,RBBP6,MAP1B,EP300,CHD7,PYGO2,YAP1,KMT2D,MAPT,CLASP2,AKT1,WWC1,HDGFL2,STK11,MYCBP2,MAPK14,SPAG9,USP9X,BCL9,IMPACT,NIPBL,CDKN1A,PTPN12,APBA2,LATS1,PALB2,ATN1,GOLGA4,FOXO3,ADNP,EPB41L5,WDR11,ULK1,GIGYF2,WDR48,TSC22D4,STK3,STIL,MAP2,INTS1,EHMT2,FOSL2
GO:BP	ribonucleoprotein complex localization	GO:0071166	FALSE	0.0109063	1.96232	10	634	5	21026	IWS1,SETD2,WNK1,THOC2,SUPT6H
GO:BP	negative regulation of supramolecular fiber organization	GO:1902904	FALSE	0.0110714	1.9558	157	634	17	21026	ARHGEF18,MAP1B,ARFGEF1,TAOK1,CLASP2,APC,SSH2,CLASP1,MID1,FLII,CAMSAP2,NAV3,TTBK2,SSH3,CAMSAP1,MAP2,KANK2
GO:BP	phosphorylation	GO:0016310	TRUE	0.0114039	1.94295	1320	634	69	21026	TNKS1BP1,STK10,MAP2K2,ABI2,SMG1,ECT2,ITPKB,RAF1,MAPT,IRS2,LIMCH1,TAOK1,DAXX,SASH1,EEF2K,AKT1,APC,NRBP1,STK11,MAPK14,WNK1,SRPK1,DHX34,IMPACT,ABL2,HASPIN,HEXIM2,CDKN1A,MAP3K7,PKN2,CIT,KSR1,PI4KA,PEAK1,NRBP2,LATS1,ZNF592,BRAF,SNRK,CDK2,ADAM17,RB1,SRPK2,ADNP,NEK4,BCL10,NEK1,TTBK2,SYAP1,MAST2,ULK1,BCR,CDK17,CCNE2,PWP1,STK3,MARK2,RPS6KA3,RICTOR,ERC1,CDK9,ROCK2,CLSPN,MAP3K3,SPRED2,NADK,CDC25C,CDK16,ATR
GO:BP	cytokinesis	GO:0000910	FALSE	0.012006	1.9206	192	634	19	21026	AHCTF1,MYH10,ECT2,CHMP7,APC,SETD2,WNK1,SEPTIN2,PKN2,CIT,CHMP3,ZFYVE19,GIT1,KIF23,GIPC1,USP8,ROCK2,SEPTIN4,MYH9
GO:BP	signaling	GO:0023052	FALSE	0.0124782	1.90385	6515	634	248	21026	UBE4B,NUCKS1,SLC9A1,OTUD7B,KIF1B,USO1,BAG6,ATRX,HSP90AB1,PDCL,CPEB4,NCOA3,ARHGEF18,TLE3,MAP2K2,ABI2,PI4KB,MAP1B,ANKS1A,OSBP,SP100,EP300,RAB11FIP5,NCOR2,WDR59,LMNA,TMF1,BCLAF1,CHD7,FRMD6,TPR,SMARCA4,ARHGAP12,RAD9A,WWP2,PYGO2,C2CD2L,USP20,POLR2M,SMARCC1,INTS3,NCOA2,MIER1,ECT2,ITPKB,BAG3,YAP1,KMT2D,FLNA,RAF1,GMIP,DTL,TP53BP1,ARHGAP21,MAPT,PAGR1,USP15,SHCBP1,IRS2,NET1,PXN,ARFGEF1,TIMELESS,WAC,TAOK1,D…
GO:BP	regulation of cell cycle G1/S phase transition	GO:1902806	FALSE	0.0132666	1.87724	176	634	18	21026	SMARCC2,SMARCA4,SMARCC1,PAGR1,WAC,ANKRD17,AKT1,APC,CCNH,CDKN1A,CDK2,ADAM17,RB1,BCL7C,GIGYF2,CCNE2,STIL,KANK2
GO:BP	cell cycle G1/S phase transition	GO:0044843	FALSE	0.0140488	1.85236	230	634	21	21026	SMARCC2,SMARCA4,SMARCC1,PAGR1,WAC,ANKRD17,AKT1,APC,CCNH,CDKN1A,LATS1,CDK2,ADAM17,RB1,BCL7C,GIGYF2,MYC,CCNE2,STIL,KANK2,PIAS1
GO:BP	nucleic acid transport	GO:0050657	FALSE	0.0142963	1.84478	160	634	17	21026	AHCTF1,IWS1,BCLAF1,TPR,SMG1,SETD2,ATXN2,WNK1,THOC2,YTHDC1,THOC1,CASC3,RBM15B,RANBP2,SUPT6H,AGFG1,FXR2
GO:BP	RNA transport	GO:0050658	FALSE	0.0142963	1.84478	160	634	17	21026	AHCTF1,IWS1,BCLAF1,TPR,SMG1,SETD2,ATXN2,WNK1,THOC2,YTHDC1,THOC1,CASC3,RBM15B,RANBP2,SUPT6H,AGFG1,FXR2
GO:BP	nuclear receptor-mediated signaling pathway	GO:0141193	FALSE	0.0143618	1.84279	177	634	18	21026	NCOA3,SP100,EP300,NCOR2,TMF1,SMARCA4,NCOA2,KMT2D,PAGR1,DAXX,UFL1,HDAC1,UBR5,ZBTB7A,LATS1,SAFB2,KANK2,ASXL2
GO:BP	response to hormone	GO:0009725	FALSE	0.0147052	1.83253	907	634	52	21026	NUCKS1,SLC9A1,USO1,NCOA3,MAP1B,SP100,EP300,NCOR2,TMF1,SMARCA4,SMARCC1,NCOA2,YAP1,KMT2D,RAF1,PAGR1,IRS2,PXN,DAXX,EEF2K,AKT1,APC,STK11,MAPK14,UFL1,ZNF106,HDAC1,IRS1,CDKN1A,MAP3K7,UBR5,TBC1D4,ZBTB7A,FOSL1,LATS1,ZNF592,BRAF,LPIN1,RB1,C2CD5,AKAP8,FOXO3,BRIP1,SYAP1,USP8,EIF4EBP2,FOXO1,SAFB2,PELP1,ROCK2,KANK2,FOSL2
GO:BP	positive regulation of cellular component organization	GO:0051130	FALSE	0.0155344	1.80871	1105	634	60	21026	NCAPG,CLIP1,ASAP1,SETX,ATRX,AHNAK,MAP2K2,ABI2,MAP1B,BAIAP2L1,OSBP,EP300,TPR,FLNA,MAPT,PXN,LIMCH1,EEF2K,CLASP2,APC,ACTR8,CFL2,STK11,ZMYND8,DBN1,MAPK14,WNK1,CLASP1,INO80B,ABL2,NAV3,RREB1,IQSEC1,CDC42EP4,BRAF,GOLGA4,CDK2,RB1,C2CD5,GIT1,ADNP,EPB41L5,EHD2,KIDINS220,DLG5,ANKRD27,ULK1,BCR,CDC42EP3,MYC,FNBP1L,USP8,MARK2,RICTOR,STIL,WRAP53,ROCK2,ATR,PALM,FHOD1
GO:BP	regulation of apoptotic process	GO:0042981	FALSE	0.0158767	1.79924	1462	634	74	21026	SLC9A1,BAG6,HSP90AB1,CPEB4,SP100,LMNA,TMF1,BCLAF1,RAD9A,ECT2,USP42,ITPKB,BAG3,YAP1,FLNA,RAF1,RSL1D1,USP15,KDM2B,IRS2,NET1,DAXX,EEF2K,AKT1,TRIM2,APC,AVEN,UFL1,HDAC1,JMY,APBB2,OXR1,CDKN1A,CCNL2,CAAP1,TCF7L2,NRBP2,ZBTB7A,FOSL1,LATS1,PALB2,AKAP12,CASP2,CHD8,BRAF,ANP32B,RRN3,ADAM17,BNIP2,ZC3H8,RB1,SRPK2,FOXO3,ADNP,JUN,BCL10,BNIP3L,RB1CC1,DLG5,ERCC5,MYC,NAA15,STK3,RPS6KA3,UNG,RICTOR,EP400,FOXO1,STIL,SE…
GO:BP	nuclear division	GO:0000280	FALSE	0.0160072	1.79568	452	634	32	21026	NCAPG,BAG6,TPR,FLNA,CHMP7,CLASP2,APC,CLASP1,REEP4,C9ORF78,HASPIN,NIPBL,CHMP3,ABRAXAS2,MKI67,KNL1,RB1,AKAP8,BRIP1,CENPC,KIF23,DIS3L2,NSFL1C,STAG1,CCNE2,ABRAXAS1,CDT1,EHMT2,BORA,CDC25C,TOP2A,DYNC1LI1
GO:BP	anatomical structure morphogenesis	GO:0009653	FALSE	0.016544	1.78136	2713	634	120	21026	BRD2,RERE,ATRX,ZMYM3,ARHGEF18,TLE3,MAP2K2,ABI2,MAP1B,SP100,EP300,TMF1,CHD7,FRMD6,ARHGAP12,LARP4,MYH10,SMARCC1,ECT2,YAP1,FLNA,FRYL,MAPT,SCFD1,KDM2B,TIMELESS,GTF2I,ARHGEF26,SASH1,EEF2K,SH3KBP1,CLASP2,AKT1,APC,FGD3,FMNL2,TANC1,CFL2,STK11,DBN1,MYCBP2,MAPK14,SETD2,SPAG9,WNK1,CLASP1,PTPN14,FLII,THOC2,USP9X,HDAC1,IMPACT,C2CD3,NIPBL,APBB2,SH3BP1,NAB2,AKAP13,ZMYM4,RREB1,SHB,ANKRD11,SATB2,LATS1,PALB2,KNL1,…
GO:BP	regulation of intracellular steroid hormone receptor signaling pathway	GO:0033143	FALSE	0.0170193	1.76906	71	634	11	21026	EP300,NCOR2,SMARCA4,KMT2D,PAGR1,UFL1,HDAC1,ZBTB7A,LATS1,SAFB2,KANK2
GO:BP	protein localization to organelle	GO:0033365	FALSE	0.0171503	1.76573	1209	634	64	21026	BRD2,OTUD7B,ASAP1,BAG6,ATRX,BTF3,SP100,EP300,PEX19,LMNA,TPR,TOR1AIP1,NOL8,MICALL1,ECT2,BAG3,YAP1,FLNA,TP53BP1,MAPT,CHMP7,PEX1,AKT1,SEC62,APC,STK11,ZMYND8,RPA1,MAPK14,LRWD1,SETD2,WNK1,MID1,USP9X,HASPIN,C2CD3,NIPBL,FAM53C,SUN2,CDKN1A,UBR5,TCF7L2,ZBTB7A,LATS1,KNL1,RANBP2,BYSL,SGTA,RB1,TTBK2,MON1A,BNIP3L,NSFL1C,SEC16A,STK3,STIL,CDK9,WRAP53,ROCK2,WASHC2A,GAS2L1,DCP1A,H1-5,ATR
GO:BP	positive regulation of DNA metabolic process	GO:0051054	FALSE	0.0182997	1.73756	291	634	24	21026	SMARCC2,ATRX,SMARCA4,SMARCC1,TP53BP1,TIMELESS,AKT1,ACTR8,HDGFL2,RNF8,INO80B,CDKN1A,CBX8,LPIN1,CDK2,BCL7C,WDR48,MYC,ABRAXAS1,RIF1,EP400,CDT1,WRAP53,ATR
GO:BP	cellular response to ionizing radiation	GO:0071479	FALSE	0.0195482	1.70889	72	634	11	21026	TNKS1BP1,NUCKS1,RAD9A,ECT2,YAP1,TP53BP1,NET1,MAPK14,NIPBL,CDKN1A,ATR
GO:BP	organelle fission	GO:0048285	FALSE	0.0197764	1.70385	500	634	34	21026	NCAPG,BAG6,PEX19,TPR,FLNA,MAPT,CHMP7,CLASP2,APC,CLASP1,REEP4,C9ORF78,HASPIN,NIPBL,CHMP3,ABRAXAS2,MKI67,KNL1,RB1,AKAP8,BRIP1,CENPC,KIF23,DIS3L2,NSFL1C,STAG1,CCNE2,ABRAXAS1,CDT1,EHMT2,BORA,CDC25C,TOP2A,DYNC1LI1
GO:BP	telomere maintenance	GO:0000723	FALSE	0.0198976	1.7012	164	634	17	21026	TNKS1BP1,ATRX,HSP90AB1,SP100,LMNA,SMG1,ACTR8,RPA1,TFIP11,INO80B,CDK2,SMARCAL1,MYC,CCNE2,RIF1,WRAP53,ATR
GO:BP	positive regulation by host of viral transcription	GO:0043923	TRUE	0.0199937	1.69911	18	634	6	21026	NUCKS1,EP300,SMARCA4,ZNF639,JUN,CDK9
GO:BP	regulation of nucleobase-containing compound transport	GO:0032239	FALSE	0.0199937	1.69911	18	634	6	21026	IWS1,TPR,SETD2,WNK1,THOC2,SUPT6H
GO:BP	negative regulation of protein depolymerization	GO:1901880	FALSE	0.0223977	1.6498	73	634	11	21026	MAP1B,TAOK1,CLASP2,APC,CLASP1,MID1,FLII,CAMSAP2,NAV3,TTBK2,CAMSAP1
GO:BP	response to abiotic stimulus	GO:0009628	FALSE	0.0226667	1.64461	1144	634	61	21026	UBE4B,TNKS1BP1,NUCKS1,SLC9A1,HSP90AB1,CPEB4,MAP1B,EP300,RAB11FIP5,POLR2A,LMNA,TPR,RAD9A,INTS3,ECT2,BAG3,YAP1,RAF1,DTL,TP53BP1,MAPT,USP15,SCFD1,NET1,TIMELESS,DAXX,EEF2K,AKT1,TANC1,RNF8,STK11,MAPK14,WNK1,KMT2C,NIPBL,CDKN1A,MAP3K7,FOSL1,TICRR,AKAP12,CASP2,BRAF,ADAM17,HMGN1,BNIP2,FOXO3,BRIP1,BCL10,BNIP3L,ERCC5,MYC,TSC22D4,MTA1,ABRAXAS1,ZBTB1,FOXO1,ROCK2,FOSL2,ATR,PALM,PIAS1
GO:BP	cellular response to peptide hormone stimulus	GO:0071375	FALSE	0.0232844	1.63293	315	634	25	21026	NUCKS1,SLC9A1,USO1,MAP1B,SMARCC1,NCOA2,RAF1,IRS2,PXN,EEF2K,AKT1,APC,ZNF106,IRS1,MAP3K7,TBC1D4,ZNF592,LPIN1,RB1,C2CD5,BRIP1,SYAP1,EIF4EBP2,FOXO1,ROCK2
GO:BP	DNA replication initiation	GO:0006270	FALSE	0.0232946	1.63275	37	634	8	21026	MCM3,MCM2,LRWD1,TICRR,CDK2,CCNE2,CDT1,WRNIP1
GO:BP	regulation of programmed cell death	GO:0043067	FALSE	0.0241235	1.61756	1506	634	75	21026	SLC9A1,BAG6,HSP90AB1,CPEB4,SP100,LMNA,TMF1,BCLAF1,RAD9A,ECT2,USP42,ITPKB,BAG3,YAP1,FLNA,RAF1,RSL1D1,USP15,KDM2B,IRS2,NET1,DAXX,EEF2K,AKT1,TRIM2,APC,AVEN,UFL1,HDAC1,JMY,APBB2,OXR1,CDKN1A,CCNL2,CAAP1,TCF7L2,NRBP2,ZBTB7A,FOSL1,LATS1,PALB2,AKAP12,CASP2,CHD8,BRAF,ANP32B,RRN3,ADAM17,BNIP2,ZC3H8,RB1,SRPK2,FOXO3,ADNP,JUN,BCL10,BNIP3L,RB1CC1,DLG5,ERCC5,MYC,NAA15,STK3,RPS6KA3,UNG,RICTOR,EP400,FOXO1,STIL,SE…
GO:BP	cell communication	GO:0007154	FALSE	0.0246648	1.60792	6540	634	247	21026	UBE4B,NUCKS1,SLC9A1,OTUD7B,KIF1B,USO1,BAG6,ATRX,HSP90AB1,PDCL,CPEB4,NCOA3,ARHGEF18,TLE3,MAP2K2,ABI2,PI4KB,MAP1B,ANKS1A,OSBP,SP100,EP300,RAB11FIP5,NCOR2,WDR59,LMNA,TMF1,BCLAF1,CHD7,FRMD6,TPR,SMARCA4,ARHGAP12,RAD9A,WWP2,PYGO2,C2CD2L,USP20,POLR2M,SMARCC1,INTS3,NCOA2,MIER1,ECT2,ITPKB,BAG3,YAP1,KMT2D,FLNA,RAF1,GMIP,DTL,TP53BP1,ARHGAP21,MAPT,PAGR1,USP15,SHCBP1,IRS2,NET1,PXN,ARFGEF1,TIMELESS,WAC,TAOK1,D…
GO:BP	protein modification by small protein conjugation or removal	GO:0070647	TRUE	0.026066	1.58393	975	634	54	21026	UBE4B,NFX1,OTUD7B,UBR4,HSP90AB1,RBBP6,WWP2,USP20,USP42,DTL,USP15,DCAF6,PHRF1,DAXX,SASH1,AKT1,TRIM2,OTUD5,CTU2,RNF8,UBE2E3,MYCBP2,TRIP12,WNK1,UFL1,USP9X,UBA1,DCUN1D4,USP34,UBR5,ANKIB1,IRF2BP1,WBP1L,ABRAXAS2,AMER1,DDA1,RANBP2,DCUN1D5,UBE2O,MGRN1,BCL10,HERC1,USP11,DCAF10,DCAF1,WDR48,MTA1,ABRAXAS1,IRF2BPL,USP8,DCAF5,SEPTIN4,PIAS1,PCNP
GO:BP	regulation of mRNA processing	GO:0050684	FALSE	0.026129	1.58288	134	634	15	21026	NSRP1,IWS1,SRRM1,SFSWAP,WTAP,SRPK1,TRA2B,YTHDC1,ZBTB7A,RBM15B,SRPK2,SUPT6H,SAFB2,CDK9,RBM15
GO:BP	organelle localization	GO:0051640	TRUE	0.0273772	1.56261	620	634	39	21026	KIF1B,USO1,MAP1B,LMNA,POLR2M,ECT2,ARHGAP21,MAPT,CHMP7,CLASP2,PEX1,APC,DNM1,STK11,SPAG9,CLASP1,SNAP23,STX7,MAP4,SUN2,CHMP3,RAB34,ABRAXAS2,KNL1,PDZD8,RB1,CENPC,TANC2,NSFL1C,WDR11,FNBP1L,SEC16A,ABRAXAS1,MARK2,CDT1,MAP2,CDK9,FHOD1,MYH9
GO:BP	protein localization to nucleus	GO:0034504	FALSE	0.0273787	1.56259	318	634	25	21026	OTUD7B,SP100,EP300,LMNA,TPR,TOR1AIP1,NOL8,ECT2,BAG3,YAP1,FLNA,AKT1,STK11,MAPK14,FAM53C,SUN2,CDKN1A,UBR5,TCF7L2,ZBTB7A,LATS1,RANBP2,BYSL,STK3,WRAP53
GO:BP	protein-DNA complex organization	GO:0071824	FALSE	0.0323973	1.48949	262	634	22	21026	BRD2,MCM2,SMARCC2,NAP1L4,ATRX,SMARCA4,SMARCC1,DAXX,SETD2,BAZ2A,UBN1,ANP32B,RRN3,RB1,CHAF1A,CENPC,MYC,SUPT6H,HMGA1,CDT1,H1-5,PIAS1
GO:BP	spindle organization	GO:0007051	FALSE	0.0329754	1.48181	206	634	19	21026	TACC2,ATRX,TPR,FLNA,CHMP7,CLASP2,CLASP1,TACC3,MAP4,SUN2,CHMP3,ABRAXAS2,KIF23,CHD3,STAG1,ABRAXAS1,STIL,BORA,MYH9
GO:BP	regulation of G2/M transition of mitotic cell cycle	GO:0010389	FALSE	0.0330629	1.48066	105	634	13	21026	INTS3,DTL,TAOK1,AVEN,CDKN1A,BRD4,ZFYVE19,TICRR,CDK2,ABRAXAS1,CLSPN,CDC25C,ATR
GO:BP	positive regulation of DNA repair	GO:0045739	FALSE	0.0341433	1.4667	137	634	15	21026	SMARCC2,SMARCA4,SMARCC1,TIMELESS,ACTR8,HDGFL2,RNF8,INO80B,CBX8,BCL7C,WDR48,ABRAXAS1,RIF1,EP400,WRAP53
GO:BP	nuclear receptor-mediated steroid hormone signaling pathway	GO:0030518	FALSE	0.0345956	1.46098	121	634	14	21026	EP300,NCOR2,TMF1,SMARCA4,KMT2D,PAGR1,DAXX,UFL1,HDAC1,UBR5,ZBTB7A,LATS1,SAFB2,KANK2
GO:BP	positive regulation of organelle organization	GO:0010638	FALSE	0.0352511	1.45283	492	634	33	21026	NCAPG,CLIP1,ASAP1,ATRX,ABI2,MAP1B,BAIAP2L1,OSBP,TPR,FLNA,MAPT,PXN,LIMCH1,ACTR8,CFL2,CLASP1,INO80B,NAV3,CDC42EP4,BRAF,CDK2,RB1,C2CD5,GIT1,ULK1,CDC42EP3,MYC,RICTOR,STIL,WRAP53,ROCK2,ATR,FHOD1
GO:BP	RNA export from nucleus	GO:0006405	FALSE	0.0365353	1.43729	91	634	12	21026	IWS1,TPR,SMG1,SETD2,WNK1,THOC2,YTHDC1,THOC1,CASC3,RBM15B,SUPT6H,AGFG1
GO:BP	nucleosome organization	GO:0034728	FALSE	0.0372609	1.42875	138	634	15	21026	BRD2,MCM2,SMARCC2,NAP1L4,ATRX,SMARCA4,SMARCC1,DAXX,SETD2,UBN1,ANP32B,CHAF1A,SUPT6H,HMGA1,H1-5
GO:BP	protein polymerization	GO:0051258	FALSE	0.0374816	1.42618	284	634	23	21026	CLIP1,MAP1B,BAIAP2L1,MAPT,ARFGEF1,CLASP2,SSH2,CLASP1,FLII,MAP4,CAMSAP2,CHMP3,NAV3,LATS1,CDC42EP4,GIT1,SSH3,CAMSAP1,CDC42EP3,MAP7D3,RICTOR,MAP2,KANK2
GO:BP	cell development	GO:0048468	FALSE	0.038151	1.41849	2876	634	124	21026	BRD2,ASAP1,SETX,SMARCC2,RERE,ATRX,MAP2K2,ABI2,MAP1B,ANKS1A,EP300,TJP2,LMNA,L3MBTL3,TMF1,CHD7,FRMD6,SMARCA4,PYGO2,MICALL1,SMARCC1,PGM3,ITPKB,YAP1,KMT2D,FLNA,FRYL,RAF1,MAPT,TAOK1,ARHGEF26,RCOR1,EEF2K,CLASP2,AKT1,CFL2,RNF8,STK11,ZMYND8,DBN1,MYCBP2,MAPK14,SETD2,SPAG9,WNK1,STRN,SRPK1,UFL1,FLII,THOC2,USP9X,HDAC1,AFF4,YTHDC1,IMPACT,ABL2,EIF4G3,APBB2,MAP4,AKAP13,CDKN1A,CAMSAP2,ZBTB7A,SHB,WBP1L,BRD4,SATB2…
GO:BP	cellular response to nerve growth factor stimulus	GO:1990090	TRUE	0.0381897	1.41805	51	634	9	21026	ACAP2,MAPT,EEF2K,AKT1,BPTF,BRAF,FOXO3,KIDINS220,USP8
GO:BP	regulation of microtubule polymerization	GO:0031113	FALSE	0.0404064	1.39355	64	634	10	21026	CLIP1,MAP1B,MAPT,CLASP2,CLASP1,CAMSAP2,NAV3,GIT1,CAMSAP1,MAP2
GO:BP	telomere organization	GO:0032200	FALSE	0.0409289	1.38797	191	634	18	21026	TNKS1BP1,ATRX,HSP90AB1,SP100,LMNA,SMG1,ACTR8,RPA1,TFIP11,INO80B,CDK2,DOT1L,SMARCAL1,MYC,CCNE2,RIF1,WRAP53,ATR
GO:BP	regulation of DNA-templated DNA replication	GO:0090329	FALSE	0.0428462	1.36809	40	634	8	21026	MCM3,MCM2,ATRX,TIMELESS,TICRR,CDK2,CDT1,WRNIP1
GO:BP	signal transduction	GO:0007165	FALSE	0.047073	1.32723	6002	634	228	21026	UBE4B,NUCKS1,SLC9A1,OTUD7B,USO1,BAG6,ATRX,HSP90AB1,PDCL,CPEB4,NCOA3,ARHGEF18,TLE3,MAP2K2,ABI2,PI4KB,ANKS1A,SP100,EP300,NCOR2,WDR59,LMNA,TMF1,BCLAF1,FRMD6,TPR,SMARCA4,ARHGAP12,RAD9A,WWP2,PYGO2,USP20,POLR2M,SMARCC1,INTS3,NCOA2,MIER1,ECT2,ITPKB,BAG3,YAP1,KMT2D,FLNA,RAF1,GMIP,DTL,TP53BP1,ARHGAP21,MAPT,PAGR1,USP15,SHCBP1,IRS2,NET1,PXN,ARFGEF1,TIMELESS,WAC,TAOK1,DAXX,SASH1,RAPGEF6,ANKRD17,AKT1,WWC1,OTU…
GO:CC	nucleoplasm	GO:0005654	TRUE	1.1461e-73	72.9408	4255	649	331	22149	MCM3,TACC2,AHCTF1,NFX1,NFIC,NUCKS1,ZBTB21,KDM5C,BRD2,SLC9A1,PRRC2A,MCM2,DDX41,SETX,SMARCC2,SRRM2,BAG6,ABCF1,SYMPK,RERE,UBR4,ATRX,HSP90AB1,RBM12B,NCOA3,ZMYM3,DCK,RBBP6,TLE3,NSRP1,ABI2,ANKS1A,IWS1,GEMIN5,BAIAP2L1,ZC3H13,OSBP,SP100,EP300,WDR55,NCOR2,POLR2A,PEX19,JMJD1C,TJP2,WDHD1,LMNA,L3MBTL3,BCLAF1,CHD7,TPR,SMARCA4,SMG1,RAD9A,MORC2,SRRM1,C1ORF52,PYGO2,GPATCH2,POLR2M,SMARCC1,INTS3,NCOA2,RECQL5,MIER1…
GO:CC	nuclear lumen	GO:0031981	FALSE	7.61926e-54	53.1181	5540	649	348	22149	NCAPG,MCM3,TACC2,AHCTF1,NFX1,NFIC,NUCKS1,ZBTB21,KDM5C,BRD2,SLC9A1,PRRC2A,MCM2,DDX41,SETX,SMARCC2,SRRM2,USO1,BAG6,ABCF1,SYMPK,RERE,UBR4,ATRX,HSP90AB1,RBM12B,NCOA3,ZMYM3,DCK,RBBP6,TLE3,NSRP1,ABI2,ANKS1A,IWS1,GEMIN5,BAIAP2L1,ZC3H13,OSBP,SP100,EP300,WDR55,NCOR2,POLR2A,PEX19,JMJD1C,TJP2,WDHD1,LMNA,L3MBTL3,BCLAF1,CHD7,TPR,SMARCA4,SMG1,RAD9A,MORC2,SRRM1,C1ORF52,PYGO2,NOL8,GPATCH2,POLR2M,SMARCC1,INTS3,NC…
GO:CC	intracellular organelle lumen	GO:0070013	FALSE	2.14627e-38	37.6683	6695	649	358	22149	NCAPG,MCM3,TACC2,AHCTF1,NFX1,NFIC,NUCKS1,PGAM1,ZBTB21,KDM5C,BRD2,SLC9A1,PRRC2A,MCM2,DDX41,SETX,SMARCC2,SRRM2,USO1,BAG6,ABCF1,SYMPK,RERE,UBR4,ATRX,HSP90AB1,RBM12B,NCOA3,ZMYM3,DCK,RBBP6,TLE3,NSRP1,ABI2,ANKS1A,IWS1,GEMIN5,BAIAP2L1,ZC3H13,OSBP,SP100,EP300,WDR55,NCOR2,POLR2A,PEX19,JMJD1C,TJP2,WDHD1,LMNA,L3MBTL3,BCLAF1,CHD7,TPR,SMARCA4,SMG1,RAD9A,MORC2,SRRM1,C1ORF52,PYGO2,NOL8,GPATCH2,POLR2M,SMARCC1,IN…
GO:CC	membrane-enclosed lumen	GO:0031974	FALSE	2.14627e-38	37.6683	6695	649	358	22149	NCAPG,MCM3,TACC2,AHCTF1,NFX1,NFIC,NUCKS1,PGAM1,ZBTB21,KDM5C,BRD2,SLC9A1,PRRC2A,MCM2,DDX41,SETX,SMARCC2,SRRM2,USO1,BAG6,ABCF1,SYMPK,RERE,UBR4,ATRX,HSP90AB1,RBM12B,NCOA3,ZMYM3,DCK,RBBP6,TLE3,NSRP1,ABI2,ANKS1A,IWS1,GEMIN5,BAIAP2L1,ZC3H13,OSBP,SP100,EP300,WDR55,NCOR2,POLR2A,PEX19,JMJD1C,TJP2,WDHD1,LMNA,L3MBTL3,BCLAF1,CHD7,TPR,SMARCA4,SMG1,RAD9A,MORC2,SRRM1,C1ORF52,PYGO2,NOL8,GPATCH2,POLR2M,SMARCC1,IN…
GO:CC	organelle lumen	GO:0043233	FALSE	2.14627e-38	37.6683	6695	649	358	22149	NCAPG,MCM3,TACC2,AHCTF1,NFX1,NFIC,NUCKS1,PGAM1,ZBTB21,KDM5C,BRD2,SLC9A1,PRRC2A,MCM2,DDX41,SETX,SMARCC2,SRRM2,USO1,BAG6,ABCF1,SYMPK,RERE,UBR4,ATRX,HSP90AB1,RBM12B,NCOA3,ZMYM3,DCK,RBBP6,TLE3,NSRP1,ABI2,ANKS1A,IWS1,GEMIN5,BAIAP2L1,ZC3H13,OSBP,SP100,EP300,WDR55,NCOR2,POLR2A,PEX19,JMJD1C,TJP2,WDHD1,LMNA,L3MBTL3,BCLAF1,CHD7,TPR,SMARCA4,SMG1,RAD9A,MORC2,SRRM1,C1ORF52,PYGO2,NOL8,GPATCH2,POLR2M,SMARCC1,IN…
GO:CC	nucleus	GO:0005634	FALSE	1.13034e-37	36.9468	10078	649	460	22149	NCAPG,UBE4B,TNKS1BP1,RANBP10,MCM3,RPLP0,TACC2,AHCTF1,NFX1,NFIC,NUCKS1,ZBTB21,KDM5C,BRD2,SLC9A1,PRRC2A,MCM2,DDX41,OTUD7B,CLIP1,SETX,SMARCC2,SRRM2,NAP1L4,USO1,BAG6,ABCF1,SYMPK,RERE,UBR4,ATRX,HSP90AB1,RBM12B,CPEB4,NCOA3,ZMYM3,BTF3,DCK,RBBP6,LRRFIP1,TLE3,AHNAK,NSRP1,MAP2K2,ABI2,RABL6,ANKS1A,IWS1,GEMIN5,ZNHIT3,BAIAP2L1,ZC3H13,OSBP,SP100,EP300,WDR55,NCOR2,POLR2A,PEX19,JMJD1C,TJP2,WDHD1,LMNA,L3MBTL3,TMF…
GO:CC	intracellular anatomical structure	GO:0005622	FALSE	9.44309e-36	35.0249	17944	649	632	22149	NCAPG,UBE4B,EEF1B2,GRAMD1A,TNKS1BP1,RANBP10,CTPS2,MCM3,RPLP0,TACC2,EIF5B,AHCTF1,NFX1,NFIC,NUCKS1,PGAM1,ZBTB21,KDM5C,BRD2,SLC9A1,PRRC2A,MCM2,DDX41,ACAP2,OTUD7B,CLIP1,GYS1,ASAP1,SETX,SMARCC2,KIF1B,SRRM2,NAP1L4,USO1,BAG6,ABCF1,SYMPK,RERE,STK10,UBR4,ATRX,HSP90AB1,PDCL,RBM12B,CPEB4,NCOA3,ZMYM3,CDV3,BTF3,DCK,RBBP6,ARHGEF18,EDC3,LRRFIP1,TBC1D10B,TLE3,ERCC6L,LASP1,AHNAK,PLEKHF2,NSRP1,MAP2K2,ABI2,RABL6,PI…
GO:CC	cytosol	GO:0005829	FALSE	1.25373e-34	33.9018	5534	649	310	22149	NCAPG,EEF1B2,GRAMD1A,TNKS1BP1,RANBP10,CTPS2,RPLP0,TACC2,EIF5B,AHCTF1,NFX1,PGAM1,ZBTB21,KDM5C,PRRC2A,DDX41,OTUD7B,CLIP1,GYS1,ASAP1,USO1,BAG6,ABCF1,SYMPK,STK10,UBR4,HSP90AB1,PDCL,NCOA3,CDV3,BTF3,DCK,RBBP6,ARHGEF18,EDC3,LRRFIP1,TBC1D10B,ERCC6L,AHNAK,MAP2K2,ABI2,RABL6,PI4KB,MAP1B,ANKS1A,GEMIN5,BAIAP2L1,OSBP,EP300,PEX19,WDR59,TJP2,LMNA,FBXW9,TMF1,GFPT1,SMG1,WWP2,STIP1,MORC2,SRRM1,USP20,LARP4,KLC1,MYH1…
GO:CC	chromosome	GO:0005694	FALSE	4.86948e-31	30.3125	2001	649	161	22149	NCAPG,TNKS1BP1,MCM3,AHCTF1,NFX1,NFIC,NUCKS1,KDM5C,BRD2,MCM2,CLIP1,SETX,SMARCC2,NAP1L4,ATRX,NCOA3,RBBP6,ERCC6L,SP100,EP300,NCOR2,POLR2A,JMJD1C,WDHD1,LMNA,CHD7,TPR,SMARCA4,RAD9A,MORC2,NOL8,PPP1R7,SMARCC1,INTS3,NCOA2,RECQL5,AEBP2,RSL1D1,DTL,TP53BP1,HMGN3,KDM2B,ETV3,CHMP7,TIMELESS,DAXX,CHD4,CLASP2,ANKRD17,APC,ACTR8,PAXX,RNF8,BPTF,ARK2N,ZMYND8,RPA1,ERF,LRWD1,TFIP11,SETD2,KDM4B,BAZ2A,CLASP1,SRPK1,WDR4,…
GO:CC	intracellular membraneless organelle	GO:0043232	FALSE	6.6304e-30	29.1785	6669	649	338	22149	NCAPG,TNKS1BP1,MCM3,RPLP0,TACC2,AHCTF1,NFX1,NFIC,NUCKS1,KDM5C,BRD2,MCM2,CLIP1,ASAP1,SETX,SMARCC2,KIF1B,NAP1L4,USO1,SYMPK,UBR4,ATRX,HSP90AB1,NCOA3,RBBP6,ARHGEF18,EDC3,LRRFIP1,ERCC6L,LASP1,AHNAK,MAP2K2,ABI2,RABL6,MAP1B,BAIAP2L1,OSBP,SP100,EP300,WDR55,RAB11FIP5,NCOR2,POLR2A,FAM234B,JMJD1C,WDHD1,LMNA,MAP7D1,L3MBTL3,CHD7,FRMD6,TPR,SMARCA4,SMG1,RAD9A,STIP1,MORC2,USP20,LARP4,NOL8,KLC1,MYH10,PPP1R7,GPATC…
GO:CC	membraneless organelle	GO:0043228	FALSE	6.84495e-30	29.1646	6670	649	338	22149	NCAPG,TNKS1BP1,MCM3,RPLP0,TACC2,AHCTF1,NFX1,NFIC,NUCKS1,KDM5C,BRD2,MCM2,CLIP1,ASAP1,SETX,SMARCC2,KIF1B,NAP1L4,USO1,SYMPK,UBR4,ATRX,HSP90AB1,NCOA3,RBBP6,ARHGEF18,EDC3,LRRFIP1,ERCC6L,LASP1,AHNAK,MAP2K2,ABI2,RABL6,MAP1B,BAIAP2L1,OSBP,SP100,EP300,WDR55,RAB11FIP5,NCOR2,POLR2A,FAM234B,JMJD1C,WDHD1,LMNA,MAP7D1,L3MBTL3,CHD7,FRMD6,TPR,SMARCA4,SMG1,RAD9A,STIP1,MORC2,USP20,LARP4,NOL8,KLC1,MYH10,PPP1R7,GPATC…
GO:CC	nuclear body	GO:0016604	FALSE	5.25696e-25	24.2793	894	649	94	22149	AHCTF1,BRD2,SETX,SRRM2,SYMPK,RERE,ATRX,RBBP6,NSRP1,GEMIN5,ZC3H13,SP100,NCOR2,LMNA,BCLAF1,SRRM1,GPATCH2,NCOA2,ECT2,TP53BP1,MAPT,USP15,WAC,DAXX,SCAF11,RPA1,MAPK14,TFIP11,TRIP12,TCF20,BAZ2A,WTAP,SRPK1,ZNF217,ZNF106,THOC2,YTHDC1,THOC1,INO80B,TUT1,PAPOLG,UBN1,CASC3,HEXIM2,UNC45A,CDKN1A,CCNL2,NELFE,PKN2,TCF7L2,RREB1,AAGAB,AMER1,MKI67,RBM15B,PALB2,KNL1,HELB,SF3B1,CDK2,ELF2,ZC3H8,RB1,SRPK2,CIR1,UBE2O,SH3…
GO:CC	intracellular organelle	GO:0043229	FALSE	1.05552e-24	23.9765	16147	649	583	22149	NCAPG,UBE4B,EEF1B2,GRAMD1A,TNKS1BP1,RANBP10,CTPS2,MCM3,RPLP0,TACC2,AHCTF1,NFX1,NFIC,NUCKS1,PGAM1,ZBTB21,KDM5C,BRD2,SLC9A1,PRRC2A,MCM2,DDX41,ACAP2,OTUD7B,CLIP1,ASAP1,SETX,SMARCC2,KIF1B,SRRM2,NAP1L4,USO1,BAG6,ABCF1,SYMPK,RERE,STK10,UBR4,ATRX,HSP90AB1,RBM12B,CPEB4,NCOA3,ZMYM3,BTF3,DCK,RBBP6,ARHGEF18,EDC3,LRRFIP1,TLE3,ERCC6L,LASP1,AHNAK,PLEKHF2,NSRP1,MAP2K2,ABI2,RABL6,PI4KB,MAP1B,ANKS1A,IWS1,GEMIN5,Z…
GO:CC	intracellular membrane-bounded organelle	GO:0043231	FALSE	2.64659e-22	21.5773	14727	649	546	22149	NCAPG,UBE4B,EEF1B2,GRAMD1A,TNKS1BP1,RANBP10,CTPS2,MCM3,RPLP0,TACC2,AHCTF1,NFX1,NFIC,NUCKS1,PGAM1,ZBTB21,KDM5C,BRD2,SLC9A1,PRRC2A,MCM2,DDX41,ACAP2,OTUD7B,CLIP1,ASAP1,SETX,SMARCC2,KIF1B,SRRM2,NAP1L4,USO1,BAG6,ABCF1,SYMPK,RERE,STK10,UBR4,ATRX,HSP90AB1,RBM12B,CPEB4,NCOA3,ZMYM3,BTF3,DCK,RBBP6,LRRFIP1,TLE3,AHNAK,PLEKHF2,NSRP1,MAP2K2,ABI2,RABL6,PI4KB,ANKS1A,IWS1,GEMIN5,ZNHIT3,BAIAP2L1,ZC3H13,OSBP,SP100,…
GO:CC	organelle	GO:0043226	FALSE	9.53322e-21	20.0208	16936	649	592	22149	NCAPG,UBE4B,EEF1B2,GRAMD1A,TNKS1BP1,RANBP10,CTPS2,MCM3,RPLP0,TACC2,AHCTF1,NFX1,NFIC,NUCKS1,PGAM1,ZBTB21,KDM5C,BRD2,SLC9A1,PRRC2A,MCM2,DDX41,ACAP2,OTUD7B,CLIP1,ASAP1,SETX,SMARCC2,KIF1B,SRRM2,NAP1L4,USO1,BAG6,ABCF1,SYMPK,RERE,STK10,UBR4,ATRX,HSP90AB1,PDCL,RBM12B,CPEB4,NCOA3,ZMYM3,BTF3,DCK,RBBP6,ARHGEF18,EDC3,LRRFIP1,TLE3,ERCC6L,LASP1,AHNAK,PLEKHF2,NSRP1,MAP2K2,ABI2,RABL6,PI4KB,MAP1B,ANKS1A,IWS1,GEM…
GO:CC	cytoplasm	GO:0005737	FALSE	2.06162e-20	19.6858	12527	649	486	22149	NCAPG,UBE4B,EEF1B2,GRAMD1A,TNKS1BP1,RANBP10,CTPS2,MCM3,RPLP0,TACC2,EIF5B,AHCTF1,NFX1,NUCKS1,PGAM1,ZBTB21,KDM5C,BRD2,SLC9A1,PRRC2A,MCM2,DDX41,ACAP2,OTUD7B,CLIP1,GYS1,ASAP1,SETX,KIF1B,NAP1L4,USO1,BAG6,ABCF1,SYMPK,STK10,UBR4,HSP90AB1,PDCL,CPEB4,NCOA3,CDV3,BTF3,DCK,RBBP6,ARHGEF18,EDC3,LRRFIP1,TBC1D10B,ERCC6L,LASP1,AHNAK,PLEKHF2,MAP2K2,ABI2,RABL6,PI4KB,MAP1B,ANKS1A,GEMIN5,ZNHIT3,BAIAP2L1,OSBP,SP100,EP…
GO:CC	membrane-bounded organelle	GO:0043227	FALSE	6.34963e-17	16.1973	15780	649	558	22149	NCAPG,UBE4B,EEF1B2,GRAMD1A,TNKS1BP1,RANBP10,CTPS2,MCM3,RPLP0,TACC2,AHCTF1,NFX1,NFIC,NUCKS1,PGAM1,ZBTB21,KDM5C,BRD2,SLC9A1,PRRC2A,MCM2,DDX41,ACAP2,OTUD7B,CLIP1,ASAP1,SETX,SMARCC2,KIF1B,SRRM2,NAP1L4,USO1,BAG6,ABCF1,SYMPK,RERE,STK10,UBR4,ATRX,HSP90AB1,PDCL,RBM12B,CPEB4,NCOA3,ZMYM3,BTF3,DCK,RBBP6,ARHGEF18,LRRFIP1,TLE3,AHNAK,PLEKHF2,NSRP1,MAP2K2,ABI2,RABL6,PI4KB,MAP1B,ANKS1A,IWS1,GEMIN5,ZNHIT3,BAIAP2L…
GO:CC	cytoskeleton	GO:0005856	TRUE	1.11634e-15	14.9522	2474	649	149	22149	TNKS1BP1,MCM3,TACC2,CLIP1,ASAP1,KIF1B,USO1,SYMPK,UBR4,RBBP6,ARHGEF18,LRRFIP1,LASP1,AHNAK,MAP2K2,ABI2,RABL6,MAP1B,BAIAP2L1,RAB11FIP5,FAM234B,LMNA,MAP7D1,FRMD6,TPR,USP20,KLC1,MYH10,ECT2,ITPKB,BAG3,MTSS2,FLNA,RAI14,DTL,ARHGAP21,MAPT,SHCBP1,PXN,LIMCH1,CHMP7,TAOK1,CEP170,CHD4,SH3KBP1,RAPGEF6,CLASP2,FKBP15,AKT1,APC,ACTR8,FGD3,DNM1,CFL2,SSH2,DBN1,MYCBP2,MAPK14,LRWD1,SPAG9,TRIP10,WNK1,CLASP1,PTPN14,REEP4…
GO:CC	microtubule cytoskeleton	GO:0015630	FALSE	1.39389e-13	12.8558	1436	649	100	22149	MCM3,TACC2,CLIP1,KIF1B,USO1,UBR4,RBBP6,MAP2K2,RABL6,MAP1B,RAB11FIP5,FAM234B,MAP7D1,TPR,USP20,KLC1,ECT2,DTL,MAPT,SHCBP1,PXN,CHMP7,TAOK1,CEP170,CHD4,RAPGEF6,CLASP2,AKT1,APC,ACTR8,DNM1,MYCBP2,MAPK14,LRWD1,SPAG9,WNK1,CLASP1,REEP4,SEPTIN2,MID1,FLII,TACC3,USP9X,MTCL1,RIC8B,PCIF1,HASPIN,C2CD3,UBN1,MAP4,HSPH1,PKN2,CAMSAP2,CHMP3,RAB34,NAV3,ABRAXAS2,ZFYVE19,LATS1,CDC42EP4,CDK2,DCUN1D5,MICAL3,RB1,C2CD5,LUZP…
GO:CC	chromosomal region	GO:0098687	FALSE	2.71641e-13	12.566	404	649	47	22149	NCAPG,MCM3,AHCTF1,MCM2,CLIP1,SETX,SMARCC2,ATRX,ERCC6L,SP100,TPR,SMARCA4,SMARCC1,TP53BP1,CHMP7,DAXX,CHD4,CLASP2,APC,RNF8,RPA1,LRWD1,TFIP11,KDM4B,CLASP1,SEPTIN2,THOC2,C9ORF78,THOC1,MTCL1,SUN2,CHMP3,KNL1,CDK2,CENPC,KANSL1,STAG1,PHF2,RIF1,MTA2,CDT1,ZNF330,WRAP53,ATR,WRNIP1,TOP2A,DYNC1LI1
GO:CC	chromatin	GO:0000785	FALSE	1.87384e-12	11.7273	1404	649	96	22149	TNKS1BP1,AHCTF1,NFX1,NFIC,NUCKS1,KDM5C,BRD2,MCM2,SMARCC2,NAP1L4,ATRX,NCOA3,EP300,NCOR2,POLR2A,JMJD1C,CHD7,SMARCA4,MORC2,SMARCC1,NCOA2,AEBP2,HMGN3,ETV3,CHMP7,TIMELESS,CHD4,ANKRD17,ACTR8,BPTF,ARK2N,ZMYND8,ERF,LRWD1,KDM4B,BAZ2A,SRPK1,HDAC1,SMARCAD1,AFF4,INO80B,UBA1,YY1AP1,NIPBL,MAP3K7,UBR5,NELFE,FOXK1,DDX21,TCF7L2,FOSL1,TRPS1,SATB2,TFE3,CBX8,CHD8,ISL2,SF3B1,ELF2,HMGN1,ZC3H8,RB1,SRPK2,BCL7C,FOXO3,ADN…
GO:CC	SWI/SNF superfamily-type complex	GO:0070603	FALSE	1.25909e-09	8.89994	95	649	20	22149	SMARCC2,SMARCA4,SMARCC1,CHD4,ACTR8,BPTF,BAZ2A,HDAC1,INO80B,YY1AP1,DDX21,SF3B1,RB1,BCL7C,CHD3,MTA1,SUZ12,EP400,MTA2,SRCAP
GO:CC	nuclear speck	GO:0016607	FALSE	1.48789e-09	8.82743	419	649	42	22149	BRD2,SRRM2,RBBP6,NSRP1,ZC3H13,LMNA,BCLAF1,SRRM1,GPATCH2,MAPT,WAC,MAPK14,TFIP11,TRIP12,BAZ2A,WTAP,SRPK1,ZNF217,ZNF106,THOC2,YTHDC1,THOC1,TUT1,CASC3,HEXIM2,UNC45A,CCNL2,RREB1,AAGAB,RBM15B,PALB2,SF3B1,SRPK2,CIR1,SETD1A,BNIP3L,SART1,EP400,EHMT2,RBM15,SFPQ,PIAS1
GO:CC	catalytic complex	GO:1902494	FALSE	2.44527e-09	8.61167	1779	649	104	22149	UBE4B,RANBP10,MCM3,DDX41,SMARCC2,SRRM2,RERE,ZC3H13,EP300,POLR2A,JMJD1C,TPR,SMARCA4,WWP2,SRRM1,POLR2M,SMARCC1,KMT2D,AEBP2,DTL,TP53BP1,PAGR1,DCAF6,RCOR1,CHD4,RIOK1,APC,ACTR8,PAXX,NAA30,RNF8,BPTF,STK11,POP1,CCNH,TFIP11,BAZ2A,WTAP,KMT2C,WDR4,ZNF217,HDAC1,INO80B,DCUN1D4,YY1AP1,HNRNPA3,CASC3,POLR3E,IRS1,CDKN1A,CCNL2,MAP3K7,ANKIB1,DDX21,ZBTB7A,DDA1,SATB2,RBM15B,PALB2,CASP2,CBX8,WDR26,RANBP2,CHD8,SF3B1,C…
GO:CC	condensed chromosome	GO:0000793	FALSE	6.81861e-09	8.1663	285	649	33	22149	NCAPG,AHCTF1,CLIP1,SMARCC2,ATRX,ERCC6L,TPR,SMARCA4,RAD9A,SMARCC1,TP53BP1,CHMP7,CLASP2,APC,LRWD1,CLASP1,SEPTIN2,MTCL1,SUN2,RGS12,CHMP3,BRD4,MKI67,KNL1,CDK2,AKAP8,CENPC,KANSL1,PHF2,RIF1,CDT1,TOP2A,DYNC1LI1
GO:CC	chromosome, centromeric region	GO:0000775	FALSE	8.18401e-08	7.08703	263	649	30	22149	NCAPG,AHCTF1,CLIP1,SMARCC2,ATRX,ERCC6L,TPR,SMARCA4,SMARCC1,TP53BP1,CHMP7,DAXX,CLASP2,APC,LRWD1,KDM4B,CLASP1,SEPTIN2,C9ORF78,MTCL1,CHMP3,KNL1,CENPC,KANSL1,STAG1,PHF2,CDT1,ZNF330,TOP2A,DYNC1LI1
GO:CC	transferase complex	GO:1990234	FALSE	2.24483e-07	6.64882	910	649	62	22149	UBE4B,RANBP10,MCM3,ZC3H13,EP300,POLR2A,WWP2,POLR2M,KMT2D,AEBP2,DTL,PAGR1,DCAF6,RIOK1,NAA30,RNF8,STK11,CCNH,WTAP,KMT2C,WDR4,DCUN1D4,POLR3E,IRS1,CDKN1A,CCNL2,MAP3K7,ANKIB1,ZBTB7A,DDA1,RBM15B,CBX8,WDR26,RANBP2,CHD8,CDK2,DCUN1D5,RB1,DIDO1,SETD1A,FAM8A1,KMT2B,ZZZ3,RB1CC1,KANSL1,DCAF10,ULK1,DCAF1,PRPSAP1,CCNE2,SUZ12,NAA15,EP400,DCAF5,ERC1,GTF2F1,CDK9,PELP1,RBM15,BOD1L1,MED13,CDK16
GO:CC	ATPase complex	GO:1904949	FALSE	3.56723e-07	6.44767	128	649	20	22149	SMARCC2,SMARCA4,SMARCC1,CHD4,ACTR8,BPTF,BAZ2A,HDAC1,INO80B,YY1AP1,DDX21,SF3B1,RB1,BCL7C,CHD3,MTA1,SUZ12,EP400,MTA2,SRCAP
GO:CC	methyltransferase complex	GO:0034708	FALSE	3.80991e-07	6.41909	103	649	18	22149	ZC3H13,KMT2D,AEBP2,PAGR1,RIOK1,WTAP,KMT2C,WDR4,RBM15B,CHD8,DIDO1,SETD1A,KMT2B,KANSL1,SUZ12,PELP1,RBM15,BOD1L1
GO:CC	condensed chromosome, centromeric region	GO:0000779	FALSE	3.90315e-07	6.40858	185	649	24	22149	NCAPG,AHCTF1,CLIP1,SMARCC2,ATRX,ERCC6L,TPR,SMARCA4,SMARCC1,TP53BP1,CHMP7,CLASP2,APC,LRWD1,CLASP1,SEPTIN2,MTCL1,CHMP3,KNL1,CENPC,KANSL1,PHF2,CDT1,DYNC1LI1
GO:CC	nuclear matrix	GO:0016363	FALSE	4.10785e-07	6.38639	129	649	20	22149	AHCTF1,SMARCC2,NCOR2,LMNA,SMARCA4,MORC2,SRRM1,SMARCC1,ARFGEF1,CFL2,SRPK1,THOC1,RGS12,SCAF8,SATB2,ATN1,AKAP8,STAG1,ZNF326,SFPQ
GO:CC	cell cortex	GO:0005938	FALSE	1.08651e-06	5.96397	328	649	32	22149	CLIP1,LASP1,C2CD2L,MYH10,ECT2,MTSS2,FLNA,FRYL,RAI14,PXN,CLASP2,AKT1,CFL2,NRBP1,DBN1,TRIP10,CLASP1,SEPTIN2,RIC8B,SH3BP1,AKAP13,AKAP12,MICAL3,C2CD5,GIPC1,FNBP1,ASPH,FNBP1L,STIL,ERC1,SEPTIN4,MYH9
GO:CC	microtubule organizing center	GO:0005815	FALSE	1.39965e-06	5.85398	886	649	59	22149	MCM3,TACC2,CLIP1,USO1,UBR4,RBBP6,RABL6,RAB11FIP5,FAM234B,USP20,ECT2,DTL,CEP170,CHD4,RAPGEF6,CLASP2,AKT1,APC,ACTR8,LRWD1,SPAG9,CLASP1,MID1,FLII,TACC3,USP9X,RIC8B,HASPIN,C2CD3,UBN1,MAP4,PKN2,CAMSAP2,RAB34,ABRAXAS2,ZFYVE19,LATS1,CDK2,C2CD5,LUZP1,GIT1,CIR1,NEK4,NEK1,TTBK2,KIF23,CHD3,NSFL1C,CAMSAP1,DLG5,WDR11,DCAF1,CCNE2,STK3,STIL,ERC1,ROCK2,TOP2A,DYNC1LI1
GO:CC	nuclear protein-containing complex	GO:0140513	FALSE	2.13677e-06	5.67024	2678	649	129	22149	MCM3,AHCTF1,MCM2,DDX41,SMARCC2,SRRM2,SYMPK,RERE,HSP90AB1,TLE3,GEMIN5,SP100,JMJD1C,BCLAF1,TPR,SMARCA4,RAD9A,SRRM1,PYGO2,POLR2M,SMARCC1,INTS3,NCOA2,YAP1,KMT2D,FLNA,AEBP2,PAGR1,KDM2B,ETV3,ARFGEF1,CHMP7,TIMELESS,WAC,RCOR1,CHD4,ACTR8,YJU2B,PAXX,CCDC9,INTS10,BPTF,CSTF2T,RPA1,POP1,CCNH,LRWD1,TFIP11,BAZ2A,KMT2C,ZNF217,NOP14,THOC2,BCL9,C9ORF78,HDAC1,TRA2B,AFF4,THOC1,INO80B,TUT1,YY1AP1,HNRNPA3,NIPBL,CASC3,…
GO:CC	kinetochore	GO:0000776	FALSE	2.80186e-06	5.55255	173	649	22	22149	AHCTF1,CLIP1,SMARCC2,ERCC6L,TPR,SMARCA4,SMARCC1,TP53BP1,CHMP7,CLASP2,APC,LRWD1,CLASP1,SEPTIN2,MTCL1,CHMP3,KNL1,CENPC,KANSL1,PHF2,CDT1,DYNC1LI1
GO:CC	heterochromatin	GO:0000792	FALSE	5.81543e-06	5.23542	83	649	15	22149	TNKS1BP1,ATRX,MORC2,LRWD1,KDM4B,BAZ2A,HDAC1,SMARCAD1,UBA1,CBX8,CENPC,SUZ12,HMGA1,H1-5,RRP8
GO:CC	nuclear chromosome	GO:0000228	FALSE	1.06299e-05	4.97347	235	649	25	22149	NCAPG,MCM3,MCM2,SETX,ATRX,WDHD1,RAD9A,TIMELESS,ACTR8,RPA1,LRWD1,HDAC1,SMARCAD1,INO80B,YY1AP1,SUN2,RGS12,BRD4,HELB,JUN,SMARCAL1,ERCC5,EP400,SRCAP,TOP2A
GO:CC	centrosome	GO:0005813	FALSE	4.69535e-05	4.32833	746	649	49	22149	MCM3,TACC2,CLIP1,UBR4,RBBP6,RABL6,RAB11FIP5,USP20,ECT2,DTL,CEP170,CHD4,RAPGEF6,CLASP2,APC,ACTR8,LRWD1,SPAG9,CLASP1,MID1,FLII,TACC3,USP9X,RIC8B,HASPIN,C2CD3,UBN1,PKN2,CAMSAP2,RAB34,ABRAXAS2,ZFYVE19,LATS1,CDK2,C2CD5,LUZP1,GIT1,CIR1,NEK1,KIF23,CHD3,NSFL1C,DCAF1,CCNE2,STK3,STIL,ERC1,ROCK2,DYNC1LI1
GO:CC	chromosome, telomeric region	GO:0000781	FALSE	5.44273e-05	4.26418	171	649	20	22149	MCM3,MCM2,SETX,ATRX,SP100,TP53BP1,CHD4,RNF8,RPA1,LRWD1,TFIP11,THOC2,THOC1,SUN2,CDK2,RIF1,MTA2,WRAP53,ATR,WRNIP1
GO:CC	site of DNA damage	GO:0090734	FALSE	8.29931e-05	4.08096	129	649	17	22149	LMNA,INTS3,TP53BP1,TIMELESS,CHD4,PAXX,RNF8,ZMYND8,RPA1,UFL1,SMARCAD1,ZBTB7A,HELB,SMARCAL1,RIF1,WRAP53,ATR
GO:CC	supramolecular complex	GO:0099080	FALSE	0.000193767	3.71272	1448	649	76	22149	CTPS2,RPLP0,AHCTF1,CLIP1,SMARCC2,KIF1B,SYMPK,EDC3,ERCC6L,AHNAK,MAP2K2,MAP1B,LMNA,TPR,SMARCA4,SMG1,LARP4,KLC1,MYH10,POLR2M,SMARCC1,BAG3,FLNA,TP53BP1,MAPT,SAMD4B,CHMP7,CEP170,CLASP2,MCRIP1,APC,DNM1,CFL2,STK11,LRWD1,ATXN2,CLASP1,REEP4,SEPTIN2,MID1,MTCL1,LARP1,CASC3,MAP4,HSPH1,CAMSAP2,CHMP3,NAV3,SHB,ABRAXAS2,TNRC6B,KNL1,CARHSP1,BCL10,CENPC,LARP1B,KIF23,DIS3L2,CAMSAP1,KANSL1,PALLD,PHF2,GIGYF2,MTA1,PDL…
GO:CC	nuclear envelope	GO:0005635	FALSE	0.000243809	3.61295	519	649	37	22149	AHCTF1,ABCF1,LMNA,TPR,TOR1AIP1,POLR2M,DTL,CHMP7,ANKRD17,WTAP,DNAJC1,TRA2B,CASC3,SUN2,CHMP3,NAV3,RBM15B,RANBP2,LPIN1,LEMD3,CDK2,PCYT1A,BNIP2,BRIP1,BNIP3L,RB1CC1,MYC,MTA1,RIF1,AGFG1,RANBP3,ZBTB1,ARL6IP6,UTRN,INTS1,RBM15,ATR
GO:CC	histone deacetylase complex	GO:0000118	FALSE	0.00025552	3.59257	82	649	13	22149	RERE,JMJD1C,RCOR1,CHD4,ZNF217,HDAC1,SATB2,CHD3,MTA1,EP400,MTA2,MIDEAS,SRCAP
GO:CC	anchoring junction	GO:0070161	FALSE	0.000288032	3.54056	912	649	54	22149	TNKS1BP1,RPLP0,SLC9A1,SYMPK,LASP1,AHNAK,MAP2K2,ABI2,BAIAP2L1,TJP2,FRMD6,ECT2,YAP1,FLNA,RAI14,ARHGAP21,DCAF6,PXN,SH3KBP1,CLASP2,AKT1,APC,TBC1D2,GIT2,SSH2,DBN1,CLASP1,SNAP23,STRN,FLII,SPRY4,UBA1,UBN1,SH3BP1,PKN2,PI4KA,PEAK1,PTPN12,AKAP12,CDC42EP4,ATN1,ADAM17,GIT1,SNTB1,EPB41L5,KIF23,PALLD,DLG5,PDLIM4,HMGA1,NUMB,FHOD1,RPS17,MYH9
GO:CC	spindle	GO:0005819	FALSE	0.000291572	3.53525	438	649	33	22149	MAP7D1,TPR,ECT2,SHCBP1,CHMP7,CEP170,CLASP2,AKT1,MAPK14,WNK1,CLASP1,SEPTIN2,MID1,TACC3,MTCL1,HASPIN,MAP4,CHMP3,ABRAXAS2,LATS1,DCUN1D5,MICAL3,RB1,DIDO1,GIT1,KIF23,ZZZ3,STAG1,MAP7D3,RIF1,BORA,DYNC1LI1,MYH9
GO:CC	histone methyltransferase complex	GO:0035097	FALSE	0.000336055	3.47359	71	649	12	22149	KMT2D,AEBP2,PAGR1,KMT2C,CHD8,DIDO1,SETD1A,KMT2B,KANSL1,SUZ12,PELP1,BOD1L1
GO:CC	site of double-strand break	GO:0035861	FALSE	0.000355584	3.44906	98	649	14	22149	LMNA,INTS3,TP53BP1,TIMELESS,PAXX,RNF8,RPA1,UFL1,SMARCAD1,ZBTB7A,HELB,SMARCAL1,RIF1,WRAP53
GO:CC	cellular anatomical structure	GO:0110165	FALSE	0.000741459	3.12991	21620	649	648	22149	NCAPG,UBE4B,EEF1B2,GRAMD1A,TNKS1BP1,RANBP10,CTPS2,MCM3,RPLP0,TACC2,EIF5B,AHCTF1,NFX1,NFIC,NUCKS1,PGAM1,ZBTB21,KDM5C,BRD2,SLC9A1,PRRC2A,MCM2,DDX41,ACAP2,OTUD7B,CLIP1,GYS1,ASAP1,SETX,SMARCC2,KIF1B,SRRM2,NAP1L4,USO1,BAG6,ABCF1,SYMPK,RERE,STK10,UBR4,ATRX,HSP90AB1,PDCL,RBM12B,CPEB4,NCOA3,ZMYM3,CDV3,BTF3,DCK,RBBP6,ARHGEF18,EDC3,LRRFIP1,TBC1D10B,TLE3,ERCC6L,LASP1,AHNAK,PLEKHF2,NSRP1,MAP2K2,ABI2,RABL6,PI…
GO:CC	transcription regulator complex	GO:0005667	FALSE	0.000776866	3.10965	523	649	36	22149	TLE3,GEMIN5,EP300,NCOR2,PYGO2,NCOA2,MIER1,YAP1,ETV3,RCOR1,CHD4,CCNH,BCL9,HDAC1,TCF7L2,TLE4,FOSL1,SATB2,CDK2,GTF3C1,RB1,FOXO3,ADNP,JUN,CHD3,MYC,MTA1,SPEN,NAA15,HMGA1,JUNB,MTA2,GTF2F1,MIDEAS,FOSL2,SFPQ
GO:CC	cell leading edge	GO:0031252	FALSE	0.00178906	2.74737	433	649	31	22149	SLC9A1,ACAP2,CLIP1,ABI2,MYH10,MTSS2,MAPT,PXN,ARHGEF26,CLASP2,AKT1,WWC1,APC,FGD3,NRBP1,SPRY4,JMY,APBB2,SH3BP1,PKN2,KSR1,ADAM17,C2CD5,GIT1,EPB41L5,PALLD,PDLIM4,PSD4,SRGAP2,ANTXR1,MYH9
GO:CC	microtubule end	GO:1990752	FALSE	0.00268351	2.5713	36	649	8	22149	CLIP1,CLASP2,CLASP1,CAMSAP2,NAV3,ABRAXAS2,CAMSAP1,GAS2L1
GO:CC	focal adhesion	GO:0005925	FALSE	0.00349551	2.45649	426	649	30	22149	RPLP0,SLC9A1,LASP1,AHNAK,MAP2K2,FLNA,DCAF6,PXN,SH3KBP1,CLASP2,GIT2,SSH2,CLASP1,SNAP23,FLII,SPRY4,PI4KA,PEAK1,PTPN12,AKAP12,ADAM17,GIT1,SNTB1,EPB41L5,KIF23,PALLD,HMGA1,NUMB,RPS17,MYH9
GO:CC	replication fork	GO:0005657	FALSE	0.00394763	2.40366	75	649	11	22149	MCM3,WDHD1,RECQL5,TP53BP1,TIMELESS,RPA1,SMARCAD1,HELB,BRIP1,SMARCAL1,ERCC5
GO:CC	cell-substrate junction	GO:0030055	FALSE	0.00546082	2.26274	436	649	30	22149	RPLP0,SLC9A1,LASP1,AHNAK,MAP2K2,FLNA,DCAF6,PXN,SH3KBP1,CLASP2,GIT2,SSH2,CLASP1,SNAP23,FLII,SPRY4,PI4KA,PEAK1,PTPN12,AKAP12,ADAM17,GIT1,SNTB1,EPB41L5,KIF23,PALLD,HMGA1,NUMB,RPS17,MYH9
GO:CC	nuclear replication fork	GO:0043596	FALSE	0.0074469	2.12802	41	649	8	22149	MCM3,WDHD1,TIMELESS,RPA1,SMARCAD1,HELB,SMARCAL1,ERCC5
GO:CC	beta-catenin-TCF complex	GO:1990907	FALSE	0.00792807	2.10083	13	649	5	22149	TLE3,PYGO2,BCL9,TCF7L2,TLE4
GO:CC	ribonucleoprotein granule	GO:0035770	TRUE	0.00878949	2.05604	277	649	22	22149	RPLP0,SYMPK,EDC3,SMG1,LARP4,MAPT,SAMD4B,MCRIP1,ATXN2,LARP1,CASC3,SHB,TNRC6B,CARHSP1,LARP1B,DIS3L2,GIGYF2,EIF4EBP2,CDK9,ROCK2,FXR2,DCP1A
GO:CC	cytoplasmic ribonucleoprotein granule	GO:0036464	FALSE	0.00929974	2.03153	258	649	21	22149	RPLP0,EDC3,SMG1,LARP4,MAPT,SAMD4B,MCRIP1,ATXN2,LARP1,CASC3,SHB,TNRC6B,CARHSP1,LARP1B,DIS3L2,GIGYF2,EIF4EBP2,CDK9,ROCK2,FXR2,DCP1A
GO:CC	cell junction	GO:0030054	FALSE	0.0100344	1.99851	2401	649	104	22149	TNKS1BP1,RPLP0,EIF5B,SLC9A1,ASAP1,KIF1B,SYMPK,CPEB4,ARHGEF18,LASP1,AHNAK,MAP2K2,ABI2,MAP1B,BAIAP2L1,OSBP,TJP2,FRMD6,ARHGAP12,MYH10,ECT2,YAP1,FLNA,RAI14,ARHGAP21,MAPT,DCAF6,PXN,CHD4,EEF2K,SH3KBP1,CLASP2,AKT1,WWC1,APC,TBC1D2,TANC1,DNM1,GIT2,SSH2,ZMYND8,DBN1,MAPK14,CLASP1,SNAP23,STRN,STX7,SEPTIN2,FLII,SPRY4,UBA1,STXBP5,BTBD9,APBB2,UBN1,SH3BP1,RGS12,PKN2,PI4KA,PEAK1,PTPN12,PRR12,APBA2,FOSL1,LATS1,AKA…
GO:CC	perinuclear region of cytoplasm	GO:0048471	FALSE	0.0159218	1.79801	746	649	42	22149	MCM3,SLC9A1,USO1,HSP90AB1,CPEB4,MAP2K2,PI4KB,MAP1B,OSBP,LMNA,USP20,WDR44,FLNA,ARFGEF1,TAOK1,WWC1,APC,BPTF,SPAG9,ATXN2,TRIP10,STX7,CASC3,UNC45A,CDKN1A,UBR5,PKN2,RAB34,SYNRG,RANBP2,ATN1,BNIP2,BCL10,SYAP1,EHD2,SEC16A,PDLIM4,OSBPL1A,CKAP4,SRCAP,CDC25C,WRNIP1
GO:CC	protein kinase complex	GO:1902911	TRUE	0.0160417	1.79475	153	649	15	22149	STK11,CCNH,IRS1,CDKN1A,CCNL2,ZBTB7A,CDK2,RB1,RB1CC1,ULK1,CCNE2,ERC1,CDK9,MED13,CDK16
GO:CC	site of polarized growth	GO:0030427	FALSE	0.0184351	1.73435	173	649	16	22149	SETX,HSP90AB1,CPEB4,MAP1B,KLC1,FLNA,FRYL,MAPT,CLASP2,FKBP15,DBN1,USP9X,APBB2,SYAP1,PALLD,MAP2
GO:CC	serine/threonine protein kinase complex	GO:1902554	FALSE	0.0212434	1.67278	139	649	14	22149	STK11,CCNH,CDKN1A,CCNL2,ZBTB7A,CDK2,RB1,RB1CC1,ULK1,CCNE2,ERC1,CDK9,MED13,CDK16
GO:CC	CHD-type complex	GO:0090545	FALSE	0.0250096	1.60189	16	649	5	22149	CHD4,HDAC1,CHD3,MTA1,MTA2
GO:CC	NuRD complex	GO:0016581	FALSE	0.0250096	1.60189	16	649	5	22149	CHD4,HDAC1,CHD3,MTA1,MTA2
GO:CC	RNA polymerase II transcription regulator complex	GO:0090575	FALSE	0.0255055	1.59337	256	649	20	22149	TLE3,GEMIN5,PYGO2,NCOA2,YAP1,CHD4,CCNH,BCL9,TCF7L2,TLE4,FOSL1,RB1,ADNP,JUN,MYC,HMGA1,JUNB,GTF2F1,FOSL2,SFPQ
GO:CC	dendritic spine	GO:0043197	TRUE	0.0277408	1.55688	179	649	16	22149	ASAP1,CPEB4,ABI2,MAP1B,MAPT,EEF2K,ZMYND8,STRN,APBA2,TANC2,GIPC1,BCR,PDLIM4,USP8,SRGAP2,PALM
GO:CC	nuclear membrane	GO:0031965	FALSE	0.0287043	1.54205	321	649	23	22149	AHCTF1,LMNA,TPR,TOR1AIP1,DTL,ANKRD17,WTAP,DNAJC1,TRA2B,CASC3,SUN2,NAV3,RANBP2,LPIN1,LEMD3,BRIP1,RB1CC1,RIF1,ZBTB1,ARL6IP6,UTRN,INTS1,RBM15
GO:CC	RNA N6-methyladenosine methyltransferase complex	GO:0036396	FALSE	0.0288146	1.54039	9	649	4	22149	ZC3H13,WTAP,RBM15B,RBM15
GO:CC	actomyosin	GO:0042641	FALSE	0.0305342	1.51521	93	649	11	22149	MYH10,BAG3,RAI14,PXN,LIMCH1,DBN1,PALLD,PDLIM4,GAS2L1,FHOD1,MYH9
GO:CC	neuron spine	GO:0044309	FALSE	0.036032	1.44331	183	649	16	22149	ASAP1,CPEB4,ABI2,MAP1B,MAPT,EEF2K,ZMYND8,STRN,APBA2,TANC2,GIPC1,BCR,PDLIM4,USP8,SRGAP2,PALM
GO:CC	actin filament bundle	GO:0032432	FALSE	0.0371003	1.43062	95	649	11	22149	MYH10,BAG3,FLNA,RAI14,PXN,LIMCH1,PALLD,PDLIM4,GAS2L1,FHOD1,MYH9
GO:CC	ruffle	GO:0001726	FALSE	0.038416	1.41549	184	649	16	22149	ACAP2,CLIP1,MTSS2,ARHGEF26,CLASP2,WWC1,APC,FGD3,SPRY4,KSR1,ADAM17,C2CD5,EPB41L5,PALLD,PSD4,MYH9
GO:CC	lamellipodium	GO:0030027	FALSE	0.0400006	1.39793	204	649	17	22149	SLC9A1,ABI2,MYH10,MTSS2,PXN,AKT1,APC,FGD3,NRBP1,APBB2,SH3BP1,PKN2,GIT1,PALLD,PDLIM4,SRGAP2,ANTXR1
GO:CC	growth cone	GO:0030426	FALSE	0.0465586	1.332	168	649	15	22149	SETX,HSP90AB1,CPEB4,MAP1B,KLC1,FLNA,MAPT,CLASP2,FKBP15,DBN1,USP9X,APBB2,SYAP1,PALLD,MAP2
KEGG	Cell cycle	KEGG:04110	FALSE	0.000282693	3.54868	157	272	18	8484	MCM3,MCM2,ATRX,EP300,CCNH,HDAC1,NIPBL,CDKN1A,TICRR,KNL1,CDK2,RB1,STAG1,MYC,CCNE2,CDT1,CDC25C,ATR
KEGG	ATP-dependent chromatin remodeling	KEGG:03082	FALSE	0.000444461	3.35217	116	272	15	8484	SMARCC2,SMARCA4,SMARCC1,CHD4,ACTR8,BPTF,BAZ2A,HDAC1,INO80B,BCL7C,CHD3,MTA1,EP400,MTA2,SRCAP
KEGG	Prostate cancer	KEGG:05215	FALSE	0.00133062	2.87595	97	272	13	8484	HSP90AB1,MAP2K2,EP300,RAF1,AKT1,CDKN1A,TCF7L2,BRAF,CDK2,RB1,ZEB1,CCNE2,FOXO1
KEGG	Endometrial cancer	KEGG:05213	FALSE	0.00941152	2.02634	58	272	9	8484	MAP2K2,RAF1,AKT1,APC,CDKN1A,TCF7L2,BRAF,FOXO3,MYC
KEGG	Notch signaling pathway	KEGG:04330	FALSE	0.0123535	1.90821	60	272	9	8484	TLE3,EP300,NCOR2,HDAC1,TLE4,ADAM17,CIR1,SPEN,NUMB
KEGG	FoxO signaling pathway	KEGG:04068	FALSE	0.0313703	1.50348	131	272	13	8484	MAP2K2,EP300,RAF1,IRS2,AKT1,STK11,MAPK14,IRS1,CDKN1A,BRAF,CDK2,FOXO3,FOXO1
KEGG	Polycomb repressive complex	KEGG:03083	FALSE	0.037005	1.43174	84	272	10	8484	EP300,L3MBTL3,AEBP2,KDM2B,HDAC1,FOXK1,CBX8,L3MBTL2,SUZ12,ASXL2
