# Supplementary material for: Exploring the Phosphoregulatory Network of Human Sucrose Non-Fermenting 1-Related Kinase
Source: Biology (Basel). 2026 Apr 30;15(9):709. doi: 10.3390/biology15090709 (PMC13163123; doi:10.3390/biology15090709)
Supplement: Supplementary file 1 [file biology-15-00709-s001.zip › Supplementary Table S5.xlsx]

## Sheet: Legend
Title
Exploring the Phosphoregulatory Network of Human Sucrose Non-fermenting 1-Related Kinase
Supplementary file description
Coregulated PsOPs in binary and complex interactors of SNRK

## Sheet: Binary interactor
SNRK site	Coregulated_PsOPs	FET p-Value	Correlation Frequency	Correlation Type
SNRK_S518	CSNK2B_S209	8.26813e-07	9	UUDD
SNRK_S569	STK11_S31	5.6822e-09	12	UUDD
SNRK_S569	YTHDC1_S320	1.7354e-09	11	UUDD
SNRK_S569	JUN_S243	2.34717e-10	9	UUDD
SNRK_S569	YTHDC1_S318	4.89384e-08	9	UUDD
SNRK_S569	PLEKHA4_S194	2.04943e-05	8	UUDD

## Sheet: complex interactor
SNRK site	Coregulated_PsOPs	FET p-Value	Correlation Frequency	Correlation Type	PMID	Complex	Source
SNRK_S518	PKP3_S238	4.27499e-08	12	UUDD	28514442	complex_1	IntAct
