# Supplementary material for: Exploring the Phosphoregulatory Network of Human Sucrose Non-Fermenting 1-Related Kinase
Source: Biology (Basel). 2026 Apr 30;15(9):709. doi: 10.3390/biology15090709 (PMC13163123; doi:10.3390/biology15090709)
Supplement: Supplementary file 1 [file biology-15-00709-s001.zip › Supplementary Table S6.xlsx]

## Sheet: Legend
Title
Exploring the Phosphoregulatory Network of Human Sucrose Non-fermenting 1-Related Kinase
Supplementary file description
Coregulated PsOPs in upstream kinases of SNRK

## Sheet: Upstream kinase
SNRK site	Coregulated_PsOPs	FET p-value	Correlation Frequency	Kinase source	Correlation Type	Exp_code
SNRK_S569	RAF1_S642	2.49938e-09	13	Johnson et al	UUDD	Inf_EV-A71,Selumetinib,BI-D1870 (RSKi) + PMA,PD184352 (MEKi),Vemurafenib,Sorafenib,Metformin
SNRK_S569	AKT1_S124	6.22291e-05	13	Johnson et al	UUDD	IL33,Metformin,BI-D1870 (RSKi) + PMA,PD184352 (MEKi),Safranal
SNRK_S569	SRPK1_S309	1.32368e-06	12	Johnson et al	UUDD	IL33,Inf_EV-A71,Metformin,Safranal
SNRK_S569	AKT1_S129	0.000877733	12	Johnson et al	UUDD	IL33,Inf_EV-A71,Metformin,Safranal
SNRK_S569	PKN2_S583	2.09809e-06	11	Johnson et al	UUDD	IL33,Inf_EV-A71,Metformin,BI-D1870 (RSKi) + PMA,Crizotinib (RTKi),PD184352 (MEKi)
SNRK_S569	CIT_S440	4.42818e-06	11	Johnson et al	UUDD	IL33,Inf_EV-A71,Metformin
SNRK_S569	LATS1_S613	1.22491e-07	10	Johnson et al	UUDD	IL33,Inf_EV-A71,Metformin
SNRK_S569	BRAF_S729	1.12587e-06	10	Johnson et al	UUDD	IL33,Inf_EV-A71,Metformin,BI-D1870 (RSKi) + PMA
SNRK_S569	SNRK_S607	1.12587e-06	10	Johnson et al	UUDD	Selinexor,Inf_EV-A71,IL33,Metformin
SNRK_S569	SRPK2_S494	0.000173945	10	Johnson et al	UUDD	IL33,Inf_EV-A71,Selumetinib,BI-D1870 (RSKi) + PMA,Coumarin,PD184352 (MEKi),Vemurafenib,Sorafenib,Metformin
SNRK_S569	RAF1_S43	3.2688e-07	9	Johnson et al	UUDD	IL33,BI-D1870 (RSKi) + PMA,Coumarin,Crizotinib (RTKi),PD184352 (MEKi),Sorafenib
SNRK_S569	SNRK_S518	9.93568e-06	9	Johnson et al	UUDD	IL33,Metformin,BI-D1870 (RSKi) + PMA
SNRK_S569	RPS6KA3_S715	7.33093e-09	8	Johnson et al	UUDD	IL33,Inf_EV-A71,Metformin,Selumetinib,BI-D1870 (RSKi) + PMA,PD184352 (MEKi),Vemurafenib
SNRK_S569	ROCK2_S425	9.63263e-07	8	Johnson et al	UUDD	Inf_EV-A71,Metformin,Nicotine/alpha-bungarotoxin
SNRK_S569	ATR_T1989	9.01737e-05	8	Johnson et al	UUDD	Inf_EV-A71,Metformin,IL33,Nicotine/alpha-bungarotoxin
