# Supplementary material for: Exploring the Phosphoregulatory Network of Human Sucrose Non-Fermenting 1-Related Kinase
Source: Biology (Basel). 2026 Apr 30;15(9):709. doi: 10.3390/biology15090709 (PMC13163123; doi:10.3390/biology15090709)
Supplement: Supplementary file 1 [file biology-15-00709-s001.zip › Supplementary Table S7.xlsx]

## Sheet: Legend
Title
Exploring the Phosphoregulatory Network of Human Sucrose Non-fermenting 1-Related Kinase
Supplementary file description
Coregulated PsOPs in downstream substrates of SNRK

## Sheet: Substrates
SNRK site	Coregulated_PsOPs	FET p-value	Correlation Frequency	Substrate source	Correlation Type	Exp_code
SNRK_S518	KIF13B_S1381	1.21108e-11	15	Johnson et al	UUDD	IL33,Prostaglandin E2,Metformin,BTKi,mutKRT8_S73A/S73D,mutKRT8_S73A/WT,mutKRT8_S73D/WT,RSK1/2-RNAi
SNRK_S518	DLG5_S1263	1.8375e-11	15	Johnson et al	UUDD	mutIDH1_R132,IL33,BTKi,Caffeine,RSK1/2-RNAi,Metformin
SNRK_S518	CLASP1_S646	8.85566e-09	15	Johnson et al	UUDD	PP2A‐B56i_G1S,IL33,Prostaglandin E2,BI-D1870 (RSKi),BI-D1870 (RSKi) + PMA,PD184352 (MEKi),RSK1/2-RNAi,Metformin
SNRK_S518	PAK4_S474	7.9508e-09	13	Johnson et al	UUDD	IL33,Prostaglandin E2,Metformin,BI-D1870 (RSKi),A375R/A375S,Caffeine,RSK1/2-RNAi
SNRK_S518	ZMYM4_S1181	1.54001e-08	13	Johnson et al	UUDD	PP2A‐B56i_G1S,IL33,Prostaglandin E2,BTKi,PD184352 (MEKi),Metformin
SNRK_S518	PHF8_S1021	3.45979e-07	13	Johnson et al	UUDD	PP2A‐B56i_G1S,IL33,Prostaglandin E2,BI-D1870 (RSKi),BI-D1870 (RSKi) + PMA,PD184352 (MEKi),Metformin
SNRK_S518	RALGAPA1_S860	1.31698e-05	13	Johnson et al	UUDD	IL33,Prostaglandin E2,Metformin,A375R/A375S,Caffeine,PD184352 (MEKi),RSK1/2-RNAi
SNRK_S518	RIN1_S351	1.46406e-09	12	Johnson et al	UUDD	mutIDH1_R132,Metformin,BI-D1870 (RSKi),PD184352 (MEKi),RSK1/2-RNAi
SNRK_S518	ARHGEF6_S488	1.15915e-08	12	Johnson et al	UUDD	mutIDH1_R132,IL33,Prostaglandin E2,BTKi,Caffeine
SNRK_S518	TJP2_S978	4.94498e-08	12	Johnson et al	UUDD	Etoposide,Metformin,Caffeine,JPH203 (LAT1i),RSK1/2-RNAi
SNRK_S518	RAPGEF6_S1094	3.08497e-07	12	Johnson et al	UUDD	IL33,BTKi,BI-D1870 (RSKi),BI-D1870 (RSKi) + PMA,PD184352 (MEKi),RSK1/2-RNAi,Metformin
SNRK_S518	PFKFB2_S483	3.08497e-07	12	Johnson et al	UUDD	BTKi,BI-D1870 (RSKi),BI-D1870 (RSKi) + PMA,A375R/A375S,Caffeine,PD184352 (MEKi),RSK1/2-RNAi,Metformin
SNRK_S518	CEP95_S449	5.99869e-05	12	Johnson et al	UUDD	IL33,Prostaglandin E2,BTKi,Caffeine,Metformin
SNRK_S518	RASSF1_S207	1.66144e-08	11	Johnson et al	UUDD	IL33,Metformin,BTKi,JPH203 (LAT1i)
SNRK_S518	MED13_S395	2.93196e-08	11	Johnson et al	UUDD	IL33,BI-D1870 (RSKi),BI-D1870 (RSKi) + PMA,PD184352 (MEKi),RSK1/2-RNAi,Metformin
SNRK_S518	KNL1_S60	1.07895e-07	11	Johnson et al	UUDD	PP2A‐B56i_G1S,Prostaglandin E2,BTKi,IL33,Metformin
SNRK_S518	PANK2_S189	1.04721e-06	11	Johnson et al	UUDD	IL33,BTKi,BI-D1870 (RSKi) + PMA,PD184352 (MEKi),RSK1/2-RNAi,Metformin
SNRK_S518	BRCA1_S1191	1.04721e-06	11	Johnson et al	UUDD	Etoposide,IL33,Caffeine,Metformin
SNRK_S518	GSK3B_S9	2.61854e-06	11	Johnson et al	UUDD	PP2A‐B56i_G1S,BI-D1870 (RSKi),BI-D1870 (RSKi) + PMA,Caffeine,PD184352 (MEKi),RSK1/2-RNAi,Metformin
SNRK_S518	ANKS1A_S647	0.000240335	11	Johnson et al	UUDD	IL33,Prostaglandin E2,Metformin,BTKi
SNRK_S518	PSD4_S1019	2.21952e-07	10	Johnson et al	UUDD	IL33,Prostaglandin E2,Metformin,BTKi
SNRK_S518	RAF1_S259	3.9353e-07	10	Johnson et al	UUDD	RAS Overexp,A375R/A375S,IL33,PD184352 (MEKi),RSK1/2-RNAi,Metformin
SNRK_S518	RPL29_S31	3.9353e-07	10	Johnson et al	UUDD	PP2A‐B56i_G1S,mutIDH1_R132,IL33,RAS Overexp,BI-D1870 (RSKi),BI-D1870 (RSKi) + PMA,RSK1/2-RNAi
SNRK_S518	RALGAPA1_S773	8.75028e-07	10	Johnson et al	UUDD	IL33,BI-D1870 (RSKi),A375R/A375S,PD184352 (MEKi),RSK1/2-RNAi,Metformin
SNRK_S518	BRAF_S446	1.82824e-06	10	Johnson et al	UUDD	IL33,RAS Overexp,Metformin,BTKi,BI-D1870 (RSKi),BI-D1870 (RSKi) + PMA,Caffeine,PD184352 (MEKi)
SNRK_S518	DAPP1_S276	1.16072e-07	9	Johnson et al	UUDD	IL33,Metformin,BTKi
SNRK_S518	PAG1_S295	2.55126e-07	9	Johnson et al	UUDD	IL33,BTKi,A375R/A375S,Metformin
SNRK_S518	ADGRE5_S831	5.26154e-07	9	Johnson et al	UUDD	BTKi,BI-D1870 (RSKi),BI-D1870 (RSKi) + PMA,Caffeine,PD184352 (MEKi),RSK1/2-RNAi
SNRK_S518	TRAF3IP1_S476	3.43267e-06	9	Johnson et al	UUDD	IL33,BI-D1870 (RSKi),mutKRT8_S73A/S73D,mutKRT8_S73A/WT,mutKRT8_S73D/WT,PD184352 (MEKi),Metformin
SNRK_S518	SNRK_S569	9.93568e-06	9	Johnson et al	UUDD	IL33,Metformin,BI-D1870 (RSKi) + PMA
SNRK_S518	DENND4A_S1015	1.04133e-05	9	Johnson et al	UUDD	Etoposide,IL33,BI-D1870 (RSKi),BI-D1870 (RSKi) + PMA,PD184352 (MEKi),RSK1/2-RNAi,Metformin
SNRK_S518	HJURP_S486	3.89854e-05	9	Johnson et al	UUDD	Prostaglandin E2,BTKi,Vemurafenib,Metformin
SNRK_S518	CLASP1_S600	3.9894e-05	9	Johnson et al	UUDD	Prostaglandin E2,Metformin,BI-D1870 (RSKi),BI-D1870 (RSKi) + PMA,Caffeine,IL33,RSK1/2-RNAi
SNRK_S518	PRRC2B_S416	0.000330615	9	Johnson et al	UUDD	PP2A‐B56i_G1S,IL33,BTKi,Metformin
SNRK_S518	NIBAN1_S602	0.00245128	9	Johnson et al	UUDD	PP2A‐B56i_G1S,IL33,RAS Overexp,BTKi,A375R/A375S,PD184352 (MEKi),Metformin
SNRK_S569	ZBTB21_S411	4.85898e-09	17	Johnson et al	UUDD	IL33,Inf_EV-A71,BI-D1870 (RSKi) + PMA,Crizotinib (RTKi),PD184352 (MEKi),Sorafenib,Metformin
SNRK_S569	SETX_S1366	1.05042e-11	16	Johnson et al	UUDD	Inf_EV-A71,Selumetinib,Crizotinib (RTKi),IL33,PD184352 (MEKi),Vemurafenib,Metformin,Safranal
SNRK_S569	EDC3_S161	3.73223e-10	15	Johnson et al	UUDD	IL33,Inf_EV-A71,BI-D1870 (RSKi) + PMA,Coumarin,Crizotinib (RTKi),PD184352 (MEKi),Sorafenib,Metformin,Safranal
SNRK_S569	PLEKHF2_S226	6.4367e-09	15	Johnson et al	UUDD	IL33,Selinexor,Inf_EV-A71,Metformin,Crizotinib (RTKi),Safranal
SNRK_S569	ANKS1A_S647	1.3071e-06	15	Johnson et al	UUDD	IL33,Inf_EV-A71,Metformin,Nicotine/alpha-bungarotoxin,Safranal
SNRK_S569	TMF1_S340	2.35681e-09	14	Johnson et al	UUDD	PP2A‐B56i_Mitosis,IL33,Inf_EV-A71,Metformin,Coumarin
SNRK_S569	CHD7_S2533	2.95497e-09	14	Johnson et al	UUDD	Inf_EV-A71,Selumetinib,BI-D1870 (RSKi) + PMA,Crizotinib (RTKi),IL33,PD184352 (MEKi),Vemurafenib,Sorafenib
SNRK_S569	GFPT1_S261	1.54423e-08	14	Johnson et al	UUDD	Inf_EV-A71,Metformin,BI-D1870 (RSKi) + PMA,IL33,Safranal
SNRK_S569	PROSER2_S43	2.85084e-08	14	Johnson et al	UUDD	IL33,Selumetinib,BI-D1870 (RSKi) + PMA,Crizotinib (RTKi),PD184352 (MEKi),Vemurafenib,Sorafenib,UMUC3/TERT-NHUC,Metformin,Safranal
SNRK_S569	KLC1_S521	6.30576e-06	14	Johnson et al	UUDD	IL33,Inf_EV-A71,Metformin,BI-D1870 (RSKi) + PMA
SNRK_S569	SRRM2_S2690	0.000555088	14	Johnson et al	UUDD	IL33,Inf_EV-A71,Metformin,Sorafenib,Safranal
SNRK_S569	USP42_S1166	8.58871e-10	13	Johnson et al	UUDD	Inf_EV-A71,Metformin,IL33,Safranal
SNRK_S569	AEBP2_S206	2.74662e-09	13	Johnson et al	UUDD	IL33,Inf_EV-A71,PD184352 (MEKi),Metformin
SNRK_S569	NET1_S21	1.54001e-08	13	Johnson et al	UUDD	Inf_EV-A71,Selumetinib,IL33,Vemurafenib,Sorafenib,Metformin
SNRK_S569	PRRC2B_S416	9.03991e-07	13	Johnson et al	UUDD	IL33,Inf_EV-A71,Metformin,Selumetinib,Crizotinib (RTKi),Vemurafenib
SNRK_S569	EHBP1L1_S1257	0.000135784	13	Johnson et al	UUDD	IL33,Inf_EV-A71,Crizotinib (RTKi),Vemurafenib,Sorafenib,Metformin
SNRK_S569	SFSWAP_S868	0.000726479	13	Johnson et al	UUDD	IL33,Inf_EV-A71,Crizotinib (RTKi),Safranal
SNRK_S569	SCAF11_S798	3.90997e-09	12	Johnson et al	UUDD	IL33,Crizotinib (RTKi),Metformin,Safranal
SNRK_S569	ARK2N_S147	1.15915e-08	12	Johnson et al	UUDD	IL33,Inf_EV-A71,Crizotinib (RTKi),Metformin
SNRK_S569	RPA1_S384	1.62936e-08	12	Johnson et al	UUDD	IL33,Inf_EV-A71,Crizotinib (RTKi),Metformin
SNRK_S569	TRIP10_S296	2.37361e-07	12	Johnson et al	UUDD	Inf_EV-A71,Metformin,IL33,UMUC3/TERT-NHUC,Safranal
SNRK_S569	CLASP1_S600	3.22901e-07	12	Johnson et al	UUDD	Inf_EV-A71,Metformin,BI-D1870 (RSKi) + PMA,IL33,Safranal
SNRK_S569	STX7_S129	4.06746e-06	12	Johnson et al	UUDD	Inf_EV-A71,BI-D1870 (RSKi) + PMA,Crizotinib (RTKi),IL33,Metformin
SNRK_S569	FLII_S436	1.31092e-05	12	Johnson et al	UUDD	IL33,Inf_EV-A71,Safranal
SNRK_S569	PTPN21_S658	1.7354e-09	11	Johnson et al	UUDD	Inf_EV-A71,Selumetinib,Vemurafenib,Metformin
SNRK_S569	C9orf40_S76	9.12599e-09	11	Johnson et al	UUDD	Inf_EV-A71,BI-D1870 (RSKi) + PMA,Coumarin,Vemurafenib,Safranal
SNRK_S569	PCIF1_S116	9.12599e-09	11	Johnson et al	UUDD	Inf_EV-A71,BI-D1870 (RSKi) + PMA,IL33,PD184352 (MEKi),Sorafenib,Safranal
SNRK_S569	PAPOLG_S525	1.23642e-08	11	Johnson et al	UUDD	Selumetinib,Crizotinib (RTKi),IL33,PD184352 (MEKi),Vemurafenib,Sorafenib,Metformin
SNRK_S569	GPBP1L1_S49	2.58583e-08	11	Johnson et al	UUDD	Metformin,BI-D1870 (RSKi) + PMA,IL33,PD184352 (MEKi),Vemurafenib
SNRK_S569	PRPF38B_S473	1.74474e-07	11	Johnson et al	UUDD	IL33,Inf_EV-A71,Safranal
SNRK_S569	ZMYM4_S1181	2.93196e-07	11	Johnson et al	UUDD	PP2A‐B56i_Mitosis,IL33,Nicotine/alpha-bungarotoxin,PD184352 (MEKi),Metformin
SNRK_S569	NELFE_S131	1.32711e-06	11	Johnson et al	UUDD	IL33,Inf_EV-A71,BI-D1870 (RSKi) + PMA,Nicotine/alpha-bungarotoxin,PD184352 (MEKi),Sorafenib
SNRK_S569	PRPF38B_S475	1.46812e-06	11	Johnson et al	UUDD	IL33,Inf_EV-A71,Safranal
SNRK_S569	TBC1D4_S341	1.59036e-05	11	Johnson et al	UUDD	IL33,Metformin,BI-D1870 (RSKi) + PMA,Crizotinib (RTKi),PD184352 (MEKi)
SNRK_S569	TRA2B_S22	2.24684e-05	11	Johnson et al	UUDD	IL33,Inf_EV-A71,Safranal
SNRK_S569	PI4KA_S257	2.7192e-05	11	Johnson et al	UUDD	IL33,Inf_EV-A71,Sorafenib,Metformin
SNRK_S569	CTDSPL2_S104	3.82907e-05	11	Johnson et al	UUDD	Selumetinib,Crizotinib (RTKi),IL33,Vemurafenib,Sorafenib,Metformin
SNRK_S569	ABCF1_S105	0.000413427	11	Johnson et al	UUDD	Metformin,BI-D1870 (RSKi) + PMA,IL33,PD184352 (MEKi),Safranal
SNRK_S569	SRRM2_S778	1.67341e-09	10.5	Johnson et al	UUDD	IL33,Inf_EV-A71,Metformin,BI-D1870 (RSKi) + PMA,Crizotinib (RTKi),PD184352 (MEKi),Vemurafenib,UMUC3/TERT-NHUC,Safranal
SNRK_S569	APBA2_S480	2.33372e-08	10	Johnson et al	UUDD	IL33,Inf_EV-A71,Crizotinib (RTKi),Safranal
SNRK_S569	KNL1_S60	3.22892e-07	10	Johnson et al	UUDD	PP2A‐B56i_Mitosis,Crizotinib (RTKi),IL33,Nicotine/alpha-bungarotoxin,PD184352 (MEKi),Metformin
SNRK_S569	WDR26_S121	6.75397e-07	10	Johnson et al	UUDD	IL33,Inf_EV-A71,Metformin,BI-D1870 (RSKi) + PMA,PD184352 (MEKi)
SNRK_S569	IRS1_S1101	1.43917e-06	10	Johnson et al	UUDD	Metformin,BI-D1870 (RSKi) + PMA,Coumarin,IL33,Safranal
SNRK_S569	TCF20_S538	1.43917e-06	10	Johnson et al	UUDD	IL33,Metformin,Coumarin,Crizotinib (RTKi),Safranal
SNRK_S569	METTL22_S132	1.4439e-06	10	Johnson et al	UUDD	IL33,Inf_EV-A71,Crizotinib (RTKi),Metformin
SNRK_S569	UBR4_S1760	3.72194e-06	10	Johnson et al	UUDD	IL33,Inf_EV-A71,Safranal
SNRK_S569	SGTA_S305	5.16155e-05	10	Johnson et al	UUDD	Inf_EV-A71,Selumetinib,BI-D1870 (RSKi) + PMA,Vemurafenib,Sorafenib,Safranal
SNRK_S569	SRPK2_S494	0.000173945	10	Johnson et al	UUDD	IL33,Inf_EV-A71,Selumetinib,BI-D1870 (RSKi) + PMA,Coumarin,PD184352 (MEKi),Vemurafenib,Sorafenib,Metformin
SNRK_S569	LUZP1_S574	0.000308652	10	Johnson et al	UUDD	Inf_EV-A71,Crizotinib (RTKi),IL33,Nicotine/alpha-bungarotoxin,Safranal
SNRK_S569	FOXO3_S253	0.00136361	10	Johnson et al	UUDD	Selinexor,Inf_EV-A71,Crizotinib (RTKi),IL33,Metformin
SNRK_S569	MICAL3_S685	1.2459e-09	9.5	Johnson et al	UUDD	IL33,Inf_EV-A71,Selumetinib,Crizotinib (RTKi),Nicotine/alpha-bungarotoxin,Vemurafenib,Metformin,Safranal
SNRK_S569	CARHSP1_S52	7.84459e-10	9	Johnson et al	UUDD	IL33,Inf_EV-A71,Crizotinib (RTKi),PD184352 (MEKi),Sorafenib,Metformin,Safranal
SNRK_S569	BCL10_S134	1.16072e-07	9	Johnson et al	UUDD	Inf_EV-A71,Metformin,Nicotine/alpha-bungarotoxin
SNRK_S569	MVD_S96	2.55126e-07	9	Johnson et al	UUDD	Inf_EV-A71,BI-D1870 (RSKi) + PMA,Nicotine/alpha-bungarotoxin,PD184352 (MEKi),Safranal
SNRK_S569	KIF23_S911	4.16029e-07	9	Johnson et al	UUDD	IL33,Selumetinib,PD184352 (MEKi),Vemurafenib,Sorafenib,Safranal
SNRK_S569	SSH3_S649	5.77222e-07	9	Johnson et al	UUDD	Inf_EV-A71,Metformin,Crizotinib (RTKi),Safranal
SNRK_S569	EMSY_T207	7.65446e-07	9	Johnson et al	UUDD	IL33,Metformin,PD184352 (MEKi),Sorafenib,Safranal
SNRK_S569	BCLAF1_S690	8.26813e-07	9	Johnson et al	UUDD	Inf_EV-A71,BI-D1870 (RSKi) + PMA,IL33
SNRK_S569	RALGAPA1_S797	8.26813e-07	9	Johnson et al	UUDD	Inf_EV-A71,Metformin,Safranal
SNRK_S569	ZZZ3_S89	1.00596e-06	9	Johnson et al	UUDD	Inf_EV-A71,Coumarin,IL33,PD184352 (MEKi)
SNRK_S569	DENND4A_S1015	1.02793e-06	9	Johnson et al	UUDD	IL33,BI-D1870 (RSKi) + PMA,PD184352 (MEKi),Sorafenib,Metformin,Safranal
SNRK_S569	KIDINS220_S882	1.02793e-06	9	Johnson et al	UUDD	IL33,Inf_EV-A71,Crizotinib (RTKi)
SNRK_S569	DLG5_S1263	1.27139e-06	9	Johnson et al	UUDD	IL33,Metformin,Coumarin
SNRK_S569	MAST2_S74	1.27139e-06	9	Johnson et al	UUDD	Metformin,IL33,Safranal
SNRK_S569	DCAF10_S349	1.31091e-06	9	Johnson et al	UUDD	Metformin,BI-D1870 (RSKi) + PMA,IL33,Sorafenib
SNRK_S569	FNBP1_S497	1.31091e-06	9	Johnson et al	UUDD	IL33,Inf_EV-A71,Metformin,Safranal
SNRK_S569	DCAF1_S255	2.77069e-06	9	Johnson et al	UUDD	IL33,BI-D1870 (RSKi) + PMA,Crizotinib (RTKi),Metformin
SNRK_S569	EIF3K_S217	1.04133e-05	9	Johnson et al	UUDD	Coumarin,IL33,Metformin,Safranal
SNRK_S569	ZNF687_S1083	0.00846003	9	Johnson et al	UUDD	Inf_EV-A71,Crizotinib (RTKi),Metformin,Safranal
SNRK_S569	IRF2BPL_S657	1.11446e-09	8.5	Johnson et al	UUDD	IL33,Inf_EV-A71,Metformin,Crizotinib (RTKi),Sorafenib,Safranal
SNRK_S569	RIF1_S1688	1.88622e-08	8.5	Johnson et al	UUDD	IL33,Inf_EV-A71,Nicotine/alpha-bungarotoxin,PD184352 (MEKi),Sorafenib,Metformin,Safranal
SNRK_S569	SRRM2_S2407	7.68194e-07	8.5	Johnson et al	UUDD	IL33,Inf_EV-A71,Metformin,BI-D1870 (RSKi) + PMA,Safranal
SNRK_S569	PHF2_S1056	9.53264e-08	8	Johnson et al	UUDD	IL33,Inf_EV-A71,Metformin,Crizotinib (RTKi),Nicotine/alpha-bungarotoxin,PD184352 (MEKi),Sorafenib,Safranal
SNRK_S569	FOXO1_S256	2.73479e-07	8	Johnson et al	UUDD	IL33,Inf_EV-A71,UMUC3/TERT-NHUC
SNRK_S569	TBC1D2_S915	3.57627e-07	8	Johnson et al	UUDD	PP2A‐B56i_Mitosis,Inf_EV-A71,Metformin
SNRK_S569	MAP3K3_S166	1.51481e-06	8	Johnson et al	UUDD	IL33,Metformin,Selumetinib,Vemurafenib,Sorafenib
SNRK_S569	DCP1A_S353	2.14971e-05	8	Johnson et al	UUDD	IL33,Metformin,BI-D1870 (RSKi) + PMA,PD184352 (MEKi),Safranal
SNRK_S569	NADK_S64	2.61273e-05	8	Johnson et al	UUDD	PP2A‐B56i_Mitosis,BI-D1870 (RSKi) + PMA,Crizotinib (RTKi),IL33,Metformin
SNRK_S569	CDK16_S153	6.46122e-05	8	Johnson et al	UUDD	IL33,BI-D1870 (RSKi) + PMA,Crizotinib (RTKi),PD184352 (MEKi),Metformin
